# Supplementary material for: Systems biology reveals how altered TGFβ signalling with age reduces protection against pro-inflammatory stimuli
Source: PLoS Comput Biol. 2019 Jan 24;15(1):e1006685. doi: 10.1371/journal.pcbi.1006685 (PMC6363221; doi:10.1371/journal.pcbi.1006685)
Supplement: S3 File — (XLSX) [file pcbi.1006685.s014.xlsx]

## Sheet: Cluster 1
Annotation Cluster 1	Enrichment Score: 12.171209946043371
Category	Term	Count	%	PValue	Genes	List Total	Pop Hits	Pop Total	Fold Enrichment	Bonferroni	Benjamini	FDR
GOTERM_CC_FAT	GO:0044459~plasma membrane part	178	27.8125	9.6527e-24	GNA15, ADORA3, EFNA1, AIF1, TLR1, JAG2, TLR2, SLC7A8, TNFSF13, TLR4, TSPAN9, JAG1, TLR6, AMOTL2, SLC7A7, MARCO, S1PR1, APOE, CLEC4A, CSF3R, SYK, PTPRJ, PTPRK, TMEM204, NCF2, ACTN1, IRS1, PTPRO, LILRB2, CD37, CD34, CD33, GPR56, PI4K2A, ST14, DSP, PDGFRB, HLA-DPA1, TGFB1I1, TNFAIP1, HLA-DRA, CAV2, PALM, C3AR1, EMCN, LPPR4, HLA-DRB1, GNAI1, SLC38A6, ITGB4, ITGB2, CACNB3, EPHB4, CD74, SLC11A2, SLC11A…	501	2203	12782	2.06142	3.90934e-21	3.90934e-21	1.3488e-20
GOTERM_CC_FAT	GO:0005887~integral to plasma membrane	117	18.2812	1.92007e-21	ADORA3, EFNA1, TLR1, SLC7A8, TLR2, JAG2, TNFSF13, TLR4, JAG1, TSPAN9, TLR6, SLC7A7, MARCO, CLEC4A, CSF3R, PTPRJ, PTPRK, NCF2, IRS1, PTPRO, LILRB2, CD37, CD33, PI4K2A, GPR56, ST14, PDGFRB, HLA-DPA1, TNFAIP1, HLA-DRA, CAV2, C3AR1, PALM, LPPR4, HLA-DRB1, ITGB4, ITGB2, EPHB4, SLC11A1, LAPTM5, TEK, ADRA2A, FCER1G, SLC31A2, SLC31A1, TYROBP, TRPC1, PODXL, TGFBR1, NCKAP1L, CD300C, GPR137B, CD63, KCTD5, E…	501	1188	12782	2.51264	7.77629e-19	3.88814e-19	2.68297e-18
GOTERM_CC_FAT	GO:0005886~plasma membrane	247	38.5938	2.2133e-21	TGOLN2, ADORA3, EFNA1, AIF1, GPR124, BTC, CD53, AMOTL2, LPHN2, S1PR1, APOE, CLEC4A, SYK, PTPRJ, PTPRK, NCF2, PTPRO, PLAUR, LILRB1, LILRB2, GRB10, CD37, CD34, CD33, ST14, LILRB4, PDGFRB, HLA-DPA1, TGFB1I1, LAMC1, VSIG4, HLA-DRA, PALM, EMCN, LPPR4, HLA-DRB1, GNAI1, CACNB3, NRN1, EPHB4, CD74, SLC11A2, SLC11A1, CD68, CDC42EP1, DMD, FCER1G, HLA-DPB1, SLC31A2, SLC31A1, BLNK, TYROBP, TRPC1, TGFBR1, NCKA…	501	3777	12782	1.66844	8.96387e-19	2.98796e-19	3.0927e-18
GOTERM_CC_FAT	GO:0031226~intrinsic to plasma membrane	118	18.4375	3.85954e-21	ADORA3, EFNA1, TLR1, SLC7A8, TLR2, JAG2, TNFSF13, TLR4, JAG1, TSPAN9, TLR6, SLC7A7, MARCO, CLEC4A, CSF3R, PTPRJ, PTPRK, NCF2, IRS1, PTPRO, LILRB2, CD37, CD33, PI4K2A, GPR56, ST14, PDGFRB, HLA-DPA1, TNFAIP1, HLA-DRA, CAV2, PALM, C3AR1, LPPR4, HLA-DRB1, ITGB4, ITGB2, EPHB4, SLC11A1, LAPTM5, TEK, ADRA2A, FCER1G, SLC31A2, SLC31A1, TYROBP, TRPC1, PODXL, TGFBR1, NCKAP1L, CD300C, GPR137B, CD63, KCTD5, E…	501	1215	12782	2.4778	1.56311e-18	3.90778e-19	5.39304e-18
SP_PIR_KEYWORDS	glycoprotein	233	36.4062	4.0643e-16	TGOLN2, ADORA3, GPR124, EFNA1, BTC, CD53, LPHN2, S1PR1, LILRA2, APOE, CLEC4A, LILRA6, PTPRJ, MATN2, PTPRK, OLFML2A, PTPRO, LPCAT4, PLAUR, LILRB1, C1QA, C1QB, LILRB2, CD37, KRT18, NPC2, LILRB5, CD34, CD33, BACE2, ST14, PDGFRB, HLA-DPA1, LAMC1, HLA-DRA, EMCN, LPPR4, HLA-DRB1, IFI30, ACP5, PPT1, ACP2, NRN1, EPHB4, CD74, CTSL1, SLC11A2, SLC11A1, CD68, NAGA, TMED10, HLA-DPB1, SLC31A1, COL18A1, MGAT4A,…	639	4318	19235	1.62429	2.0739e-13	2.0739e-13	6.32827e-13
UP_SEQ_FEATURE	glycosylation site:N-linked (GlcNAc...)	221	34.5312	1.83858e-14	TGOLN2, ADORA3, GPR124, EFNA1, BTC, CD53, LPHN2, S1PR1, LILRA2, CLEC4A, LILRA6, PTPRJ, MATN2, PTPRK, PTPRO, LPCAT4, PLAUR, LILRB1, C1QA, LILRB2, CD37, NPC2, LILRB5, CD34, BACE2, CD33, ST14, PDGFRB, HLA-DPA1, LAMC1, HLA-DRA, EMCN, LPPR4, HLA-DRB1, IFI30, ACP5, PPT1, ACP2, EPHB4, CTSL1, CD74, SLC11A2, SLC11A1, CD68, NAGA, TMED10, HLA-DPB1, SLC31A1, COL18A1, MGAT4A, TGFBR1, CD300C, CELSR2, MCAM, TIN…	639	4129	19113	1.60094	3.56615e-11	3.56615e-11	3.15636e-11
SP_PIR_KEYWORDS	membrane	299	46.7188	2.54684e-14	TGOLN2, ADORA3, S100A8, EFNA1, AIF1, GPR124, BTC, S100A9, CD53, SLC35A2, BTK, LPHN2, S1PR1, LILRA2, LILRA6, CLEC4A, PTPRJ, PTPRK, LHFP, NAV3, PTPRO, LPCAT4, PLAUR, FRY, LILRB1, C14ORF109, LILRB2, CD37, LILRB5, CD34, CD33, BACE2, ST14, LILRB4, PDGFRB, HLA-DPA1, VSIG4, TM6SF1, HLA-DRA, PALM, EMCN, LPPR4, HLA-DRB1, MOSC2, ACP2, NRN1, EPHB4, ATP6V0B, CD74, SLC11A2, SLC11A1, CD68, CDC42EP1, DMD, FCER1…	639	6256	19235	1.43869	1.18731e-11	3.95772e-12	3.62599e-11
SP_PIR_KEYWORDS	signal	180	28.125	5.64558e-13	TGOLN2, EFNA1, GPR124, TLR1, BTC, JAG2, TLR2, TLR4, JAG1, TLR6, TLR7, TLR8, MMRN2, LPHN2, TMEM9B, LILRA2, APOE, LILRA6, CSF3R, ELTD1, LGI1, MATN2, PTPRJ, PTPRK, C2CD2, CECR1, OLFML2A, LHFP, PTPRO, PLAUR, LILRB1, C1QA, C1QB, LILRB2, NPC2, LILRB5, CD34, BACE2, CD33, LILRB4, GPR56, PDGFRB, HLA-DPA1, LAMC1, VSIG4, MFAP5, HLA-DRA, EMCN, HLA-DRB1, APOC1, ITGB4, IFI30, ACP5, ITGB2, PPT1, ACP2, NRN1, EPH…	639	3250	19235	1.66717	2.63644e-10	5.27288e-11	8.05167e-10
UP_SEQ_FEATURE	signal peptide	180	28.125	1.01612e-12	TGOLN2, EFNA1, GPR124, TLR1, BTC, JAG2, TLR2, TLR4, JAG1, TLR6, TLR7, TLR8, MMRN2, LPHN2, TMEM9B, LILRA2, APOE, LILRA6, CSF3R, ELTD1, LGI1, MATN2, PTPRJ, PTPRK, C2CD2, CECR1, OLFML2A, LHFP, PTPRO, PLAUR, LILRB1, C1QA, C1QB, LILRB2, NPC2, LILRB5, CD34, BACE2, CD33, LILRB4, GPR56, PDGFRB, HLA-DPA1, LAMC1, VSIG4, MFAP5, HLA-DRA, EMCN, HLA-DRB1, APOC1, ITGB4, IFI30, ACP5, ITGB2, PPT1, ACP2, NRN1, EPH…	639	3250	19113	1.6566	1.96611e-09	9.83054e-10	1.74022e-09
UP_SEQ_FEATURE	topological domain:Extracellular	157	24.5312	2.13716e-12	TGOLN2, ADORA3, TSPAN2, GPR124, BTC, TLR1, JAG2, TLR2, TNFSF13, TLR4, TSPAN9, CD53, JAG1, TLR6, TLR7, TLR8, MARCO, LPHN2, S1PR1, LILRA2, CLEC4A, LILRA6, CSF3R, ELTD1, PTPRJ, PTPRK, TMEM204, PTPRO, LILRB1, LILRB2, CD37, LAT2, LILRB5, CD34, DARC, BACE2, CD33, LILRB4, GPR56, ST14, PDGFRB, HLA-DPA1, VSIG4, HLA-DRA, C3AR1, EMCN, HLA-DRB1, ITGB4, ITGB2, EPHB4, CD74, SLC11A2, SLC11A1, CD68, TEK, ADRA2A,…	639	2719	19113	1.7271	4.13544e-09	1.37848e-09	3.66032e-09
UP_SEQ_FEATURE	topological domain:Cytoplasmic	179	27.9687	5.17722e-11	TGOLN2, ADORA3, TSPAN2, GPR124, TLR1, BTC, JAG2, TLR2, TNFSF13, TLR4, TSPAN9, CD53, JAG1, TLR6, TLR7, TLR8, MARCO, LPHN2, S1PR1, LILRA2, ST3GAL6, LILRA6, CLEC4A, CSF3R, ELTD1, PTPRJ, PTPRK, SCAMP2, TMEM204, PTPRO, LILRB1, LILRB2, CD37, LAT2, LILRB5, CD34, VAMP8, DARC, BACE2, CD33, LILRB4, GPR56, ST14, PDGFRB, HLA-DPA1, VSIG4, HLA-DRA, CAV2, C3AR1, EMCN, GAL3ST4, HLA-DRB1, ITGB4, ITGB2, ACP2, EPHB…	639	3374	19113	1.58685	1.00179e-07	2.50448e-08	8.86697e-08
SP_PIR_KEYWORDS	receptor	98	15.3125	2.19676e-09	TSPO, ADORA3, GPR124, TLR1, TLR2, PTPN22, TLR4, TLR6, TLR7, TLR8, LPHN2, MARCO, S1PR1, LILRA2, LILRA6, CSF3R, ELTD1, PTPRJ, PTPRK, PTPRO, PLAUR, LILRB1, LILRB2, LILRB5, DARC, LILRB4, GPR56, PDGFRB, C3AR1, GRB2, ITGB4, ITGB2, EPHB4, VDR, TEK, ADRA2A, FCER1G, NR1H3, TGFBR1, CD300C, GPR137B, CELSR2, REEP1, EPHA2, KDR, P2RX5, NOTCH3, P2RX4, CD300A, NOTCH4, CLEC7A, MERTK, MSR1, SORL1, BCAM, CXADR, EDN…	639	1583	19235	1.86353	1.02588e-06	1.13987e-07	3.13304e-06
UP_SEQ_FEATURE	transmembrane region	226	35.3125	3.16056e-08	TGOLN2, ADORA3, GPR124, BTC, CD53, SLC35A2, LPHN2, S1PR1, LILRA2, CLEC4A, LILRA6, PTPRJ, PTPRK, LHFP, PTPRO, LPCAT4, FRY, LILRB1, C14ORF109, LILRB2, CD37, LILRB5, CD34, CD33, BACE2, ST14, LILRB4, PDGFRB, HLA-DPA1, VSIG4, TM6SF1, HLA-DRA, EMCN, LPPR4, HLA-DRB1, ACP2, EPHB4, ATP6V0B, CD74, SLC11A2, SLC11A1, CD68, FCER1G, TMED10, HLA-DPB1, SLC31A2, SLC31A1, TYROBP, TRPC1, MGAT4A, TGFBR1, NCKAP1L, CD…	639	4911	19113	1.37647	6.1155e-05	7.64458e-06	5.41305e-05
SP_PIR_KEYWORDS	transmembrane	227	35.4688	3.35485e-08	TGOLN2, ADORA3, GPR124, BTC, CD53, SLC35A2, LPHN2, S1PR1, LILRA2, CLEC4A, LILRA6, PTPRJ, PTPRK, LHFP, PTPRO, LPCAT4, FRY, LILRB1, C14ORF109, LILRB2, CD37, LILRB5, CD34, CD33, BACE2, ST14, LILRB4, PDGFRB, HLA-DPA1, VSIG4, TM6SF1, HLA-DRA, EMCN, LPPR4, HLA-DRB1, ACP2, EPHB4, ATP6V0B, CD74, SLC11A2, SLC11A1, CD68, FCER1G, TMED10, HLA-DPB1, SLC31A2, SLC31A1, TYROBP, TRPC1, MGAT4A, TGFBR1, NCKAP1L, CD…	639	4973	19235	1.37404	1.5667e-05	1.30559e-06	4.78472e-05
SP_PIR_KEYWORDS	disulfide bond	149	23.2812	4.11948e-08	ADORA3, EFNA1, BTC, TLR1, JAG2, SLC7A8, TLR2, TNFSF13, TLR4, JAG1, MMRN2, SLC7A7, LPHN2, MARCO, LILRA2, CLEC4A, LILRA6, CSF3R, ELTD1, MATN2, PTPRK, OLFML2A, PLAUR, C1QA, LILRB1, C1QB, LILRB2, NPC2, LILRB5, DARC, BACE2, CD33, LILRB4, ST14, PDGFRB, HLA-DPA1, LAMC1, VSIG4, MFAP5, HLA-DRA, C3AR1, HLA-DRB1, ITGB4, IFI30, ACP5, PPT1, ACP2, ITGB2, CTSL1, CD74, CD68, TEK, NAGA, ADRA2A, FCER1G, HLA-DPB1, …	639	2924	19235	1.53391	1.92378e-05	1.47984e-06	5.87526e-05
UP_SEQ_FEATURE	disulfide bond	143	22.3438	1.71513e-07	ADORA3, EFNA1, BTC, TLR1, JAG2, TLR2, TNFSF13, TLR4, JAG1, MMRN2, LPHN2, MARCO, LILRA2, CLEC4A, LILRA6, CSF3R, ELTD1, MATN2, PTPRK, OLFML2A, PLAUR, C1QA, LILRB1, C1QB, LILRB2, NPC2, LILRB5, DARC, BACE2, CD33, LILRB4, ST14, PDGFRB, HLA-DPA1, LAMC1, VSIG4, HLA-DRA, C3AR1, HLA-DRB1, ITGB4, ACP5, IFI30, PPT1, ACP2, ITGB2, CTSL1, CD74, CD68, TEK, NAGA, ADRA2A, FCER1G, HLA-DPB1, COL18A1, TGFBR1, CD300C…	639	2819	19113	1.51729	0.000331822	3.68745e-05	0.000293747
GOTERM_CC_FAT	GO:0031224~intrinsic to membrane	256	40	0.000124304	TGOLN2, ADORA3, EFNA1, GPR124, BTC, CD53, SLC35A2, LPHN2, S1PR1, LILRA2, LILRA6, CLEC4A, PTPRJ, PTPRK, NCF2, LHFP, PTPRO, LPCAT4, FRY, PLAUR, LILRB1, C14ORF109, LILRB2, CD37, LILRB5, CD34, CD33, BACE2, ST14, LILRB4, PDGFRB, HLA-DPA1, VSIG4, TM6SF1, HLA-DRA, PALM, EMCN, LPPR4, HLA-DRB1, ACP5, CACNB3, ACP2, NRN1, EPHB4, ATP6V0B, CD74, SLC11A2, SLC11A1, CD68, FCER1G, TMED10, HLA-DPB1, SLC31A2, SLC31…	501	5485	12782	1.19076	0.0490999	0.0031417	0.173553
GOTERM_CC_FAT	GO:0016021~integral to membrane	247	38.5938	0.00021173	TGOLN2, ADORA3, EFNA1, GPR124, BTC, CD53, SLC35A2, LPHN2, S1PR1, LILRA2, CLEC4A, LILRA6, PTPRJ, PTPRK, NCF2, LHFP, PTPRO, LPCAT4, FRY, PLAUR, LILRB1, C14ORF109, LILRB2, CD37, LILRB5, CD34, CD33, BACE2, ST14, LILRB4, PDGFRB, HLA-DPA1, VSIG4, TM6SF1, HLA-DRA, PALM, EMCN, LPPR4, HLA-DRB1, ACP5, CACNB3, ACP2, EPHB4, ATP6V0B, CD74, SLC11A2, SLC11A1, CD68, FCER1G, TMED10, HLA-DPB1, SLC31A2, SLC31A1, TY…	501	5297	12782	1.18967	0.0821852	0.00475309	0.29545
Annotation Cluster 2	Enrichment Score: 10.71285371588112
Category	Term	Count	%	PValue	Genes	List Total	Pop Hits	Pop Total	Fold Enrichment	Bonferroni	Benjamini	FDR
SP_PIR_KEYWORDS	lysosome	28	4.375	5.28789e-13	GM2A, ACP5, IFI30, PPT1, ACP2, HLA-DMB, HLA-DMA, CTSL1, CD74, GLB1, CD68, LAPTM5, HPSE, NAGA, GALC, PLA2G15, LIPA, PSAP, CTSS, CD63, FUCA1, M6PR, DNASE2, LAMP2, GAA, CTSD, CTSB, SLC15A3	639	149	19235	5.6567	2.46949e-10	6.17373e-11	7.54175e-10
GOTERM_CC_FAT	GO:0005764~lysosome	33	5.15625	3.86083e-11	GM2A, IFI30, ACP5, ACP2, PPT1, HLA-DMB, HLA-DMA, CD74, CTSL1, GLB1, SLC11A2, SLC11A1, CD68, LAPTM5, HPSE, NAGA, GALC, PLA2G15, LIPA, PSAP, CTSS, CD63, FUCA1, M6PR, DNASE2, LAMP2, NPC2, PSEN1, GAA, CTSD, CTSB, SLC15A3, HLA-DRA	501	211	12782	3.99018	1.56364e-08	3.12728e-09	5.39485e-08
GOTERM_CC_FAT	GO:0000323~lytic vacuole	33	5.15625	3.86083e-11	GM2A, IFI30, ACP5, ACP2, PPT1, HLA-DMB, HLA-DMA, CD74, CTSL1, GLB1, SLC11A2, SLC11A1, CD68, LAPTM5, HPSE, NAGA, GALC, PLA2G15, LIPA, PSAP, CTSS, CD63, FUCA1, M6PR, DNASE2, LAMP2, NPC2, PSEN1, GAA, CTSD, CTSB, SLC15A3, HLA-DRA	501	211	12782	3.99018	1.56364e-08	3.12728e-09	5.39485e-08
GOTERM_CC_FAT	GO:0005773~vacuole	36	5.625	5.84442e-11	GM2A, IFI30, ACP5, ACP2, PPT1, HLA-DMB, HLA-DMA, CD74, CTSL1, ATP6V0B, GLB1, SLC11A2, SLC11A1, CD68, LAPTM5, HPSE, NAGA, GALC, ATP6V0D1, PLA2G15, LIPA, PSAP, CTSS, CD63, FUCA1, M6PR, ATP6V1F, DNASE2, LAMP2, NPC2, PSEN1, GAA, CTSD, CTSB, SLC15A3, HLA-DRA	501	252	12782	3.64471	2.36699e-08	3.94499e-09	8.16657e-08
KEGG_PATHWAY	hsa04142:Lysosome	28	4.375	5.92033e-11	GM2A, AP1B1, ACP5, ACP2, PPT1, CTSL1, ATP6V0B, GLB1, SLC11A2, SLC11A1, CD68, LAPTM5, NAGA, GALC, ATP6V0D1, PLA2G15, LIPA, PSAP, CTSS, CD63, FUCA1, M6PR, DNASE2, LAMP2, GAA, CTSD, CTSB, GGA2	277	117	5085	4.39322	8.88048e-09	8.88048e-09	7.06984e-08
Annotation Cluster 3	Enrichment Score: 8.99328795791783
Category	Term	Count	%	PValue	Genes	List Total	Pop Hits	Pop Total	Fold Enrichment	Bonferroni	Benjamini	FDR
GOTERM_BP_FAT	GO:0006952~defense response	63	9.84375	2.82008e-12	KYNU, ADORA3, S100A8, AIF1, LY86, STAT5B, TLR1, S100A9, TLR2, TLR4, TLR6, TLR7, PRDX1, TLR8, NOD2, LILRA2, CXCR4, HMOX1, CSF3R, LYN, NCF2, SOCS6, MECOM, CD163, CD84, C1QA, C1QB, LILRB2, LILRB5, DARC, MNDA, VSIG4, PTAFR, HLA-DRA, C3AR1, FGR, ITGB2, CD74, SLC11A1, TYROBP, BLNK, PTPRC, LIPA, CARD9, OLR1, KL, HCK, RNASE6, SAMHD1, MYO1F, CD300C, SMAD1, COTL1, CD180, CYBA, CORO1A, ABCC9, CYBB, NUPR1, K…	523	615	13528	2.6497	7.82572e-09	3.91286e-09	5.03394e-09
GOTERM_BP_FAT	GO:0006954~inflammatory response	37	5.78125	1.18841e-08	C3AR1, ADORA3, S100A8, AIF1, LY86, TLR1, S100A9, STAT5B, TLR2, TLR4, ITGB2, TLR6, TLR7, TLR8, SLC11A1, CXCR4, HMOX1, BLNK, LIPA, LYN, OLR1, KL, SMAD1, MECOM, CD180, CD163, C1QA, C1QB, CYBA, CYBB, NUPR1, DARC, LTA4H, ALOX5, CLEC7A, VSIG4, PTAFR	523	325	13528	2.94476	3.29778e-05	3.66425e-06	2.12135e-05
GOTERM_BP_FAT	GO:0009611~response to wounding	49	7.65625	3.12543e-08	C3AR1, ADORA3, HPS5, S100A8, AIF1, LY86, STAT5B, S100A9, TLR1, TLR2, TLR4, ITGB2, TLR6, TPM1, TLR7, TLR8, SLC11A1, GPX1, CXCR4, HMOX1, BLNK, LIPA, LYN, OLR1, KL, MAP1B, SMAD1, MECOM, CD180, PLAUR, SOD2, CD163, NOTCH3, C1QA, C1QB, CYBA, VWF, CYBB, NUPR1, DARC, DSP, PLLP, LTA4H, CTSB, ALOX5, CLEC7A, VSIG4, PTAFR, MYH10	523	530	13528	2.3914	8.67269e-05	8.67302e-06	5.57901e-05
Annotation Cluster 4	Enrichment Score: 7.876629090035236
Category	Term	Count	%	PValue	Genes	List Total	Pop Hits	Pop Total	Fold Enrichment	Bonferroni	Benjamini	FDR
GOTERM_BP_FAT	GO:0001568~blood vessel development	32	5	5.53538e-09	EMCN, IL18, TNFSF13, JAG1, GJA4, CDH5, EDNRA, GPX1, PTK2, S1PR1, HEY1, CXCR4, APOE, HMOX1, HEY2, NOS3, SOX18, SOX17, NR2F2, FGF1, ANGPT2, PTPRJ, COL18A1, FLT1, EGFL7, TGFBR1, COL15A1, KDR, MEOX2, PSEN1, LAMA5, NOTCH4	523	245	13528	3.37844	1.53606e-05	3.07213e-06	9.88086e-06
GOTERM_BP_FAT	GO:0001944~vasculature development	32	5	9.92111e-09	EMCN, IL18, TNFSF13, JAG1, GJA4, CDH5, EDNRA, GPX1, PTK2, S1PR1, HEY1, CXCR4, APOE, HMOX1, HEY2, NOS3, SOX18, SOX17, NR2F2, FGF1, ANGPT2, PTPRJ, COL18A1, FLT1, EGFL7, TGFBR1, COL15A1, KDR, MEOX2, PSEN1, LAMA5, NOTCH4	523	251	13528	3.29768	2.75307e-05	3.933e-06	1.77096e-05
GOTERM_BP_FAT	GO:0048514~blood vessel morphogenesis	29	4.53125	1.07074e-08	EMCN, IL18, TNFSF13, JAG1, EDNRA, GPX1, PTK2, S1PR1, HEY1, CXCR4, APOE, HMOX1, HEY2, NOS3, SOX18, SOX17, NR2F2, FGF1, ANGPT2, PTPRJ, COL18A1, FLT1, EGFL7, TGFBR1, COL15A1, KDR, MEOX2, LAMA5, NOTCH4	523	211	13528	3.55506	2.97126e-05	3.71413e-06	1.91131e-05
GOTERM_BP_FAT	GO:0001525~angiogenesis	23	3.59375	5.29775e-08	COL18A1, EMCN, FLT1, EGFL7, IL18, COL15A1, TNFSF13, JAG1, KDR, EDNRA, GPX1, PTK2, S1PR1, MEOX2, CXCR4, LAMA5, HMOX1, NOTCH4, NOS3, SOX18, SOX17, FGF1, ANGPT2	523	148	13528	4.01974	0.000147002	1.2251e-05	9.45668e-05
Annotation Cluster 5	Enrichment Score: 7.048260831861099
Category	Term	Count	%	PValue	Genes	List Total	Pop Hits	Pop Total	Fold Enrichment	Bonferroni	Benjamini	FDR
SP_PIR_KEYWORDS	sh3 domain	27	4.21875	7.9657e-09	FYB, CASKIN2, VAV3, LYN, FGR, MPP1, NCF2, GRB2, HCLS1, HCK, MYO1F, CACNB3, SAMSN1, VAV1, DOCK4, BTK, AMPH, SLA, SH3BP4, TJP1, DOCK2, PLCG1, PTK6, DLG3, PPP1R13B, TJP2, SASH3	639	210	19235	3.87022	3.71997e-06	3.3818e-07	1.13608e-05
INTERPRO	IPR001452:Src homology-3 domain	28	4.375	1.21836e-08	FYB, CASKIN2, VAV3, LYN, FGR, MPP1, NCF2, GRB2, HCLS1, HCK, MYO1F, CACNB3, SAMSN1, VAV1, MCF2L, DOCK4, BTK, AMPH, SLA, SH3BP4, TJP1, DOCK2, PLCG1, PTK6, DLG3, PPP1R13B, TJP2, SASH3	598	213	16659	3.66207	1.2281e-05	3.07026e-06	1.92693e-05
UP_SEQ_FEATURE	domain:SH3	24	3.75	2.62159e-08	FYB, CASKIN2, LYN, FGR, MPP1, HCLS1, HCK, MYO1F, CACNB3, SAMSN1, MCF2L, DOCK4, SLA, AMPH, BTK, SH3BP4, DOCK2, TJP1, PLCG1, PTK6, DLG3, PPP1R13B, TJP2, SASH3	639	177	19113	4.0557	5.07264e-05	7.24679e-06	4.48996e-05
SMART	SM00326:SH3	28	4.375	1.28112e-07	FYB, CASKIN2, VAV3, LYN, FGR, MPP1, NCF2, GRB2, HCLS1, HCK, MYO1F, CACNB3, SAMSN1, VAV1, MCF2L, DOCK4, BTK, AMPH, SLA, SH3BP4, TJP1, DOCK2, PLCG1, PTK6, DLG3, PPP1R13B, TJP2, SASH3	370	213	9079	3.22563	2.6775e-05	1.33876e-05	0.000161732
INTERPRO	IPR011511:Variant SH3	12	1.875	1.76012e-05	FYB, SH3BP4, CASKIN2, TJP1, DOCK2, VAV3, MPP1, SAMSN1, TJP2, MCF2L, SASH3, DOCK4	598	65	16659	5.14299	0.0175857	0.00161163	0.0278341
Annotation Cluster 6	Enrichment Score: 5.7617284990533655
Category	Term	Count	%	PValue	Genes	List Total	Pop Hits	Pop Total	Fold Enrichment	Bonferroni	Benjamini	FDR
SP_PIR_KEYWORDS	Immunoglobulin domain	47	7.34375	5.71073e-11	GPR124, IGFBP7, BCAM, CXADR, SIGLEC9, LILRA2, SEMA3F, FCGR1B, TEK, LILRA6, CSF3R, TIE1, MR1, MYOM1, FCGR3B, C10ORF72, CD28, PILRA, LAIR1, PTPRK, FLT1, ALPK3, LRRN3, NFASC, HSPG2, PALLD, MCAM, KDR, CD84, LILRB1, LILRB2, CD86, LILRB5, CD300A, CD33, LILRB4, PECAM1, CD58, PDGFRB, MERTK, JAM2, TREM2, VSIG4, CD200, NTM, MYLK, GPR116	639	470	19235	3.01017	2.66691e-08	3.33364e-09	8.14471e-08
INTERPRO	IPR003599:Immunoglobulin subtype	39	6.09375	2.17369e-10	GPR124, IGFBP7, BCAM, CXADR, SIGLEC9, LILRA2, SEMA3F, FCGR1B, LILRA6, TIE1, MYOM1, FCGR3B, C10ORF72, PILRA, LAIR1, PTPRK, FLT1, NFASC, CD300C, MCAM, KDR, CD84, LILRB1, LILRB2, LILRB5, CD300A, CD33, LILRB4, PECAM1, CD58, PDGFRB, MERTK, JAM2, TREM2, VSIG4, CD200, NTM, MYLK, GPR116	598	330	16659	3.29229	2.19108e-07	2.19108e-07	3.43785e-07
INTERPRO	IPR007110:Immunoglobulin-like	48	7.5	1.68393e-09	HLA-DRB1, GPR124, IGFBP7, BCAM, HLA-DMB, CXADR, HLA-DMA, SIGLEC9, LILRA2, SEMA3F, FCGR1B, TEK, LILRA6, MR1, MYOM1, HLA-DPB1, FCGR3B, C10ORF72, PILRA, PTPRK, FLT1, ALPK3, LRRN3, NFASC, HSPG2, CD300C, PALLD, MCAM, KDR, LILRB1, CD84, LILRB2, CD86, LILRB5, CD300A, CD33, LILRB4, PECAM1, PDGFRB, HLA-DPA1, MERTK, JAM2, VSIG4, CD200, NTM, MYLK, GPR116, HLA-DRA	598	501	16659	2.66902	1.6974e-06	8.487e-07	2.66326e-06
SMART	SM00409:IG	39	6.09375	4.80578e-09	GPR124, IGFBP7, BCAM, CXADR, SIGLEC9, LILRA2, SEMA3F, FCGR1B, LILRA6, TIE1, MYOM1, FCGR3B, C10ORF72, PILRA, LAIR1, PTPRK, FLT1, NFASC, CD300C, MCAM, KDR, CD84, LILRB1, LILRB2, LILRB5, CD300A, CD33, LILRB4, PECAM1, CD58, PDGFRB, MERTK, JAM2, TREM2, VSIG4, CD200, NTM, MYLK, GPR116	370	330	9079	2.89993	1.00441e-06	1.00441e-06	6.06694e-06
INTERPRO	IPR013783:Immunoglobulin-like fold	50	7.8125	4.98741e-09	ADORA3, BCAM, HLA-DMB, CXADR, HLA-DMA, LILRA2, SEMA3F, LILRA6, TIE1, FCGR3B, C10ORF72, PILRA, PTPRK, LAIR1, PALLD, FLNC, LILRB1, LILRB2, CD86, LILRB5, CD33, LILRB4, PDGFRB, HLA-DPA1, TREM2, VSIG4, JAM2, HLA-DRA, HLA-DRB1, SIGLEC9, FCGR1B, TEK, MYOM1, MR1, HLA-DPB1, CD28, FLT1, ALPK3, LRRN3, HSPG2, NFASC, CD300C, MCAM, KDR, CD300A, PECAM1, CD58, MERTK, MYLK, NTM	598	553	16659	2.51879	5.02729e-06	1.67577e-06	7.88796e-06
INTERPRO	IPR013151:Immunoglobulin	27	4.21875	1.63767e-08	BCAM, SIGLEC9, LILRA2, SEMA3F, FCGR1B, LILRA6, TIE1, MYOM1, FCGR3B, FLT1, HSPG2, NFASC, MCAM, KDR, LILRB1, LILRB2, LILRB5, CD33, LILRB4, PECAM1, PDGFRB, MERTK, VSIG4, JAM2, CD200, NTM, GPR116	598	202	16659	3.72358	1.65076e-05	3.30154e-06	2.5901e-05
UP_SEQ_FEATURE	domain:Ig-like C2-type 1	25	3.90625	2.28586e-08	BCAM, CXADR, SIGLEC9, LILRA2, TEK, FCGR1B, LILRA6, TIE1, MYOM1, FCGR3B, FLT1, HSPG2, NFASC, MCAM, PALLD, KDR, LILRB1, LILRB2, LILRB5, PECAM1, LILRB4, PDGFRB, MERTK, NTM, MYLK	639	190	19113	3.93563	4.42303e-05	8.84622e-06	3.91495e-05
UP_SEQ_FEATURE	domain:Ig-like C2-type 2	25	3.90625	2.53381e-08	BCAM, CXADR, SIGLEC9, LILRA2, TEK, FCGR1B, LILRA6, TIE1, MYOM1, FCGR3B, FLT1, HSPG2, NFASC, MCAM, PALLD, KDR, LILRB1, LILRB2, LILRB5, PECAM1, LILRB4, PDGFRB, MERTK, NTM, MYLK	639	191	19113	3.91503	4.90281e-05	8.17151e-06	4.33963e-05
UP_SEQ_FEATURE	domain:Ig-like C2-type 4	13	2.03125	7.59006e-06	LILRB1, LILRB2, FLT1, LILRA2, LILRB5, PECAM1, NFASC, HSPG2, PDGFRB, MYOM1, PALLD, MYLK, KDR	639	76	19113	5.11632	0.0145795	0.00104851	0.0129986
UP_SEQ_FEATURE	domain:Ig-like C2-type 3	16	2.5	1.3674e-05	FLT1, HSPG2, NFASC, BCAM, PALLD, MCAM, KDR, LILRB1, LILRB2, LILRA2, LILRB5, PECAM1, PDGFRB, MYOM1, MYLK, NTM	639	122	19113	3.92273	0.0261124	0.00176241	0.0234167
UP_SEQ_FEATURE	domain:Ig-like C2-type 5	9	1.40625	0.000449566	FLT1, PECAM1, NFASC, HSPG2, PDGFRB, MYOM1, PALLD, MYLK, KDR	639	55	19113	4.89449	0.581092	0.0356051	0.76718
INTERPRO	IPR003598:Immunoglobulin subtype 2	17	2.65625	0.00297549	FLT1, ALPK3, LRRN3, HSPG2, NFASC, BCAM, PALLD, CXADR, MCAM, KDR, PDGFRB, MYOM1, JAM2, VSIG4, MYLK, NTM, GPR116	598	205	16659	2.31016	0.9504	0.0923493	4.60364
INTERPRO	IPR013098:Immunoglobulin I-set	13	2.03125	0.00404307	PTPRK, FLT1, ALPK3, IGFBP7, LRRN3, HSPG2, NFASC, PALLD, CXADR, KDR, MYOM1, MYLK, NTM	598	138	16659	2.62429	0.983155	0.113175	6.20643
UP_SEQ_FEATURE	domain:Ig-like C2-type 6	6	0.9375	0.00734825	FLT1, PECAM1, NFASC, HSPG2, MYLK, KDR	639	37	19113	4.8504	0.999999	0.252673	11.8665
SMART	SM00408:IGc2	17	2.65625	0.00931159	FLT1, ALPK3, LRRN3, HSPG2, NFASC, BCAM, PALLD, CXADR, MCAM, KDR, PDGFRB, MYOM1, JAM2, VSIG4, MYLK, NTM, GPR116	370	205	9079	2.03485	0.858469	0.115031	11.1395
UP_SEQ_FEATURE	domain:Ig-like C2-type 7	4	0.625	0.0355658	FLT1, HSPG2, MYLK, KDR	639	22	19113	5.43833	1	0.612073	46.2178
Annotation Cluster 7	Enrichment Score: 5.738392327330533
Category	Term	Count	%	PValue	Genes	List Total	Pop Hits	Pop Total	Fold Enrichment	Bonferroni	Benjamini	FDR
GOTERM_BP_FAT	GO:0002684~positive regulation of immune system process	34	5.3125	1.58135e-10	C3AR1, IL18, STAT5B, TLR2, PTPN22, CACNB3, TLR4, TNFSF13, TLR6, HLA-DMA, TLR7, TLR8, CD74, SLC11A1, NOD2, FCER1G, CD28, SYK, PTPRC, CARD9, GIMAP5, LYN, IKZF1, C1QA, C1QB, CORO1A, CD86, LAT2, CD37, PSEN1, CLEC7A, VSIG4, SASH3, HLA-DRA	523	238	13528	3.69517	4.38825e-07	1.46275e-07	2.82277e-07
GOTERM_BP_FAT	GO:0050778~positive regulation of immune response	26	4.0625	2.67673e-10	C3AR1, STAT5B, TLR2, PTPN22, TLR4, CACNB3, TLR6, HLA-DMA, TLR7, TLR8, SLC11A1, NOD2, FCER1G, SYK, PTPRC, CARD9, GIMAP5, LYN, C1QA, C1QB, LAT2, PSEN1, CLEC7A, VSIG4, SASH3, HLA-DRA	523	145	13528	4.63807	7.42792e-07	1.85698e-07	4.77806e-07
GOTERM_BP_FAT	GO:0048584~positive regulation of response to stimulus	30	4.6875	3.35369e-08	C3AR1, STAT5B, TLR2, PTPN22, CACNB3, TLR4, TLR6, HLA-DMA, TLR7, TLR8, EDNRA, SLC11A1, NOD2, S1PR1, FCER1G, SYK, PTPRC, CARD9, GIMAP5, LYN, IRS1, KDR, C1QA, C1QB, LAT2, PSEN1, CLEC7A, VSIG4, SASH3, HLA-DRA	523	236	13528	3.28807	9.30605e-05	8.4604e-06	5.98646e-05
GOTERM_BP_FAT	GO:0002757~immune response-activating signal transduction	14	2.1875	5.78231e-08	PTPRC, C3AR1, LYN, TLR2, PTPN22, TLR4, CACNB3, TLR6, TLR7, NOD2, LAT2, PSEN1, CLEC7A, SYK	523	52	13528	6.96397	0.000160446	1.23429e-05	0.000103216
GOTERM_BP_FAT	GO:0002764~immune response-regulating signal transduction	14	2.1875	1.4937e-07	PTPRC, C3AR1, LYN, TLR2, PTPN22, TLR4, CACNB3, TLR6, TLR7, NOD2, LAT2, PSEN1, CLEC7A, SYK	523	56	13528	6.46654	0.000414416	2.59061e-05	0.000266631
GOTERM_BP_FAT	GO:0002253~activation of immune response	17	2.65625	5.44063e-07	C3AR1, PTPRC, LYN, TLR2, PTPN22, TLR4, CACNB3, TLR6, TLR7, C1QA, C1QB, NOD2, LAT2, PSEN1, CLEC7A, VSIG4, SYK	523	94	13528	4.67792	0.00150864	6.56403e-05	0.000971169
GOTERM_BP_FAT	GO:0002429~immune response-activating cell surface receptor signaling pathway	10	1.5625	1.33189e-05	C3AR1, PTPRC, LAT2, PSEN1, LYN, TLR2, PTPN22, CACNB3, CLEC7A, SYK	523	39	13528	6.63235	0.0362854	0.000923575	0.023772
GOTERM_BP_FAT	GO:0002768~immune response-regulating cell surface receptor signaling pathway	10	1.5625	2.52767e-05	C3AR1, PTPRC, LAT2, PSEN1, LYN, TLR2, PTPN22, CACNB3, CLEC7A, SYK	523	42	13528	6.15861	0.0677402	0.00149131	0.0451103
GOTERM_BP_FAT	GO:0050851~antigen receptor-mediated signaling pathway	7	1.09375	0.0014605	PTPRC, LAT2, PSEN1, LYN, PTPN22, CACNB3, SYK	523	33	13528	5.48676	0.982679	0.0343601	2.57522
GOTERM_BP_FAT	GO:0050853~B cell receptor signaling pathway	4	0.625	0.00403149	PTPRC, LAT2, LYN, SYK	523	9	13528	11.4961	0.999986	0.072009	6.95706
GOTERM_BP_FAT	GO:0050852~T cell receptor signaling pathway	4	0.625	0.0570636	PTPRC, PSEN1, PTPN22, CACNB3	523	23	13528	4.49846	1	0.409015	64.9651
Annotation Cluster 8	Enrichment Score: 5.396481238386257
Category	Term	Count	%	PValue	Genes	List Total	Pop Hits	Pop Total	Fold Enrichment	Bonferroni	Benjamini	FDR
GOTERM_BP_FAT	GO:0006928~cell motion	44	6.875	1.738e-07	CAV2, PALM, S100A9, CAPZA1, FPR3, ITGB2, TNFSF13, TPM1, GPX1, PTK2, DOCK2, ARPC3, CXCR4, ARPC2, SPINT2, SEMA3F, ADRA2A, NOS3, LHX6, NR2F2, SELPLG, SYK, ARHGDIB, PTPRK, FLT1, CCDC88A, VAV3, TGFBR1, PODXL, NFASC, VASP, PLAUR, KDR, SLIT3, ARPC1B, CORO1A, PSEN1, CD34, LAMA5, PDGFRB, LAMC1, APBB2, FEZ1, MYH10	523	475	13528	2.39602	0.000482178	2.53836e-05	0.000310239
GOTERM_BP_FAT	GO:0016477~cell migration	29	4.53125	3.0079e-06	CAV2, S100A9, ITGB2, TNFSF13, GPX1, DOCK2, PTK2, CXCR4, SEMA3F, NOS3, LHX6, NR2F2, SELPLG, SYK, PTPRK, FLT1, CCDC88A, VAV3, PODXL, TGFBR1, KDR, CORO1A, PSEN1, CD34, LAMA5, PDGFRB, LAMC1, APBB2, MYH10	523	276	13528	2.71782	0.0083122	0.000252906	0.00536908
GOTERM_BP_FAT	GO:0048870~cell motility	29	4.53125	2.22783e-05	CAV2, S100A9, ITGB2, TNFSF13, GPX1, DOCK2, PTK2, CXCR4, SEMA3F, NOS3, LHX6, NR2F2, SELPLG, SYK, PTPRK, FLT1, CCDC88A, VAV3, PODXL, TGFBR1, KDR, CORO1A, PSEN1, CD34, LAMA5, PDGFRB, LAMC1, APBB2, MYH10	523	307	13528	2.44338	0.0599506	0.00140408	0.0397601
GOTERM_BP_FAT	GO:0051674~localization of cell	29	4.53125	2.22783e-05	CAV2, S100A9, ITGB2, TNFSF13, GPX1, DOCK2, PTK2, CXCR4, SEMA3F, NOS3, LHX6, NR2F2, SELPLG, SYK, PTPRK, FLT1, CCDC88A, VAV3, PODXL, TGFBR1, KDR, CORO1A, PSEN1, CD34, LAMA5, PDGFRB, LAMC1, APBB2, MYH10	523	307	13528	2.44338	0.0599506	0.00140408	0.0397601
Annotation Cluster 9	Enrichment Score: 5.364861630670545
Category	Term	Count	%	PValue	Genes	List Total	Pop Hits	Pop Total	Fold Enrichment	Bonferroni	Benjamini	FDR
GOTERM_BP_FAT	GO:0003013~circulatory system process	25	3.90625	2.0705e-07	CAV2, C3AR1, TPM1, EDNRA, GPX1, ACTG2, APOE, HMOX1, GUCY1A3, NOS3, OLR1, ACTA2, NPR1, NPR2, NPY1R, SOD2, P2RX4, CYBA, MEOX2, KCNJ8, PLN, PDE5A, GAA, ABAT, GUCY1B3	523	186	13528	3.47663	0.000574399	2.73598e-05	0.000369592
GOTERM_BP_FAT	GO:0008015~blood circulation	25	3.90625	2.0705e-07	CAV2, C3AR1, TPM1, EDNRA, GPX1, ACTG2, APOE, HMOX1, GUCY1A3, NOS3, OLR1, ACTA2, NPR1, NPR2, NPY1R, SOD2, P2RX4, CYBA, MEOX2, KCNJ8, PLN, PDE5A, GAA, ABAT, GUCY1B3	523	186	13528	3.47663	0.000574399	2.73598e-05	0.000369592
GOTERM_BP_FAT	GO:0003018~vascular process in circulatory system	13	2.03125	1.69319e-06	EDNRA, P2RX4, CAV2, GPX1, ACTG2, KCNJ8, APOE, ACTA2, PDE5A, NPR1, GUCY1A3, NOS3, SOD2	523	58	13528	5.79759	0.00468758	0.000162008	0.00302236
GOTERM_BP_FAT	GO:0050880~regulation of blood vessel size	12	1.875	4.44606e-06	EDNRA, P2RX4, CAV2, GPX1, ACTG2, ACTA2, KCNJ8, APOE, PDE5A, GUCY1A3, NOS3, SOD2	523	53	13528	5.85649	0.012262	0.000362812	0.00793609
GOTERM_BP_FAT	GO:0035150~regulation of tube size	12	1.875	4.44606e-06	EDNRA, P2RX4, CAV2, GPX1, ACTG2, ACTA2, KCNJ8, APOE, PDE5A, GUCY1A3, NOS3, SOD2	523	53	13528	5.85649	0.012262	0.000362812	0.00793609
GOTERM_BP_FAT	GO:0042311~vasodilation	8	1.25	4.24494e-05	P2RX4, CAV2, GPX1, KCNJ8, APOE, PDE5A, GUCY1A3, SOD2	523	26	13528	7.95882	0.111126	0.00222017	0.0757467
GOTERM_BP_FAT	GO:0008217~regulation of blood pressure	13	2.03125	0.000458448	P2RX4, CYBA, ACTG2, ACTA2, HMOX1, ABAT, NPR1, GUCY1A3, NOS3, NPR2, NPY1R, TPM1, SOD2	523	100	13528	3.3626	0.719865	0.0145198	0.815194
Annotation Cluster 10	Enrichment Score: 5.103850151197816
Category	Term	Count	%	PValue	Genes	List Total	Pop Hits	Pop Total	Fold Enrichment	Bonferroni	Benjamini	FDR
SP_PIR_KEYWORDS	SH2 domain	18	2.8125	1.44246e-07	VAV3, LYN, FGR, SOCS2, GRB2, HCK, STAT5B, BMX, SOCS6, VAV1, SLA, BTK, GRB10, PLCG1, PTK6, LCP2, SYK, BLNK	639	111	19235	4.88136	6.73607e-05	4.81163e-06	0.000205725
INTERPRO	IPR000980:SH2 motif	18	2.8125	4.20358e-07	VAV3, LYN, FGR, SOCS2, GRB2, HCK, STAT5B, BMX, SOCS6, VAV1, SLA, BTK, GRB10, PLCG1, PTK6, LCP2, SYK, BLNK	598	111	16659	4.51749	0.000423631	7.06176e-05	0.000664825
UP_SEQ_FEATURE	domain:SH2	16	2.5	6.46616e-07	VAV3, LYN, FGR, SOCS2, GRB2, HCK, STAT5B, BMX, SOCS6, VAV1, SLA, BTK, GRB10, PTK6, BLNK, LCP2	639	96	19113	4.98513	0.00125042	0.000113739	0.00110745
SMART	SM00252:SH2	18	2.8125	2.14769e-06	VAV3, LYN, FGR, SOCS2, GRB2, HCK, STAT5B, BMX, SOCS6, VAV1, SLA, BTK, GRB10, PLCG1, PTK6, LCP2, SYK, BLNK	370	111	9079	3.97911	0.000448766	0.000149611	0.00271126
KEGG_PATHWAY	hsa04664:Fc epsilon RI signaling pathway	13	2.03125	0.000892113	PIK3CG, VAV3, LYN, GRB2, MAPK11, VAV1, BTK, PLCG1, MAPK13, FCER1G, PIK3R5, SYK, LCP2	277	78	5085	3.05957	0.125302	0.0189435	1.06015
BIOCARTA	h_bcrPathway:BCR Signaling Pathway	7	1.09375	0.00317058	PLCG1, LYN, GRB2, VAV1, BLNK, BTK, SYK	86	26	1437	4.49866	0.396448	0.396448	3.75798
Annotation Cluster 11	Enrichment Score: 5.084663573845701
Category	Term	Count	%	PValue	Genes	List Total	Pop Hits	Pop Total	Fold Enrichment	Bonferroni	Benjamini	FDR
GOTERM_BP_FAT	GO:0007155~cell adhesion	57	8.90625	1.59361e-07	C1ORF38, COL21A1, IGFBP7, CLDN5, BCAM, CXADR, S1PR1, CD93, CLEC4A, CSF3R, CNTNAP1, SYK, CIB1, PTPRK, ACTN1, CD84, PSEN1, CD34, CD33, GPR56, SGCE, TGFB1I1, LAMC1, JAM2, PARVA, EMCN, PARD3, ITGB4, ITGB2, SIGLEC9, CDH5, CDH6, LPXN, FAT1, TEK, SELPLG, COL18A1, PTPRC, OLR1, NFASC, COL15A1, HSPG2, CELSR2, COL5A3, MCAM, VWF, CORO1A, LAMA3, DSG2, CD300A, LAMA5, PKP4, PECAM1, CD58, CLEC7A, NTM, FEZ1	523	700	13528	2.10624	0.00044213	2.60131e-05	0.000284466
GOTERM_BP_FAT	GO:0022610~biological adhesion	57	8.90625	1.63053e-07	C1ORF38, COL21A1, IGFBP7, CLDN5, BCAM, CXADR, S1PR1, CD93, CLEC4A, CSF3R, CNTNAP1, SYK, CIB1, PTPRK, ACTN1, CD84, PSEN1, CD34, CD33, GPR56, SGCE, TGFB1I1, LAMC1, JAM2, PARVA, EMCN, PARD3, ITGB4, ITGB2, SIGLEC9, CDH5, CDH6, LPXN, FAT1, TEK, SELPLG, COL18A1, PTPRC, OLR1, NFASC, COL15A1, HSPG2, CELSR2, COL5A3, MCAM, VWF, CORO1A, LAMA3, DSG2, CD300A, LAMA5, PKP4, PECAM1, CD58, CLEC7A, NTM, FEZ1	523	701	13528	2.10324	0.000452371	2.51371e-05	0.000291056
SP_PIR_KEYWORDS	cell adhesion	32	5	3.35227e-05	IGFBP7, ITGB4, BCAM, ITGB2, CXADR, CDH5, SIGLEC9, CDH6, CD93, FAT1, CSF3R, CNTNAP1, SELPLG, COL18A1, OLR1, COL15A1, NFASC, MCAM, CD84, VWF, LAMA3, PSEN1, DSG2, CD34, LAMA5, CD300A, CD33, PECAM1, PKP4, LAMC1, NTM, PARVA	639	422	19235	2.28259	0.0155335	0.000711354	0.0477998
GOTERM_BP_FAT	GO:0016337~cell-cell adhesion	21	3.28125	0.00526374	PTPRC, PARD3, EMCN, OLR1, CLDN5, ITGB2, CELSR2, CDH5, CDH6, CD84, PSEN1, CD93, DSG2, CD34, FAT1, TEK, CD58, CLEC7A, JAM2, SELPLG, SYK	523	276	13528	1.96808	1	0.0830107	8.99065
Annotation Cluster 12	Enrichment Score: 4.710388102730485
Category	Term	Count	%	PValue	Genes	List Total	Pop Hits	Pop Total	Fold Enrichment	Bonferroni	Benjamini	FDR
GOTERM_BP_FAT	GO:0016044~membrane organization	37	5.78125	6.54778e-07	BID, CAV2, MSR1, AP1B1, AP2S1, SORL1, SNX2, PPT1, FTH1, AMPH, SLC11A1, DOCK2, CD93, APOE, ATG7, NECAP2, FCER1G, TIE1, EHD2, FTL, GIMAP5, CCDC88A, VAV3, HCK, LRRN3, REEP1, VAV1, M6PR, CORO1C, SH3BP4, CORO1A, ARRB2, VAMP8, NEDD4, CLEC7A, MERTK, MYH10	523	381	13528	2.51194	0.00181536	7.57058e-05	0.0011688
GOTERM_BP_FAT	GO:0016192~vesicle-mediated transport	46	7.1875	5.23185e-06	CAV2, MSR1, AP1B1, CYTH1, AP2S1, SORL1, SNX2, RASSF9, PPT1, FTH1, AMPH, SLC11A1, CD93, APOE, NECAP2, TMED10, FCER1G, EHD2, FTL, SCAMP2, VAV3, LYN, NCALD, HCK, LRRN3, SCRN1, MYO1F, TINAGL1, VAV1, M6PR, CORO1C, SH3BP4, CORO1A, LAT2, KRT18, PSEN1, ARRB2, VAMP8, NEDD4, PI4K2A, TRAPPC4, CLEC7A, MERTK, ARAP3, GGA2, MYH10	523	576	13528	2.0657	0.0144135	0.000414726	0.00933864
GOTERM_BP_FAT	GO:0006897~endocytosis	23	3.59375	4.2657e-05	MSR1, AP1B1, HCK, SORL1, LRRN3, SNX2, PPT1, VAV1, M6PR, AMPH, CORO1C, SH3BP4, SLC11A1, CORO1A, CD93, ARRB2, APOE, NEDD4, NECAP2, FCER1G, CLEC7A, MERTK, EHD2	523	220	13528	2.70419	0.111638	0.00218974	0.0761169
GOTERM_BP_FAT	GO:0010324~membrane invagination	23	3.59375	4.2657e-05	MSR1, AP1B1, HCK, SORL1, LRRN3, SNX2, PPT1, VAV1, M6PR, AMPH, CORO1C, SH3BP4, SLC11A1, CORO1A, CD93, ARRB2, APOE, NEDD4, NECAP2, FCER1G, CLEC7A, MERTK, EHD2	523	220	13528	2.70419	0.111638	0.00218974	0.0761169
GOTERM_BP_FAT	GO:0006909~phagocytosis	9	1.40625	0.000450122	CORO1C, SLC11A1, CORO1A, CD93, HCK, FCER1G, CLEC7A, MERTK, VAV1	523	48	13528	4.8499	0.713315	0.0144225	0.800445
Annotation Cluster 13	Enrichment Score: 4.1350947479530635
Category	Term	Count	%	PValue	Genes	List Total	Pop Hits	Pop Total	Fold Enrichment	Bonferroni	Benjamini	FDR
GOTERM_BP_FAT	GO:0002684~positive regulation of immune system process	34	5.3125	1.58135e-10	C3AR1, IL18, STAT5B, TLR2, PTPN22, CACNB3, TLR4, TNFSF13, TLR6, HLA-DMA, TLR7, TLR8, CD74, SLC11A1, NOD2, FCER1G, CD28, SYK, PTPRC, CARD9, GIMAP5, LYN, IKZF1, C1QA, C1QB, CORO1A, CD86, LAT2, CD37, PSEN1, CLEC7A, VSIG4, SASH3, HLA-DRA	523	238	13528	3.69517	4.38825e-07	1.46275e-07	2.82277e-07
GOTERM_BP_FAT	GO:0050778~positive regulation of immune response	26	4.0625	2.67673e-10	C3AR1, STAT5B, TLR2, PTPN22, TLR4, CACNB3, TLR6, HLA-DMA, TLR7, TLR8, SLC11A1, NOD2, FCER1G, SYK, PTPRC, CARD9, GIMAP5, LYN, C1QA, C1QB, LAT2, PSEN1, CLEC7A, VSIG4, SASH3, HLA-DRA	523	145	13528	4.63807	7.42792e-07	1.85698e-07	4.77806e-07
GOTERM_BP_FAT	GO:0002252~immune effector process	21	3.28125	2.00049e-07	PTPRC, CARD9, LYN, SAMHD1, MYO1F, PRDX1, HLA-DMA, TLR7, TLR8, CD74, C1QA, C1QB, SLC11A1, ABCC9, NOD2, LAT2, KCNJ8, PI4K2A, FCER1G, VSIG4, HLA-DRA	523	134	13528	4.05365	0.000554983	2.77565e-05	0.000357095
GOTERM_BP_FAT	GO:0002443~leukocyte mediated immunity	14	2.1875	2.38582e-05	LYN, MYO1F, HLA-DMA, PRDX1, TLR8, CD74, C1QA, C1QB, SLC11A1, NOD2, LAT2, PI4K2A, FCER1G, HLA-DRA	523	86	13528	4.21077	0.0640631	0.00143825	0.0425792
GOTERM_BP_FAT	GO:0002504~antigen processing and presentation of peptide or polysaccharide antigen via MHC class II	9	1.40625	2.75447e-05	HLA-DRB1, IFI30, FCER1G, HLA-DPA1, HLA-DPB1, HLA-DMB, HLA-DMA, CD74, HLA-DRA	523	33	13528	7.05441	0.0735892	0.00152758	0.0491568
GOTERM_BP_FAT	GO:0019886~antigen processing and presentation of exogenous peptide antigen via MHC class II	5	0.78125	0.000135543	IFI30, FCER1G, HLA-DMA, CD74, HLA-DRA	523	8	13528	16.1663	0.313505	0.00568313	0.241673
GOTERM_BP_FAT	GO:0002495~antigen processing and presentation of peptide antigen via MHC class II	5	0.78125	0.000135543	IFI30, FCER1G, HLA-DMA, CD74, HLA-DRA	523	8	13528	16.1663	0.313505	0.00568313	0.241673
GOTERM_BP_FAT	GO:0002250~adaptive immune response	12	1.875	0.000168878	C1QA, C1QB, SLC11A1, NOD2, IL18, FCER1G, TLR4, TLR6, HLA-DMA, TLR8, CD74, HLA-DRA	523	77	13528	4.03109	0.37417	0.00667302	0.301025
GOTERM_BP_FAT	GO:0002460~adaptive immune response based on somatic recombination of immune receptors built from immunoglobulin superfamily domains	12	1.875	0.000168878	C1QA, C1QB, SLC11A1, NOD2, IL18, FCER1G, TLR4, TLR6, HLA-DMA, TLR8, CD74, HLA-DRA	523	77	13528	4.03109	0.37417	0.00667302	0.301025
GOTERM_BP_FAT	GO:0002478~antigen processing and presentation of exogenous peptide antigen	5	0.78125	0.000582382	IFI30, FCER1G, HLA-DMA, CD74, HLA-DRA	523	11	13528	11.7573	0.801423	0.0172324	1.03449
GOTERM_BP_FAT	GO:0048002~antigen processing and presentation of peptide antigen	7	1.09375	0.000585007	SLC11A1, IFI30, FCER1G, MR1, HLA-DMA, CD74, HLA-DRA	523	28	13528	6.46654	0.802865	0.0171268	1.03913
GOTERM_BP_FAT	GO:0019882~antigen processing and presentation	11	1.71875	0.00130118	SLC11A1, HLA-DRB1, IFI30, FCER1G, HLA-DPA1, HLA-DPB1, MR1, HLA-DMB, HLA-DMA, CD74, HLA-DRA	523	83	13528	3.42804	0.973033	0.0320266	2.29737
GOTERM_BP_FAT	GO:0002449~lymphocyte mediated immunity	10	1.5625	0.00141549	C1QA, C1QB, SLC11A1, NOD2, FCER1G, PRDX1, HLA-DMA, TLR8, CD74, HLA-DRA	523	70	13528	3.69517	0.980371	0.033603	2.49679
GOTERM_BP_FAT	GO:0019884~antigen processing and presentation of exogenous antigen	5	0.78125	0.00161066	IFI30, FCER1G, HLA-DMA, CD74, HLA-DRA	523	14	13528	9.23791	0.988589	0.0365904	2.83641
KEGG_PATHWAY	hsa05310:Asthma	7	1.09375	0.00398828	HLA-DRB1, FCER1G, HLA-DPA1, HLA-DPB1, HLA-DMB, HLA-DMA, HLA-DRA	277	29	5085	4.4311	0.45088	0.0530362	4.66012
GOTERM_BP_FAT	GO:0016064~immunoglobulin mediated immune response	8	1.25	0.00450003	C1QA, C1QB, NOD2, FCER1G, HLA-DMA, TLR8, CD74, HLA-DRA	523	54	13528	3.83202	0.999996	0.0761575	7.73529
GOTERM_BP_FAT	GO:0019724~B cell mediated immunity	8	1.25	0.00551691	C1QA, C1QB, NOD2, FCER1G, HLA-DMA, TLR8, CD74, HLA-DRA	523	56	13528	3.69517	1	0.0849155	9.40323
GOTERM_MF_FAT	GO:0042287~MHC protein binding	5	0.78125	0.0126834	CLEC7A, HLA-DMB, HLA-DMA, CD74, HLA-DRA	482	25	12983	5.38714	0.99996	0.303694	17.7776
Annotation Cluster 14	Enrichment Score: 4.009466579413462
Category	Term	Count	%	PValue	Genes	List Total	Pop Hits	Pop Total	Fold Enrichment	Bonferroni	Benjamini	FDR
UP_SEQ_FEATURE	short sequence motif:ITIM motif 2	7	1.09375	5.22755e-06	LILRB1, LAIR1, LILRB2, LILRB5, CD33, LILRB4, PILRA	639	15	19113	13.9584	0.0100643	0.000842589	0.00895278
UP_SEQ_FEATURE	short sequence motif:ITIM motif 1	7	1.09375	5.22755e-06	LILRB1, LAIR1, LILRB2, LILRB5, CD33, LILRB4, PILRA	639	15	19113	13.9584	0.0100643	0.000842589	0.00895278
UP_SEQ_FEATURE	short sequence motif:ITIM motif 3	3	0.46875	0.0342771	LILRB1, LILRB2, LILRB4	639	9	19113	9.97027	1	0.603276	44.9736
Annotation Cluster 15	Enrichment Score: 3.6701460391559233
Category	Term	Count	%	PValue	Genes	List Total	Pop Hits	Pop Total	Fold Enrichment	Bonferroni	Benjamini	FDR
GOTERM_CC_FAT	GO:0000267~cell fraction	69	10.7812	5.8265e-05	KYNU, PPP2R5A, BTC, JAG2, TSPAN9, SPINT2, HMOX1, NOS3, LMOD1, ATP6V0D1, LYN, MPP1, FBP1, CORO7, IRS1, ATP6V1F, SLIT3, LILRB2, PSEN1, VAMP8, BACE2, PI4K2A, ABAT, CTSB, RNPEP, BID, CAV2, GAL3ST4, ACP2, PPT1, COMT, CDH5, CTSL1, CD68, SLC35B1, FMO1, DMD, TMED10, SELPLG, EHD2, GCHFR, SOAT1, SLC8A1, TBXAS1, PLA2G15, OLR1, KL, MAP1B, RGS19, NCKAP1L, NPR2, GPR137B, ABCB1, FUCA1, ITPR1, CAMK2N1, SOD2, SLC…	501	1083	12782	1.62548	0.0233218	0.00157196	0.0813845
GOTERM_CC_FAT	GO:0005624~membrane fraction	53	8.28125	0.000262165	PPP2R5A, JAG2, TSPAN9, HMOX1, LMOD1, ATP6V0D1, MPP1, LYN, CORO7, IRS1, SLIT3, ATP6V1F, LILRB2, PSEN1, VAMP8, BACE2, PI4K2A, ABAT, BID, CAV2, GAL3ST4, PPT1, ACP2, COMT, CDH5, CD68, SLC35B1, FMO1, DMD, TMED10, SELPLG, EHD2, SOAT1, SLC8A1, TBXAS1, OLR1, KL, NCKAP1L, RGS19, NPR2, GPR137B, ABCB1, ITPR1, CAMK2N1, SLC16A3, LAMP2, ABCC9, SLC16A6, KCNJ8, NEDD4, ABCC3, CYFIP1, MGST2	501	809	12782	1.67143	0.100747	0.0055734	0.365708
GOTERM_CC_FAT	GO:0005626~insoluble fraction	53	8.28125	0.000639115	PPP2R5A, JAG2, TSPAN9, HMOX1, LMOD1, ATP6V0D1, MPP1, LYN, CORO7, IRS1, SLIT3, ATP6V1F, LILRB2, PSEN1, VAMP8, BACE2, PI4K2A, ABAT, BID, CAV2, GAL3ST4, PPT1, ACP2, COMT, CDH5, CD68, SLC35B1, FMO1, DMD, TMED10, SELPLG, EHD2, SOAT1, SLC8A1, TBXAS1, OLR1, KL, NCKAP1L, RGS19, NPR2, GPR137B, ABCB1, ITPR1, CAMK2N1, SLC16A3, LAMP2, ABCC9, SLC16A6, KCNJ8, NEDD4, ABCC3, CYFIP1, MGST2	501	839	12782	1.61167	0.228118	0.0117003	0.889359
Annotation Cluster 16	Enrichment Score: 3.582415209325263
Category	Term	Count	%	PValue	Genes	List Total	Pop Hits	Pop Total	Fold Enrichment	Bonferroni	Benjamini	FDR
GOTERM_MF_FAT	GO:0003779~actin binding	38	5.9375	1.2145e-09	ABLIM1, AIF1, ABLIM3, CAPZA1, TPM2, KLHL3, DAAM2, TPM1, ARPC3, CXCR4, ARPC2, DMD, NOS3, CNN1, MYO5C, CAP2, CCDC88A, NCALD, MAP1B, MYO1F, ACTN1, COTL1, PALLD, FLNC, VASP, MPRIP, GMFB, CORO1C, ARPC1B, CORO1A, SYNE2, TAGLN, CAPG, MYH11, CYFIP1, MYLK, PARVA, MYH10	482	326	12983	3.13974	9.6431e-07	9.6431e-07	1.86241e-06
SP_PIR_KEYWORDS	actin-binding	30	4.6875	3.7677e-09	ABLIM1, AIF1, CAPZA1, TPM2, KLHL3, TPM1, ARPC3, ARPC2, DMD, CNN1, MYO5C, MYO1F, ACTN1, FLNC, PALLD, COTL1, VASP, MPRIP, CORO1C, ARPC1B, CORO1A, SYNE2, TAGLN, CAPG, MYH11, CYFIP1, FKBP15, MYLK, PARVA, MYH10	639	247	19235	3.65608	1.75951e-06	1.75951e-07	5.37354e-06
GOTERM_MF_FAT	GO:0008092~cytoskeletal protein binding	42	6.5625	1.85502e-06	ABLIM1, AIF1, ABLIM3, CAPZA1, TPM2, KLHL3, DAAM2, TPM1, ARPC3, CXCR4, ARPC2, APOE, DMD, NOS3, LMOD1, CNN1, CDC42EP3, MYO5C, CAP2, CCDC88A, NCALD, MAP1B, MYO1F, ACTN1, COTL1, PALLD, FLNC, VASP, MPRIP, GMFB, CORO1C, ARPC1B, CORO1A, SYNE2, TAGLN, CAPG, MYH11, CYFIP1, MYLK, PARVA, MYH10, FEZ1	482	504	12983	2.24464	0.0014718	0.000736172	0.00284461
GOTERM_CC_FAT	GO:0015629~actin cytoskeleton	26	4.0625	5.6141e-05	ABLIM1, AIF1, CAPZA1, TPM2, TPM1, MYL9, AMPH, ACTG2, ARPC3, ARPC2, MYOM1, CDC42EP3, MYO5C, FYB, ACTA2, MYO1F, PALLD, VASP, CORO1C, ARPC1B, CORO1A, CAPG, MYH11, FKBP15, FILIP1L, MYH10	501	269	12782	2.46594	0.0224812	0.00162281	0.0784188
SP_PIR_KEYWORDS	cytoskeleton	41	6.40625	8.80191e-05	ABLIM1, PARD3, S100A8, AIF1, CAPZA1, S100A9, ITGB4, ITGB2, PDLIM1, TPM2, KLHL3, TPM1, AMPH, ACTG2, DOCK2, CDC42EP1, ARPC3, ARPC2, DMD, NOS3, LMOD1, CDC42EP3, ACTA2, FAM82A2, ACTN1, MID1, COTL1, PALLD, FLNC, VASP, MPRIP, ARPC1B, CORO1A, SYNE2, NINL, DSP, SGCE, PARP3, TGFB1I1, ARAP3, PARVA	639	636	19235	1.94052	0.0402733	0.00178565	0.125461
GOTERM_CC_FAT	GO:0005856~cytoskeleton	62	9.6875	0.170846	AIF1, CAPZA1, PDLIM1, KLHL3, ACTG2, NOS3, LMOD1, LYN, MPP1, FAM82A2, ACTA2, ACTN1, PALLD, FLNC, VASP, ARPC1B, KRT18, PSEN1, FKBP15, DSP, SGCE, TGFB1I1, FILIP1L, PARVA, ABLIM1, PARD3, SLC38A6, TPM2, TPM1, AMPH, MYL9, PTK2, DOCK2, CDC42EP1, ARPC3, ARPC2, DMD, MYOM1, CDC42EP3, ARHGDIB, MYO5C, FYB, NES, MAP1B, BMX, MYO1F, MID1, COTL1, ITPR1, CAMK2N1, MPRIP, CORO1C, P2RX4, CORO1A, SYNE2, CAPG, MYH11, …	501	1381	12782	1.14541	1	0.561654	92.7043
GOTERM_CC_FAT	GO:0044430~cytoskeletal part	33	5.15625	0.84087	PARD3, AIF1, CAPZA1, TPM2, TPM1, MYL9, ARPC3, ARPC2, MYOM1, MYO5C, NES, LYN, FAM82A2, MAP1B, BMX, MYO1F, MID1, PALLD, ITPR1, CAMK2N1, P2RX4, ARPC1B, CORO1A, KRT18, PSEN1, CAPG, NINL, MYH11, FKBP15, PARP3, FILIP1L, MYH10, FEZ1	501	952	12782	0.884378	1	0.991008	100
GOTERM_CC_FAT	GO:0043232~intracellular non-membrane-bounded organelle	86	13.4375	0.975271	TGOLN2, AIF1, PPP2R5A, CDC14B, CAPZA1, S100A9, PDLIM1, KLHL3, ACTG2, HMOX1, H2AFY, NOS3, LMOD1, FGF1, FTL, LYN, NCF2, MPP1, ACTA2, FAM82A2, SLC25A5, ACTN1, MBD4, FLNC, PALLD, VASP, ARPC1B, KRT18, PSEN1, CSTB, DSP, FKBP15, SGCE, TGFB1I1, FILIP1L, PARVA, ABLIM1, PARD3, NFKBIE, SLC38A6, TPM2, TPM1, AMPH, MYL9, VDR, PTK2, DOCK2, CDC42EP1, ARPC3, ARPC2, DMD, MRPL17, SLC4A7, MYOM1, CDC42EP3, MYO5C, ARH…	501	2596	12782	0.845191	1	0.999827	100
GOTERM_CC_FAT	GO:0043228~non-membrane-bounded organelle	86	13.4375	0.975271	TGOLN2, AIF1, PPP2R5A, CDC14B, CAPZA1, S100A9, PDLIM1, KLHL3, ACTG2, HMOX1, H2AFY, NOS3, LMOD1, FGF1, FTL, LYN, NCF2, MPP1, ACTA2, FAM82A2, SLC25A5, ACTN1, MBD4, FLNC, PALLD, VASP, ARPC1B, KRT18, PSEN1, CSTB, DSP, FKBP15, SGCE, TGFB1I1, FILIP1L, PARVA, ABLIM1, PARD3, NFKBIE, SLC38A6, TPM2, TPM1, AMPH, MYL9, VDR, PTK2, DOCK2, CDC42EP1, ARPC3, ARPC2, DMD, MRPL17, SLC4A7, MYOM1, CDC42EP3, MYO5C, ARH…	501	2596	12782	0.845191	1	0.999827	100
Annotation Cluster 17	Enrichment Score: 3.3935973519197273
Category	Term	Count	%	PValue	Genes	List Total	Pop Hits	Pop Total	Fold Enrichment	Bonferroni	Benjamini	FDR
UP_SEQ_FEATURE	domain:LIM zinc-binding 4	6	0.9375	1.59478e-05	ABLIM1, LPXN, LIMS2, ABLIM3, FHL5, TGFB1I1	639	11	19113	16.315	0.030388	0.00192684	0.0273101
UP_SEQ_FEATURE	domain:LIM zinc-binding 1	9	1.40625	0.000229455	ABLIM1, LPXN, LIMS2, ABLIM3, LMCD1, LHX6, FHL5, TGFB1I1, CSRP2	639	50	19113	5.38394	0.358564	0.020923	0.392258
UP_SEQ_FEATURE	domain:LIM zinc-binding 2	9	1.40625	0.000229455	ABLIM1, LPXN, LIMS2, ABLIM3, LMCD1, LHX6, FHL5, TGFB1I1, CSRP2	639	50	19113	5.38394	0.358564	0.020923	0.392258
SP_PIR_KEYWORDS	LIM domain	10	1.5625	0.000546089	ABLIM1, LPXN, LIMS2, ABLIM3, LMCD1, LHX6, FHL5, PDLIM1, TGFB1I1, CSRP2	639	71	19235	4.23968	0.225156	0.00875774	0.776024
INTERPRO	IPR001781:Zinc finger, LIM-type	10	1.5625	0.00115344	ABLIM1, LPXN, LIMS2, ABLIM3, LMCD1, LHX6, FHL5, PDLIM1, TGFB1I1, CSRP2	598	73	16659	3.81615	0.687558	0.0493219	1.80874
UP_SEQ_FEATURE	domain:LIM zinc-binding 3	6	0.9375	0.00124426	ABLIM1, LPXN, LIMS2, ABLIM3, FHL5, TGFB1I1	639	25	19113	7.17859	0.910107	0.074771	2.10978
SMART	SM00132:LIM	10	1.5625	0.00267028	ABLIM1, LPXN, LIMS2, ABLIM3, LMCD1, LHX6, FHL5, PDLIM1, TGFB1I1, CSRP2	370	73	9079	3.36135	0.428125	0.0495343	3.31921
Annotation Cluster 18	Enrichment Score: 3.301272459828652
Category	Term	Count	%	PValue	Genes	List Total	Pop Hits	Pop Total	Fold Enrichment	Bonferroni	Benjamini	FDR
GOTERM_CC_FAT	GO:0044437~vacuolar part	11	1.71875	0.000173593	SLC11A2, LAMP2, LAPTM5, PSEN1, PSAP, ACP2, ATP6V0D1, CD63, SLC15A3, HLA-DMA, ATP6V1F	501	64	12782	4.38504	0.0678962	0.00412741	0.242293
GOTERM_CC_FAT	GO:0005765~lysosomal membrane	7	1.09375	0.000510146	SLC11A2, LAMP2, LAPTM5, PSEN1, CD63, SLC15A3, HLA-DMA	501	27	12782	6.61447	0.186705	0.0102799	0.710487
GOTERM_CC_FAT	GO:0005774~vacuolar membrane	9	1.40625	0.00140915	SLC11A2, LAMP2, LAPTM5, PSEN1, ATP6V0D1, CD63, SLC15A3, HLA-DMA, ATP6V1F	501	56	12782	4.1003	0.435101	0.0235153	1.95114
Annotation Cluster 19	Enrichment Score: 3.2205199131945363
Category	Term	Count	%	PValue	Genes	List Total	Pop Hits	Pop Total	Fold Enrichment	Bonferroni	Benjamini	FDR
GOTERM_CC_FAT	GO:0070161~anchoring junction	21	3.28125	1.28557e-05	PTPRK, PTPRC, CAV2, PARD3, TMEM204, LIMS2, ACTN1, ABCB1, CXADR, VASP, PTK2, TJP1, LAMA3, DSG2, ARPC2, PKP4, DSP, PAK1, TGFB1I1, TJP2, PARVA	501	172	12782	3.11496	0.00519304	0.00065061	0.0179621
GOTERM_CC_FAT	GO:0005912~adherens junction	19	2.96875	3.52394e-05	PTPRC, CAV2, PTPRK, PARD3, TMEM204, LIMS2, ACTN1, ABCB1, CXADR, VASP, PTK2, TJP1, LAMA3, ARPC2, DSP, PAK1, TGFB1I1, TJP2, PARVA	501	155	12782	3.1274	0.0141709	0.0014262	0.0492298
GOTERM_CC_FAT	GO:0016323~basolateral plasma membrane	19	2.96875	0.0010322	TRPC1, PTPRC, CAV2, LIMS2, TGFBR1, ITGB4, ACTN1, ABCB1, VASP, PTK2, TJP1, LAMA3, ARPC2, DMD, NOTCH4, DSP, PAK1, TGFB1I1, PARVA	501	203	12782	2.38791	0.341806	0.0180207	1.4327
GOTERM_CC_FAT	GO:0030055~cell-substrate junction	13	2.03125	0.00142211	CAV2, PTPRC, PTK2, LAMA3, LIMS2, ARPC2, DMD, ACTN1, ABCB1, TGFB1I1, PAK1, VASP, PARVA	501	112	12782	2.96133	0.438062	0.0227908	1.96892
GOTERM_CC_FAT	GO:0005925~focal adhesion	12	1.875	0.00210476	CAV2, PTPRC, PTK2, LIMS2, LAMA3, ARPC2, ACTN1, ABCB1, TGFB1I1, PAK1, VASP, PARVA	501	102	12782	3.00153	0.574004	0.0280434	2.90122
GOTERM_CC_FAT	GO:0005924~cell-substrate adherens junction	12	1.875	0.00285667	CAV2, PTPRC, PTK2, LIMS2, LAMA3, ARPC2, ACTN1, ABCB1, TGFB1I1, PAK1, VASP, PARVA	501	106	12782	2.88826	0.686076	0.0366846	3.91857
GOTERM_CC_FAT	GO:0030054~cell junction	33	5.15625	0.0071529	CAV2, PARD3, LIMS2, SLC38A6, CLDN5, CXADR, GJA4, AMOTL2, CDH5, AMPH, PTK2, ARPC2, DMD, PAK1, PTPRJ, PTPRK, PTPRC, TMEM204, ACTN1, ABCB1, CAMK2N1, VASP, P2RX4, TJP1, LAMA3, DSG2, PKP4, DSP, CYFIP1, TGFB1I1, JAM2, TJP2, PARVA	501	518	12782	1.62534	0.945379	0.0736552	9.54418
Annotation Cluster 20	Enrichment Score: 2.9148813561742184
Category	Term	Count	%	PValue	Genes	List Total	Pop Hits	Pop Total	Fold Enrichment	Bonferroni	Benjamini	FDR
GOTERM_BP_FAT	GO:0051270~regulation of cell motion	28	4.375	6.21891e-09	PARD3, STAT5B, JAG2, JAG1, TPM1, S1PR1, CXCR4, APOE, HMOX1, SEMA3F, TEK, GAB1, TIE1, COL18A1, PTPRK, FLT1, EGFL7, LYN, TGFBR1, MYO1F, ACTN1, IRS1, KDR, CORO1A, LAMA3, LAMA5, PDGFRB, ARAP3	523	193	13528	3.7526	1.72573e-05	2.87624e-06	1.1101e-05
GOTERM_BP_FAT	GO:0030334~regulation of cell migration	22	3.4375	2.2161e-06	COL18A1, PTPRK, FLT1, EGFL7, JAG2, MYO1F, JAG1, IRS1, TPM1, KDR, CORO1A, LAMA3, S1PR1, CXCR4, APOE, LAMA5, HMOX1, TEK, GAB1, PDGFRB, TIE1, ARAP3	523	169	13528	3.36719	0.00613083	0.000204969	0.00395576
GOTERM_BP_FAT	GO:0040012~regulation of locomotion	22	3.4375	1.66338e-05	COL18A1, PTPRK, FLT1, EGFL7, JAG2, MYO1F, JAG1, IRS1, TPM1, KDR, CORO1A, LAMA3, S1PR1, CXCR4, APOE, LAMA5, HMOX1, TEK, GAB1, PDGFRB, TIE1, ARAP3	523	192	13528	2.96383	0.04511	0.0011252	0.0296878
GOTERM_BP_FAT	GO:0051272~positive regulation of cell motion	11	1.71875	0.00448729	COL18A1, CORO1A, FLT1, S1PR1, LYN, TGFBR1, STAT5B, PDGFRB, MYO1F, IRS1, KDR	523	98	13528	2.90334	0.999996	0.0764146	7.71421
INTERPRO	IPR009134:Vascular endothelial growth factor receptor, VEGFR, N-terminal	3	0.46875	0.0119301	FLT1, PDGFRB, KDR	598	5	16659	16.7147	0.999994	0.24039	17.289
GOTERM_MF_FAT	GO:0005021~vascular endothelial growth factor receptor activity	3	0.46875	0.0330701	FLT1, PDGFRB, KDR	482	8	12983	10.1009	1	0.426665	40.2918
INTERPRO	IPR001824:Receptor tyrosine kinase, class III, conserved site	3	0.46875	0.039053	FLT1, PDGFRB, KDR	598	9	16659	9.28595	1	0.476729	46.7427
GOTERM_BP_FAT	GO:0030335~positive regulation of cell migration	8	1.25	0.0560248	COL18A1, CORO1A, FLT1, S1PR1, PDGFRB, MYO1F, IRS1, KDR	523	89	13528	2.32505	1	0.406164	64.2697
GOTERM_BP_FAT	GO:0040017~positive regulation of locomotion	8	1.25	0.0843709	COL18A1, CORO1A, FLT1, S1PR1, PDGFRB, MYO1F, IRS1, KDR	523	98	13528	2.11152	1	0.508869	79.2662
GOTERM_MF_FAT	GO:0019838~growth factor binding	8	1.25	0.0947549	FLT1, COL4A1, KL, IGFBP7, IL10RA, TGFBR1, PDGFRB, KDR	482	105	12983	2.05224	1	0.69264	78.2722
Annotation Cluster 21	Enrichment Score: 2.8699627531420893
Category	Term	Count	%	PValue	Genes	List Total	Pop Hits	Pop Total	Fold Enrichment	Bonferroni	Benjamini	FDR
GOTERM_CC_FAT	GO:0031982~vesicle	50	7.8125	1.64956e-05	TGOLN2, AP1B1, AP2S1, TLR1, RASSF9, TLR6, PRDX1, BTK, NOD2, CD93, NECAP2, SMAGP, ATP6V0D1, CCDC88A, NCF2, NCALD, ACTN1, CORO7, ARRB2, PSEN1, PI4K2A, CTSD, TRAPPC4, CTSB, PALM, CAV2, AGFG1, GRB2, PPT1, ATP6V1B2, GPRC5B, AMPH, SLC11A2, APLNR, SLC11A1, TMED10, GCHFR, ARHGDIB, RGS19, NPY1R, ITPR1, SH3BP4, VWF, CYBA, CORO1A, LAMP2, PLN, CAPG, PECAM1, MYH11	501	670	12782	1.90395	0.00665851	0.000742034	0.0230473
GOTERM_CC_FAT	GO:0031410~cytoplasmic vesicle	47	7.34375	5.08281e-05	TGOLN2, CAV2, PALM, AGFG1, AP1B1, AP2S1, TLR1, RASSF9, PPT1, ATP6V1B2, TLR6, GPRC5B, PRDX1, BTK, AMPH, SLC11A2, SLC11A1, APLNR, CD93, NECAP2, SMAGP, TMED10, ATP6V0D1, GCHFR, ARHGDIB, CCDC88A, NCF2, NCALD, RGS19, ACTN1, CORO7, NPY1R, ITPR1, SH3BP4, CYBA, VWF, CORO1A, LAMP2, ARRB2, PSEN1, PI4K2A, PECAM1, CAPG, MYH11, TRAPPC4, CTSD, CTSB	501	642	12782	1.86777	0.0203755	0.00158228	0.0710001
GOTERM_CC_FAT	GO:0031988~membrane-bounded vesicle	38	5.9375	0.0016519	TGOLN2, CAV2, PALM, AGFG1, GRB2, AP2S1, RASSF9, PPT1, ATP6V1B2, PRDX1, AMPH, SLC11A1, CD93, NECAP2, TMED10, ATP6V0D1, GCHFR, ARHGDIB, CCDC88A, NCF2, NCALD, ACTN1, RGS19, CORO7, NPY1R, ITPR1, SH3BP4, CYBA, VWF, CORO1A, LAMP2, PECAM1, CAPG, PI4K2A, MYH11, TRAPPC4, CTSD, CTSB	501	568	12782	1.70685	0.488073	0.025424	2.28367
GOTERM_CC_FAT	GO:0016023~cytoplasmic membrane-bounded vesicle	37	5.78125	0.00175229	TGOLN2, CAV2, PALM, AGFG1, AP2S1, RASSF9, PPT1, ATP6V1B2, PRDX1, AMPH, SLC11A1, CD93, NECAP2, TMED10, ATP6V0D1, GCHFR, ARHGDIB, CCDC88A, NCF2, NCALD, ACTN1, RGS19, CORO7, NPY1R, ITPR1, SH3BP4, VWF, CYBA, CORO1A, LAMP2, PECAM1, CAPG, PI4K2A, MYH11, TRAPPC4, CTSD, CTSB	501	550	12782	1.71633	0.508503	0.0259644	2.42089
GOTERM_CC_FAT	GO:0030136~clathrin-coated vesicle	14	2.1875	0.00198209	TGOLN2, NCALD, AP2S1, RASSF9, RGS19, PPT1, NPY1R, AMPH, VWF, SH3BP4, PI4K2A, NECAP2, TRAPPC4, ATP6V0D1	501	132	12782	2.70592	0.55226	0.0282901	2.7343
GOTERM_CC_FAT	GO:0030135~coated vesicle	14	2.1875	0.0095951	TGOLN2, NCALD, AP2S1, RASSF9, RGS19, PPT1, NPY1R, AMPH, VWF, SH3BP4, PI4K2A, NECAP2, TRAPPC4, ATP6V0D1	501	159	12782	2.24643	0.979855	0.090844	12.6041
GOTERM_CC_FAT	GO:0008021~synaptic vesicle	6	0.9375	0.176208	PI4K2A, TRAPPC4, PPT1, NPY1R, ATP6V0D1, AMPH	501	76	12782	2.01418	1	0.570069	93.3366
Annotation Cluster 22	Enrichment Score: 2.7535922178523697
Category	Term	Count	%	PValue	Genes	List Total	Pop Hits	Pop Total	Fold Enrichment	Bonferroni	Benjamini	FDR
GOTERM_BP_FAT	GO:0045446~endothelial cell differentiation	8	1.25	1.03369e-06	COL18A1, GPX1, S1PR1, LAMA5, NOTCH4, JAG1, NR2F2, KDR	523	16	13528	12.9331	0.00286439	0.000110321	0.00184516
GOTERM_BP_FAT	GO:0001885~endothelial cell development	3	0.46875	0.0274337	COL18A1, GPX1, NOTCH4	523	7	13528	11.0855	1	0.250261	39.137
GOTERM_BP_FAT	GO:0002064~epithelial cell development	3	0.46875	0.193441	COL18A1, GPX1, NOTCH4	523	21	13528	3.69517	1	0.746251	97.8451
Annotation Cluster 23	Enrichment Score: 2.725251876940219
Category	Term	Count	%	PValue	Genes	List Total	Pop Hits	Pop Total	Fold Enrichment	Bonferroni	Benjamini	FDR
GOTERM_BP_FAT	GO:0002275~myeloid cell activation during immune response	8	1.25	2.68794e-06	LAT2, LYN, PI4K2A, TLR2, MYO1F, TLR4, TLR6, TLR7	523	18	13528	11.4961	0.0074313	0.000233068	0.00479797
GOTERM_BP_FAT	GO:0002366~leukocyte activation during immune response	10	1.5625	6.5608e-06	SLC11A1, LAT2, PSEN1, LYN, PI4K2A, TLR2, MYO1F, TLR4, TLR6, TLR7	523	36	13528	7.18504	0.0180416	0.000491941	0.0117106
GOTERM_BP_FAT	GO:0002263~cell activation during immune response	10	1.5625	6.5608e-06	SLC11A1, LAT2, PSEN1, LYN, PI4K2A, TLR2, MYO1F, TLR4, TLR6, TLR7	523	36	13528	7.18504	0.0180416	0.000491941	0.0117106
GOTERM_BP_FAT	GO:0045055~regulated secretory pathway	5	0.78125	0.00435566	LAT2, LYN, PI4K2A, TMED10, MYO1F	523	18	13528	7.18504	0.999995	0.0756441	7.49616
GOTERM_BP_FAT	GO:0043299~leukocyte degranulation	4	0.625	0.0096848	LAT2, LYN, PI4K2A, MYO1F	523	12	13528	8.62205	1	0.124566	15.9468
GOTERM_BP_FAT	GO:0002444~myeloid leukocyte mediated immunity	4	0.625	0.0183821	LAT2, LYN, PI4K2A, MYO1F	523	15	13528	6.89764	1	0.193796	28.1925
GOTERM_BP_FAT	GO:0046903~secretion	17	2.65625	0.119456	VIP, TRPC1, AVPR2, CYB5R4, LYN, SCRN1, MYO1F, NPR1, LAT2, PSEN1, HMOX1, BACE2, PI4K2A, TMED10, MYH10, SYK, LCP2	523	300	13528	1.46575	1	0.60217	89.6775
GOTERM_BP_FAT	GO:0006887~exocytosis	8	1.25	0.156263	LAT2, PSEN1, LYN, PI4K2A, SCRN1, TMED10, MYO1F, MYH10	523	115	13528	1.79938	1	0.682486	95.1831
GOTERM_BP_FAT	GO:0032940~secretion by cell	12	1.875	0.177335	CYB5R4, LAT2, PSEN1, LYN, BACE2, PI4K2A, SCRN1, TMED10, MYO1F, MYH10, LCP2, SYK	523	207	13528	1.49949	1	0.718779	96.9331
Annotation Cluster 24	Enrichment Score: 2.6930661738191395
Category	Term	Count	%	PValue	Genes	List Total	Pop Hits	Pop Total	Fold Enrichment	Bonferroni	Benjamini	FDR
INTERPRO	IPR001849:Pleckstrin homology	22	3.4375	0.00104424	VAV3, CYTH1, DOCK9, BMX, VAV1, IRS1, MCF2L, ARHGAP25, MPRIP, BTK, PRKD1, PLEKHB2, PLEKHG3, DOK2, GRB10, ADAP2, PLCG1, DOK5, GAB1, PLEKHO2, ARAP3, TBC1D2	598	277	16659	2.21254	0.651159	0.0489128	1.63882
INTERPRO	IPR011993:Pleckstrin homology-type	23	3.59375	0.0014053	VAV3, CYTH1, DOCK9, BMX, IRS1, MCF2L, VASP, BTK, ARHGAP25, MPRIP, PRKD1, PLEKHB2, PLEKHG3, DOK2, GRB10, ADAP2, PLCG1, DOK5, GAB1, PLEKHO2, APBB2, ARAP3, TBC1D2	598	303	16659	2.11462	0.75769	0.0551239	2.1996
UP_SEQ_FEATURE	domain:PH	18	2.8125	0.00261446	VAV3, CYTH1, DOCK9, BMX, VAV1, IRS1, MCF2L, ARHGAP25, BTK, PRKD1, PLEKHB2, PLEKHG3, GRB10, DOK2, DOK5, GAB1, PLEKHO2, TBC1D2	639	237	19113	2.27171	0.99369	0.12795	4.38459
SMART	SM00233:PH	22	3.4375	0.00440337	VAV3, CYTH1, DOCK9, BMX, VAV1, IRS1, MCF2L, ARHGAP25, MPRIP, BTK, PRKD1, PLEKHB2, PLEKHG3, DOK2, GRB10, ADAP2, PLCG1, DOK5, GAB1, PLEKHO2, ARAP3, TBC1D2	370	277	9079	1.94885	0.602411	0.063758	5.41886
Annotation Cluster 25	Enrichment Score: 2.5502230714416814
Category	Term	Count	%	PValue	Genes	List Total	Pop Hits	Pop Total	Fold Enrichment	Bonferroni	Benjamini	FDR
GOTERM_BP_FAT	GO:0050778~positive regulation of immune response	26	4.0625	2.67673e-10	C3AR1, STAT5B, TLR2, PTPN22, TLR4, CACNB3, TLR6, HLA-DMA, TLR7, TLR8, SLC11A1, NOD2, FCER1G, SYK, PTPRC, CARD9, GIMAP5, LYN, C1QA, C1QB, LAT2, PSEN1, CLEC7A, VSIG4, SASH3, HLA-DRA	523	145	13528	4.63807	7.42792e-07	1.85698e-07	4.77806e-07
GOTERM_BP_FAT	GO:0002274~myeloid leukocyte activation	13	2.03125	1.12725e-07	SLC11A1, LAT2, GIMAP5, LYN, CD93, PI4K2A, TLR1, TLR2, MYO1F, TLR4, TLR6, TLR7, LCP2	523	46	13528	7.31	0.000312763	2.23434e-05	0.000201218
GOTERM_BP_FAT	GO:0045087~innate immune response	20	3.125	1.42976e-06	KYNU, NCF2, TLR1, TLR2, SAMHD1, TLR4, TLR6, PRDX1, TLR7, TLR8, CD180, C1QA, SLC11A1, CYBA, C1QB, CORO1A, CYBB, NOD2, CLEC7A, VSIG4	523	138	13528	3.74872	0.00395972	0.000141689	0.00255214
GOTERM_BP_FAT	GO:0002275~myeloid cell activation during immune response	8	1.25	2.68794e-06	LAT2, LYN, PI4K2A, TLR2, MYO1F, TLR4, TLR6, TLR7	523	18	13528	11.4961	0.0074313	0.000233068	0.00479797
GOTERM_BP_FAT	GO:0045088~regulation of innate immune response	12	1.875	5.39165e-06	NOD2, CARD9, GIMAP5, STAT5B, TLR2, SAMHD1, MYO1F, TLR4, CLEC7A, TLR6, TLR7, TLR8	523	54	13528	5.74803	0.0148505	0.000415521	0.00962387
GOTERM_BP_FAT	GO:0002263~cell activation during immune response	10	1.5625	6.5608e-06	SLC11A1, LAT2, PSEN1, LYN, PI4K2A, TLR2, MYO1F, TLR4, TLR6, TLR7	523	36	13528	7.18504	0.0180416	0.000491941	0.0117106
GOTERM_BP_FAT	GO:0002366~leukocyte activation during immune response	10	1.5625	6.5608e-06	SLC11A1, LAT2, PSEN1, LYN, PI4K2A, TLR2, MYO1F, TLR4, TLR6, TLR7	523	36	13528	7.18504	0.0180416	0.000491941	0.0117106
GOTERM_BP_FAT	GO:0032760~positive regulation of tumor necrosis factor production	7	1.09375	1.19218e-05	NOD2, CARD9, TLR2, FCER1G, TLR4, CLEC7A, SASH3	523	15	13528	12.0709	0.032542	0.00084793	0.0212788
GOTERM_BP_FAT	GO:0042116~macrophage activation	7	1.09375	1.19218e-05	SLC11A1, CD93, TLR1, TLR2, TLR4, TLR6, TLR7	523	15	13528	12.0709	0.032542	0.00084793	0.0212788
GOTERM_BP_FAT	GO:0001817~regulation of cytokine production	21	3.28125	2.26812e-05	CARD9, GIMAP5, IL18, STAT5B, TLR1, TLR2, TLR4, TLR6, TLR7, TLR8, SLC11A1, NOD2, CD86, HMOX1, PYCARD, FCER1G, CLEC7A, VSIG4, SASH3, CD28, SYK	523	181	13528	3.00105	0.0610012	0.00139771	0.0404791
GOTERM_BP_FAT	GO:0052572~response to host immune response	5	0.78125	3.0904e-05	TLR2, GUCY1A3, TLR4, TLR6, TLR7	523	6	13528	21.5551	0.0821854	0.00164787	0.0551504
GOTERM_BP_FAT	GO:0052564~response to immune response of other organism during symbiotic interaction	5	0.78125	3.0904e-05	TLR2, GUCY1A3, TLR4, TLR6, TLR7	523	6	13528	21.5551	0.0821854	0.00164787	0.0551504
GOTERM_BP_FAT	GO:0045089~positive regulation of innate immune response	10	1.5625	5.44361e-05	NOD2, CARD9, GIMAP5, STAT5B, TLR2, TLR4, CLEC7A, TLR6, TLR7, TLR8	523	46	13528	5.62308	0.140207	0.00260117	0.0971259
GOTERM_BP_FAT	GO:0051240~positive regulation of multicellular organismal process	24	3.75	7.23154e-05	CARD9, GIMAP5, IKZF1, KL, IL18, BTC, STAT5B, TLR2, TLR4, NPY1R, TLR7, TPM1, SLC11A1, NOD2, PSEN1, HMOX1, HEY2, PYCARD, FCER1G, NOS3, CLEC7A, ALOX5, LGI1, SASH3	523	244	13528	2.54421	0.181828	0.00333912	0.129007
GOTERM_BP_FAT	GO:0042108~positive regulation of cytokine biosynthetic process	10	1.5625	7.73703e-05	CD86, HMOX1, STAT5B, TLR1, TLR4, TLR6, TLR7, TLR8, CD28, SYK	523	48	13528	5.38878	0.193225	0.00351366	0.138019
GOTERM_BP_FAT	GO:0031349~positive regulation of defense response	12	1.875	0.000103353	EDNRA, NOD2, CARD9, GIMAP5, STAT5B, TLR2, FCER1G, TLR4, CLEC7A, TLR6, TLR7, TLR8	523	73	13528	4.25197	0.249352	0.00447151	0.184328
GOTERM_BP_FAT	GO:0032680~regulation of tumor necrosis factor production	8	1.25	0.000143507	NOD2, CARD9, TLR1, TLR2, FCER1G, TLR4, CLEC7A, SASH3	523	31	13528	6.67514	0.328513	0.00592655	0.255856
SP_PIR_KEYWORDS	inflammatory response	11	1.71875	0.00022255	OLR1, LY86, TLR1, TLR2, TLR4, CLEC7A, TLR6, TLR7, TLR8, CD180, CD163	639	77	19235	4.30025	0.0987227	0.00384231	0.316935
GOTERM_BP_FAT	GO:0052173~response to defenses of other organism during symbiotic interaction	5	0.78125	0.000236539	TLR2, GUCY1A3, TLR4, TLR6, TLR7	523	9	13528	14.3701	0.481323	0.00871478	0.421391
GOTERM_BP_FAT	GO:0052200~response to host defenses	5	0.78125	0.000236539	TLR2, GUCY1A3, TLR4, TLR6, TLR7	523	9	13528	14.3701	0.481323	0.00871478	0.421391
GOTERM_BP_FAT	GO:0075136~response to host	5	0.78125	0.000236539	TLR2, GUCY1A3, TLR4, TLR6, TLR7	523	9	13528	14.3701	0.481323	0.00871478	0.421391
SP_PIR_KEYWORDS	innate immunity	11	1.71875	0.000247824	C1QA, MARCO, C1QB, TLR1, TLR2, SAMHD1, TLR4, CLEC7A, TLR6, VSIG4, CD180	639	78	19235	4.24511	0.1093	0.00412532	0.352869
GOTERM_BP_FAT	GO:0002221~pattern recognition receptor signaling pathway	6	0.9375	0.000353038	NOD2, TLR2, TLR4, CLEC7A, TLR6, TLR7	523	17	13528	9.12923	0.624634	0.0120241	0.628316
INTERPRO	IPR017241:Toll-like receptor	4	0.625	0.000433852	TLR1, TLR2, TLR4, TLR6	598	5	16659	22.2863	0.354298	0.0269683	0.683969
GOTERM_BP_FAT	GO:0042035~regulation of cytokine biosynthetic process	11	1.71875	0.000523471	CD86, CARD9, HMOX1, STAT5B, TLR1, TLR4, TLR6, TLR7, TLR8, CD28, SYK	523	74	13528	3.84497	0.766135	0.0161934	0.930306
GOTERM_BP_FAT	GO:0052305~positive regulation by organism of innate immunity in other organism during symbiotic interaction	4	0.625	0.000538973	TLR2, TLR4, TLR6, TLR7	523	5	13528	20.6929	0.775987	0.0163057	0.957731
GOTERM_BP_FAT	GO:0052166~positive regulation by symbiont of host innate immunity	4	0.625	0.000538973	TLR2, TLR4, TLR6, TLR7	523	5	13528	20.6929	0.775987	0.0163057	0.957731
GOTERM_BP_FAT	GO:0052167~modulation by symbiont of host innate immunity	4	0.625	0.000538973	TLR2, TLR4, TLR6, TLR7	523	5	13528	20.6929	0.775987	0.0163057	0.957731
GOTERM_BP_FAT	GO:0052556~positive regulation by symbiont of host immune response	4	0.625	0.000538973	TLR2, TLR4, TLR6, TLR7	523	5	13528	20.6929	0.775987	0.0163057	0.957731
GOTERM_BP_FAT	GO:0052555~positive regulation by organism of immune response of other organism during symbiotic interaction	4	0.625	0.000538973	TLR2, TLR4, TLR6, TLR7	523	5	13528	20.6929	0.775987	0.0163057	0.957731
GOTERM_BP_FAT	GO:0052553~modulation by symbiont of host immune response	4	0.625	0.000538973	TLR2, TLR4, TLR6, TLR7	523	5	13528	20.6929	0.775987	0.0163057	0.957731
GOTERM_BP_FAT	GO:0052552~modulation by organism of immune response of other organism during symbiotic interaction	4	0.625	0.000538973	TLR2, TLR4, TLR6, TLR7	523	5	13528	20.6929	0.775987	0.0163057	0.957731
GOTERM_BP_FAT	GO:0052306~modulation by organism of innate immunity in other organism during symbiotic interaction	4	0.625	0.000538973	TLR2, TLR4, TLR6, TLR7	523	5	13528	20.6929	0.775987	0.0163057	0.957731
GOTERM_BP_FAT	GO:0002282~microglial cell activation during immune response	4	0.625	0.000538973	TLR2, TLR4, TLR6, TLR7	523	5	13528	20.6929	0.775987	0.0163057	0.957731
GOTERM_BP_FAT	GO:0002218~activation of innate immune response	6	0.9375	0.000622272	NOD2, TLR2, TLR4, CLEC7A, TLR6, TLR7	523	19	13528	8.16826	0.822244	0.0178322	1.10497
GOTERM_BP_FAT	GO:0002758~innate immune response-activating signal transduction	6	0.9375	0.000622272	NOD2, TLR2, TLR4, CLEC7A, TLR6, TLR7	523	19	13528	8.16826	0.822244	0.0178322	1.10497
GOTERM_BP_FAT	GO:0001819~positive regulation of cytokine production	12	1.875	0.000670087	SLC11A1, NOD2, CARD9, GIMAP5, IL18, PYCARD, TLR2, FCER1G, TLR4, CLEC7A, TLR7, SASH3	523	90	13528	3.44882	0.844345	0.0189938	1.1894
PIR_SUPERFAMILY	PIRSF037595:Toll-like_receptor	4	0.625	0.000867961	TLR1, TLR2, TLR4, TLR6	337	5	7396	17.5573	0.270995	0.270995	1.18742
UP_SEQ_FEATURE	repeat:LRR 12	11	1.71875	0.000904329	SYNE2, LRRC32, LRRN3, LRRC8D, TLR2, TLR4, TLR6, TLR7, TLR8, CD180, SLIT3	639	91	19113	3.61559	0.826342	0.0606094	1.53759
UP_SEQ_FEATURE	domain:TIR	6	0.9375	0.00102322	TLR1, TLR2, TLR4, TLR6, TLR7, TLR8	639	24	19113	7.4777	0.86206	0.0638984	1.73807
GOTERM_BP_FAT	GO:0052255~modulation by organism of defense response of other organism during symbiotic interaction	4	0.625	0.00104704	TLR2, TLR4, TLR6, TLR7	523	6	13528	17.2441	0.945364	0.0268031	1.85261
GOTERM_BP_FAT	GO:0052031~modulation by symbiont of host defense response	4	0.625	0.00104704	TLR2, TLR4, TLR6, TLR7	523	6	13528	17.2441	0.945364	0.0268031	1.85261
GOTERM_BP_FAT	GO:0052510~positive regulation by organism of defense response of other organism during symbiotic interaction	4	0.625	0.00104704	TLR2, TLR4, TLR6, TLR7	523	6	13528	17.2441	0.945364	0.0268031	1.85261
GOTERM_BP_FAT	GO:0052509~positive regulation by symbiont of host defense response	4	0.625	0.00104704	TLR2, TLR4, TLR6, TLR7	523	6	13528	17.2441	0.945364	0.0268031	1.85261
INTERPRO	IPR000157:Toll-Interleukin receptor	6	0.9375	0.00114347	TLR1, TLR2, TLR4, TLR6, TLR7, TLR8	598	23	16659	7.26727	0.6844	0.0510715	1.79325
INTERPRO	IPR000483:Cysteine-rich flanking region, C-terminal	11	1.71875	0.00118489	GPR124, LRRN3, TLR1, TLR2, TLR4, TLR6, LGI1, TLR7, TLR8, CD180, SLIT3	598	88	16659	3.48223	0.69732	0.0485755	1.85764
GOTERM_MF_FAT	GO:0008329~pattern recognition receptor activity	5	0.78125	0.00138485	MARCO, TLR2, TLR4, CLEC7A, PTAFR	482	14	12983	9.61989	0.667241	0.115081	2.1027
GOTERM_BP_FAT	GO:0002237~response to molecule of bacterial origin	11	1.71875	0.0017092	SLC11A1, NOD2, CARD9, KCNJ8, STAT5B, TLR2, NOS3, TLR4, COMT, TLR6, PTAFR	523	86	13528	3.30846	0.991323	0.0381633	3.00745
GOTERM_BP_FAT	GO:0001774~microglial cell activation	4	0.625	0.00177989	TLR2, TLR4, TLR6, TLR7	523	7	13528	14.7807	0.992871	0.0390835	3.12998
UP_SEQ_FEATURE	repeat:LRR 10	12	1.875	0.00185936	SYNE2, LRRC32, LRRN3, LRRC8D, TLR2, FBXL7, TLR4, TLR6, TLR7, TLR8, CD180, SLIT3	639	117	19113	3.06777	0.972709	0.103384	3.1372
SMART	SM00255:TIR	6	0.9375	0.0019812	TLR1, TLR2, TLR4, TLR6, TLR7, TLR8	370	23	9079	6.40118	0.339318	0.0450092	2.47253
UP_SEQ_FEATURE	repeat:LRR 11	11	1.71875	0.00216342	SYNE2, LRRC32, LRRN3, LRRC8D, TLR2, TLR4, TLR6, TLR7, TLR8, CD180, SLIT3	639	102	19113	3.22567	0.984865	0.112845	3.64133
GOTERM_BP_FAT	GO:0032675~regulation of interleukin-6 production	7	1.09375	0.00232925	NOD2, CARD9, TLR1, TLR2, TLR4, TLR6, TLR7	523	36	13528	5.02953	0.998453	0.0478421	4.07721
UP_SEQ_FEATURE	repeat:LRR 21	5	0.78125	0.00259047	LRRC32, TLR4, TLR7, TLR8, SLIT3	639	18	19113	8.30856	0.993389	0.130136	4.34519
GOTERM_BP_FAT	GO:0002281~macrophage activation during immune response	4	0.625	0.00276651	TLR2, TLR4, TLR6, TLR7	523	8	13528	12.9331	0.999542	0.0541846	4.82488
SMART	SM00082:LRRCT	11	1.71875	0.00291287	GPR124, LRRN3, TLR1, TLR2, TLR4, TLR6, LGI1, TLR7, TLR8, CD180, SLIT3	370	88	9079	3.06723	0.456474	0.0495375	3.61567
UP_SEQ_FEATURE	repeat:LRR 13	9	1.40625	0.00378048	SYNE2, LRRC32, TLR2, TLR4, TLR6, TLR7, TLR8, CD180, SLIT3	639	76	19113	3.54207	0.999344	0.167421	6.28111
GOTERM_BP_FAT	GO:0044003~modification by symbiont of host morphology or physiology	4	0.625	0.00403149	TLR2, TLR4, TLR6, TLR7	523	9	13528	11.4961	0.999986	0.072009	6.95706
UP_SEQ_FEATURE	repeat:LRR 8	13	2.03125	0.00429775	LRRC32, LRRN3, TLR1, LRRC8D, TLR2, TLR4, TLR6, TLR7, TLR8, CD180, SLIT3, SYNE2, FBXL7	639	149	19113	2.60967	0.99976	0.183942	7.11106
GOTERM_BP_FAT	GO:0032755~positive regulation of interleukin-6 production	5	0.78125	0.00535123	NOD2, CARD9, TLR2, TLR4, TLR7	523	19	13528	6.80688	1	0.0838595	9.13343
UP_SEQ_FEATURE	repeat:LRR 9	12	1.875	0.00561672	SYNE2, LRRC32, LRRN3, LRRC8D, TLR2, FBXL7, TLR4, TLR6, TLR7, TLR8, CD180, SLIT3	639	135	19113	2.65874	0.999982	0.215101	9.1961
UP_SEQ_FEATURE	repeat:LRR 22	4	0.625	0.00650057	LRRC32, TLR7, TLR8, SLIT3	639	12	19113	9.97027	0.999997	0.239927	10.5686
UP_SEQ_FEATURE	repeat:LRR 17	6	0.9375	0.00653083	LRRC32, TLR4, TLR7, TLR8, CD180, SLIT3	639	36	19113	4.98513	0.999997	0.236435	10.6152
UP_SEQ_FEATURE	repeat:LRR 20	5	0.78125	0.00656924	LRRC32, TLR4, TLR7, TLR8, SLIT3	639	23	19113	6.50235	0.999997	0.233328	10.6744
GOTERM_BP_FAT	GO:0009617~response to bacterium	16	2.5	0.00789609	CARD9, FGR, HCK, STAT5B, TLR2, MYO1F, TLR4, COMT, TLR6, MECOM, GPX1, SLC11A1, NOD2, KCNJ8, NOS3, PTAFR	523	193	13528	2.14434	1	0.107726	13.1951
UP_SEQ_FEATURE	repeat:LRR 19	5	0.78125	0.00890401	LRRC32, TLR4, TLR7, TLR8, SLIT3	639	25	19113	5.98216	1	0.283098	14.2025
INTERPRO	IPR004075:Interleukin-1 receptor, type I/Toll precursor	4	0.625	0.0100108	TLR1, TLR2, TLR6, TLR8	598	13	16659	8.57165	0.999961	0.219139	14.7111
GOTERM_BP_FAT	GO:0007249~I-kappaB kinase/NF-kappaB cascade	8	1.25	0.010457	TLR1, TLR2, TLR4, TLR6, TLR7, TLR8, CARD10, BTK	523	63	13528	3.28459	1	0.132037	17.109
UP_SEQ_FEATURE	repeat:LRR 18	5	0.78125	0.0117219	LRRC32, TLR4, TLR7, TLR8, SLIT3	639	27	19113	5.53904	1	0.339551	18.2861
GOTERM_BP_FAT	GO:0009620~response to fungus	5	0.78125	0.0126013	CARD9, TLR2, TLR4, CLEC7A, COTL1	523	24	13528	5.38878	1	0.150985	20.2574
UP_SEQ_FEATURE	repeat:LRR 14	7	1.09375	0.0147031	LRRC32, TLR2, TLR4, TLR7, TLR8, CD180, SLIT3	639	60	19113	3.48959	1	0.389921	22.4066
GOTERM_BP_FAT	GO:0002224~toll-like receptor signaling pathway	4	0.625	0.0151317	TLR2, TLR4, TLR6, TLR7	523	14	13528	7.39033	1	0.170053	23.8276
UP_SEQ_FEATURE	repeat:LRR 7	13	2.03125	0.0158891	LRRC32, LRRN3, TLR1, LRRC8D, TLR2, TLR4, TLR6, TLR7, TLR8, CD180, SLIT3, SYNE2, FBXL7	639	177	19113	2.19684	1	0.403419	23.9909
UP_SEQ_FEATURE	repeat:LRR 16	6	0.9375	0.0165772	LRRC32, TLR4, TLR7, TLR8, CD180, SLIT3	639	45	19113	3.98811	1	0.411546	24.8958
UP_SEQ_FEATURE	repeat:LRR 5	15	2.34375	0.0235453	LRRC32, GPR124, LRRC8D, LRRN3, TLR1, TLR2, TLR4, TLR6, TLR7, TLR8, CD180, SLIT3, NOD2, SYNE2, FBXL7	639	231	19113	1.94226	1	0.5027	33.5075
UP_SEQ_FEATURE	repeat:LRR 6	14	2.1875	0.0242719	LRRC32, LRRN3, TLR1, LRRC8D, TLR2, TLR4, TLR6, TLR7, TLR8, CD180, SLIT3, NOD2, SYNE2, FBXL7	639	210	19113	1.99405	1	0.508177	34.3499
UP_SEQ_FEATURE	repeat:LRR 15	6	0.9375	0.0271151	LRRC32, TLR4, TLR7, TLR8, CD180, SLIT3	639	51	19113	3.51892	1	0.542618	37.5503
GOTERM_BP_FAT	GO:0045416~positive regulation of interleukin-8 biosynthetic process	3	0.46875	0.0274337	TLR4, TLR7, TLR8	523	7	13528	11.0855	1	0.250261	39.137
GOTERM_BP_FAT	GO:0032496~response to lipopolysaccharide	8	1.25	0.028796	SLC11A1, NOD2, KCNJ8, STAT5B, NOS3, TLR4, COMT, PTAFR	523	77	13528	2.68739	1	0.260233	40.641
GOTERM_BP_FAT	GO:0009595~detection of biotic stimulus	4	0.625	0.0302712	NOD2, TLR4, CLEC7A, TLR8	523	18	13528	5.74803	1	0.269191	42.2299
UP_SEQ_FEATURE	repeat:LRR 23	3	0.46875	0.0419146	TLR7, TLR8, SLIT3	639	10	19113	8.97324	1	0.663844	51.9701
UP_SEQ_FEATURE	repeat:LRR 4	15	2.34375	0.0437953	LRRC32, GPR124, LRRC8D, LRRN3, TLR1, TLR2, TLR4, TLR6, TLR7, TLR8, CD180, SLIT3, NOD2, SYNE2, FBXL7	639	252	19113	1.7804	1	0.666098	53.5595
INTERPRO	IPR001611:Leucine-rich repeat	14	2.1875	0.0442759	LRRC32, GPR124, LRRN3, TLR1, LRRC8D, TLR2, TLR4, TLR6, TLR7, TLR8, CD180, SLIT3, NOD2, LGI1	598	213	16659	1.83103	1	0.499246	51.141
GOTERM_BP_FAT	GO:0045414~regulation of interleukin-8 biosynthetic process	3	0.46875	0.0446917	TLR4, TLR7, TLR8	523	9	13528	8.62205	1	0.351455	55.7865
INTERPRO	IPR003591:Leucine-rich repeat, typical subtype	10	1.5625	0.0460834	GPR124, LRRC32, LRRN3, LRRC8D, TLR2, TLR4, LGI1, TLR7, TLR8, SLIT3	598	131	16659	2.12655	1	0.508257	52.5822
KEGG_PATHWAY	hsa04620:Toll-like receptor signaling pathway	11	1.71875	0.0461442	PIK3CG, CD86, MAPK13, TLR1, TLR2, PIK3R5, MAPK11, TLR4, TLR6, TLR7, TLR8	277	101	5085	1.99932	0.999164	0.265162	43.116
GOTERM_BP_FAT	GO:0042534~regulation of tumor necrosis factor biosynthetic process	3	0.46875	0.0544657	CARD9, TLR1, TLR4	523	10	13528	7.75985	1	0.399237	63.2015
GOTERM_BP_FAT	GO:0042742~defense response to bacterium	9	1.40625	0.0679096	SLC11A1, NOD2, CARD9, FGR, HCK, TLR2, MYO1F, TLR4, TLR6	523	112	13528	2.07853	1	0.452463	71.502
UP_SEQ_FEATURE	repeat:LRR 3	16	2.5	0.0769903	LRRC32, GPR124, LRRC8D, LRRN3, TLR1, TLR2, TLR4, TLR6, TLR7, TLR8, CD180, SLIT3, NOD2, SYNE2, FBXL7, LGI1	639	299	19113	1.60058	1	0.814563	74.6433
SMART	SM00369:LRR_TYP	10	1.5625	0.0854769	GPR124, LRRC32, LRRN3, LRRC8D, TLR2, TLR4, LGI1, TLR7, TLR8, SLIT3	370	131	9079	1.87312	1	0.474789	67.6323
GOTERM_BP_FAT	GO:0032677~regulation of interleukin-8 production	3	0.46875	0.112101	TLR4, TLR7, TLR8	523	15	13528	5.17323	1	0.582245	88.0252
UP_SEQ_FEATURE	repeat:LRR 1	16	2.5	0.113213	LRRC32, GPR124, LRRC8D, LRRN3, TLR1, TLR2, TLR4, TLR6, TLR7, TLR8, CD180, SLIT3, NOD2, SYNE2, FBXL7, LGI1	639	318	19113	1.50495	1	0.902207	87.2265
UP_SEQ_FEATURE	repeat:LRR 2	16	2.5	0.115426	LRRC32, GPR124, LRRC8D, LRRN3, TLR1, TLR2, TLR4, TLR6, TLR7, TLR8, CD180, SLIT3, NOD2, SYNE2, FBXL7, LGI1	639	319	19113	1.50023	1	0.904607	87.7616
SP_PIR_KEYWORDS	leucine-rich repeat	16	2.5	0.116587	LRRC32, GPR124, LRRC8D, LRRN3, TLR1, TLR2, TLR4, TLR6, TLR7, TLR8, CD180, SLIT3, NOD2, SYNE2, FBXL7, LGI1	639	322	19235	1.49574	1	0.463387	82.932
BIOCARTA	h_dcPathway:Dendritic cells in regulating TH1 and TH2 Development	4	0.625	0.123125	CD33, TLR2, TLR4, TLR7	86	21	1437	3.18272	1	0.876203	79.5016
GOTERM_BP_FAT	GO:0051090~regulation of transcription factor activity	7	1.09375	0.207062	NOD2, HMOX1, PYCARD, TLR2, PBX1, TLR4, NR2F2	523	103	13528	1.75789	1	0.765445	98.4101
GOTERM_BP_FAT	GO:0051092~positive regulation of NF-kappaB transcription factor activity	4	0.625	0.209655	NOD2, PYCARD, TLR2, TLR4	523	41	13528	2.52353	1	0.766404	98.5004
GOTERM_BP_FAT	GO:0009581~detection of external stimulus	5	0.78125	0.319626	GUCA1A, NOD2, TLR4, CLEC7A, TLR8	523	74	13528	1.74771	1	0.872435	99.8966
GOTERM_BP_FAT	GO:0051101~regulation of DNA binding	7	1.09375	0.324715	NOD2, HMOX1, PYCARD, TLR2, PBX1, TLR4, NR2F2	523	121	13528	1.49639	1	0.875967	99.9096
BIOCARTA	h_tollPathway:Toll-Like Receptor Pathway	4	0.625	0.376173	TLR2, TLR4, TLR6, TLR7	86	37	1437	1.80641	1	0.944187	99.6627
GOTERM_BP_FAT	GO:0051098~regulation of binding	8	1.25	0.377787	NOD2, PSEN1, HMOX1, PYCARD, TLR2, PBX1, TLR4, NR2F2	523	153	13528	1.35248	1	0.912293	99.979
GOTERM_BP_FAT	GO:0051091~positive regulation of transcription factor activity	4	0.625	0.40978	NOD2, PYCARD, TLR2, TLR4	523	60	13528	1.72441	1	0.93007	99.9918
INTERPRO	IPR000372:Leucine-rich repeat, cysteine-rich flanking region, N-terminal	5	0.78125	0.47612	LRRC32, LRRN3, LGI1, TLR7, SLIT3	598	99	16659	1.40696	1	0.997468	99.9964
GOTERM_BP_FAT	GO:0043388~positive regulation of DNA binding	4	0.625	0.510445	NOD2, PYCARD, TLR2, TLR4	523	70	13528	1.47807	1	0.967008	99.9997
GOTERM_BP_FAT	GO:0043433~negative regulation of transcription factor activity	3	0.46875	0.52277	NOD2, HMOX1, PBX1	523	45	13528	1.72441	1	0.969716	99.9998
SMART	SM00013:LRRNT	5	0.78125	0.576343	LRRC32, LRRN3, LGI1, TLR7, SLIT3	370	99	9079	1.23928	1	0.974349	99.998
GOTERM_BP_FAT	GO:0051099~positive regulation of binding	4	0.625	0.584074	NOD2, PYCARD, TLR2, TLR4	523	78	13528	1.32647	1	0.982114	100
GOTERM_BP_FAT	GO:0043392~negative regulation of DNA binding	3	0.46875	0.590971	NOD2, HMOX1, PBX1	523	51	13528	1.52154	1	0.983322	100
GOTERM_BP_FAT	GO:0051100~negative regulation of binding	3	0.46875	0.67022	NOD2, HMOX1, PBX1	523	59	13528	1.31523	1	0.992095	100
Annotation Cluster 26	Enrichment Score: 2.4726501696560037
Category	Term	Count	%	PValue	Genes	List Total	Pop Hits	Pop Total	Fold Enrichment	Bonferroni	Benjamini	FDR
SP_PIR_KEYWORDS	smooth muscle	4	0.625	0.000141703	ACTG2, TAGLN, ACTA2, MYH11	639	4	19235	30.1017	0.0640375	0.00264369	0.201908
SP_PIR_KEYWORDS	muscle protein	9	1.40625	0.000783531	ACTG2, TAGLN, ACTA2, MYH11, MYOM1, TPM2, TPM1, CASQ2, MYL9	639	60	19235	4.51526	0.306533	0.0121276	1.11169
GOTERM_CC_FAT	GO:0030485~smooth muscle contractile fiber	3	0.46875	0.00869428	ACTG2, ACTA2, MYH11	501	4	12782	19.1347	0.970887	0.0846186	11.4868
GOTERM_BP_FAT	GO:0006939~smooth muscle contraction	4	0.625	0.13327	EDNRA, ACTG2, ACTA2, MYH11	523	33	13528	3.13529	1	0.634819	92.2159
Annotation Cluster 27	Enrichment Score: 2.4681902134614226
Category	Term	Count	%	PValue	Genes	List Total	Pop Hits	Pop Total	Fold Enrichment	Bonferroni	Benjamini	FDR
GOTERM_BP_FAT	GO:0045321~leukocyte activation	29	4.53125	2.07656e-07	TLR1, STAT5B, TLR2, JAG2, PTPN22, TLR4, TLR6, HLA-DMA, TLR7, CD74, SLC11A1, DOCK2, CD93, CXCR4, CD28, BLNK, SYK, PTPRC, GIMAP5, IKZF1, LYN, MYO1F, VAV1, CD86, LAT2, PSEN1, PI4K2A, CLEC7A, LCP2	523	242	13528	3.09966	0.000576078	2.61926e-05	0.000370673
GOTERM_BP_FAT	GO:0001775~cell activation	31	4.84375	7.05257e-07	TLR1, STAT5B, TLR2, JAG2, PTPN22, TLR4, TLR6, HLA-DMA, TLR7, CD74, SLC11A1, DOCK2, CD93, CXCR4, CD28, BLNK, SYK, PTPRC, GIMAP5, LYN, IKZF1, MYO1F, VAV1, VWF, P2RX4, CD86, LAT2, PSEN1, PI4K2A, CLEC7A, LCP2	523	287	13528	2.79391	0.00195518	7.82805e-05	0.0012589
GOTERM_BP_FAT	GO:0045582~positive regulation of T cell differentiation	9	1.40625	2.15897e-05	PTPRC, CD86, GIMAP5, IKZF1, STAT5B, HLA-DMA, CD74, SASH3, SYK	523	32	13528	7.27486	0.0581527	0.00139233	0.0385315
GOTERM_BP_FAT	GO:0048534~hemopoietic or lymphoid organ development	26	4.0625	2.53258e-05	STAT5B, JAG2, PTPN22, JAG1, HLA-DMA, CD74, DOCK2, TNFRSF11A, SNRK, CD28, BLNK, SYK, PTPRC, GIMAP5, IKZF1, LYN, HCLS1, TGFBR1, SOD2, KDR, DNASE2, PSEN1, IRF8, NOTCH4, HEPH, PBX1	523	260	13528	2.58662	0.0678671	0.00146309	0.0451978
GOTERM_BP_FAT	GO:0042110~T cell activation	17	2.65625	2.70936e-05	PTPRC, GIMAP5, IKZF1, STAT5B, JAG2, PTPN22, VAV1, HLA-DMA, CD74, SLC11A1, DOCK2, CD86, PSEN1, CXCR4, CLEC7A, SYK, CD28	523	126	13528	3.48988	0.072429	0.00153323	0.0483521
GOTERM_BP_FAT	GO:0030097~hemopoiesis	24	3.75	4.31084e-05	PTPRC, GIMAP5, LYN, IKZF1, HCLS1, STAT5B, JAG2, PTPN22, JAG1, HLA-DMA, CD74, SOD2, KDR, DNASE2, DOCK2, PSEN1, SNRK, IRF8, NOTCH4, PBX1, HEPH, CD28, SYK, BLNK	523	236	13528	2.63046	0.11275	0.0021727	0.0769222
GOTERM_BP_FAT	GO:0045621~positive regulation of lymphocyte differentiation	9	1.40625	4.36214e-05	PTPRC, CD86, GIMAP5, IKZF1, STAT5B, HLA-DMA, CD74, SASH3, SYK	523	35	13528	6.6513	0.114012	0.00215931	0.0778373
GOTERM_BP_FAT	GO:0050865~regulation of cell activation	20	3.125	4.61646e-05	PTPRC, GIMAP5, LST1, IKZF1, IL18, STAT5B, TNFSF13, TLR4, PAWR, HLA-DMA, CD74, CORO1A, CD86, APOE, HMOX1, NOS3, VSIG4, SASH3, CD28, SYK	523	175	13528	2.95613	0.120243	0.00224501	0.0823735
GOTERM_BP_FAT	GO:0002520~immune system development	26	4.0625	6.87302e-05	STAT5B, JAG2, PTPN22, JAG1, HLA-DMA, CD74, DOCK2, TNFRSF11A, SNRK, CD28, BLNK, SYK, PTPRC, GIMAP5, IKZF1, LYN, HCLS1, TGFBR1, SOD2, KDR, DNASE2, PSEN1, IRF8, NOTCH4, HEPH, PBX1	523	276	13528	2.43667	0.173647	0.00322754	0.122615
GOTERM_BP_FAT	GO:0050870~positive regulation of T cell activation	12	1.875	0.000149869	PTPRC, CORO1A, CD86, GIMAP5, IKZF1, IL18, STAT5B, HLA-DMA, CD74, SASH3, CD28, SYK	523	76	13528	4.08413	0.340266	0.00600967	0.267185
GOTERM_BP_FAT	GO:0030217~T cell differentiation	11	1.71875	0.00017785	PTPRC, DOCK2, GIMAP5, IKZF1, STAT5B, JAG2, PTPN22, HLA-DMA, CD74, CD28, SYK	523	65	13528	4.37735	0.389562	0.0069277	0.316994
GOTERM_BP_FAT	GO:0050867~positive regulation of cell activation	14	2.1875	0.000342245	PTPRC, GIMAP5, IKZF1, IL18, STAT5B, TNFSF13, TLR4, HLA-DMA, CD74, CORO1A, CD86, SASH3, SYK, CD28	523	111	13528	3.2624	0.613218	0.011952	0.609162
GOTERM_BP_FAT	GO:0051251~positive regulation of lymphocyte activation	13	2.03125	0.000345398	PTPRC, GIMAP5, IKZF1, IL18, STAT5B, TNFSF13, HLA-DMA, CD74, CORO1A, CD86, SASH3, SYK, CD28	523	97	13528	3.4666	0.616588	0.0119115	0.614757
GOTERM_BP_FAT	GO:0050863~regulation of T cell activation	14	2.1875	0.000571852	PTPRC, GIMAP5, IKZF1, IL18, STAT5B, PAWR, HLA-DMA, CD74, CORO1A, CD86, VSIG4, SASH3, CD28, SYK	523	117	13528	3.0951	0.795532	0.0171057	1.01587
GOTERM_BP_FAT	GO:0051249~regulation of lymphocyte activation	16	2.5	0.000597922	PTPRC, LST1, GIMAP5, IKZF1, IL18, STAT5B, TNFSF13, PAWR, HLA-DMA, CD74, CORO1A, CD86, VSIG4, SASH3, CD28, SYK	523	148	13528	2.79634	0.80981	0.0173191	1.06195
GOTERM_BP_FAT	GO:0045058~T cell selection	6	0.9375	0.000622272	PTPRC, DOCK2, JAG2, HLA-DMA, CD74, SYK	523	19	13528	8.16826	0.822244	0.0178322	1.10497
GOTERM_BP_FAT	GO:0045580~regulation of T cell differentiation	9	1.40625	0.000686392	PTPRC, CD86, GIMAP5, IKZF1, STAT5B, HLA-DMA, CD74, SASH3, SYK	523	51	13528	4.56462	0.851236	0.019255	1.21818
GOTERM_BP_FAT	GO:0002694~regulation of leukocyte activation	17	2.65625	0.000693246	PTPRC, LST1, GIMAP5, IKZF1, IL18, STAT5B, TNFSF13, PAWR, HLA-DMA, CD74, CORO1A, CD86, HMOX1, VSIG4, SASH3, CD28, SYK	523	166	13528	2.64894	0.85404	0.0192509	1.23027
GOTERM_BP_FAT	GO:0046649~lymphocyte activation	19	2.96875	0.000704361	PTPRC, GIMAP5, IKZF1, STAT5B, JAG2, PTPN22, VAV1, HLA-DMA, CD74, SLC11A1, DOCK2, CD86, LAT2, PSEN1, CXCR4, CLEC7A, CD28, SYK, BLNK	523	199	13528	2.46963	0.858477	0.019363	1.24988
GOTERM_BP_FAT	GO:0002696~positive regulation of leukocyte activation	13	2.03125	0.000779534	PTPRC, GIMAP5, IKZF1, IL18, STAT5B, TNFSF13, HLA-DMA, CD74, CORO1A, CD86, SASH3, SYK, CD28	523	106	13528	3.17226	0.885141	0.0211983	1.3824
GOTERM_BP_FAT	GO:0032649~regulation of interferon-gamma production	7	1.09375	0.0008636	SLC11A1, NOD2, GIMAP5, IL18, TLR7, TLR8, SASH3	523	30	13528	6.03544	0.909057	0.0227894	1.53039
GOTERM_BP_FAT	GO:0002700~regulation of production of molecular mediator of immune response	8	1.25	0.000878785	PTPRC, NOD2, CD37, GIMAP5, HMOX1, FCER1G, TNFSF13, SASH3	523	41	13528	5.04705	0.912813	0.0229674	1.5571
GOTERM_BP_FAT	GO:0046643~regulation of gamma-delta T cell activation	4	0.625	0.00104704	PTPRC, GIMAP5, STAT5B, SYK	523	6	13528	17.2441	0.945364	0.0268031	1.85261
GOTERM_BP_FAT	GO:0046645~positive regulation of gamma-delta T cell activation	4	0.625	0.00104704	PTPRC, GIMAP5, STAT5B, SYK	523	6	13528	17.2441	0.945364	0.0268031	1.85261
GOTERM_BP_FAT	GO:0045588~positive regulation of gamma-delta T cell differentiation	4	0.625	0.00104704	PTPRC, GIMAP5, STAT5B, SYK	523	6	13528	17.2441	0.945364	0.0268031	1.85261
GOTERM_BP_FAT	GO:0045586~regulation of gamma-delta T cell differentiation	4	0.625	0.00104704	PTPRC, GIMAP5, STAT5B, SYK	523	6	13528	17.2441	0.945364	0.0268031	1.85261
GOTERM_BP_FAT	GO:0045061~thymic T cell selection	5	0.78125	0.00118641	PTPRC, DOCK2, JAG2, HLA-DMA, CD74	523	13	13528	9.94852	0.962903	0.0300416	2.09674
GOTERM_BP_FAT	GO:0002699~positive regulation of immune effector process	8	1.25	0.00135573	PTPRC, NOD2, CD37, GIMAP5, STAT5B, FCER1G, SASH3, SYK	523	44	13528	4.70294	0.976826	0.0330548	2.39259
GOTERM_BP_FAT	GO:0002697~regulation of immune effector process	12	1.875	0.0017509	PTPRC, NOD2, CD37, GIMAP5, HMOX1, AP2S1, STAT5B, FCER1G, TNFSF13, SASH3, CD28, SYK	523	101	13528	3.07321	0.992273	0.0387652	3.07974
GOTERM_BP_FAT	GO:0045059~positive thymic T cell selection	4	0.625	0.00177989	PTPRC, DOCK2, HLA-DMA, CD74	523	7	13528	14.7807	0.992871	0.0390835	3.12998
GOTERM_BP_FAT	GO:0030098~lymphocyte differentiation	12	1.875	0.00205088	PTPRC, DOCK2, GIMAP5, IKZF1, STAT5B, JAG2, PTPN22, HLA-DMA, CD74, BLNK, CD28, SYK	523	103	13528	3.01353	0.996644	0.0435322	3.59833
GOTERM_BP_FAT	GO:0002703~regulation of leukocyte mediated immunity	9	1.40625	0.00226729	PTPRC, NOD2, GIMAP5, HMOX1, STAT5B, FCER1G, TNFSF13, SASH3, SYK	523	61	13528	3.81632	0.998162	0.0472977	3.9708
GOTERM_BP_FAT	GO:0045619~regulation of lymphocyte differentiation	9	1.40625	0.00278835	PTPRC, CD86, GIMAP5, IKZF1, STAT5B, HLA-DMA, CD74, SASH3, SYK	523	63	13528	3.69517	0.999569	0.0542192	4.86209
GOTERM_BP_FAT	GO:0046635~positive regulation of alpha-beta T cell activation	6	0.9375	0.00281658	PTPRC, CD86, GIMAP5, IKZF1, SASH3, SYK	523	26	13528	5.96911	0.999601	0.0539982	4.91014
GOTERM_BP_FAT	GO:0033077~T cell differentiation in the thymus	6	0.9375	0.00334876	PTPRC, DOCK2, STAT5B, JAG2, HLA-DMA, CD74	523	27	13528	5.74803	0.999909	0.0617663	5.81196
GOTERM_BP_FAT	GO:0043368~positive T cell selection	4	0.625	0.00403149	PTPRC, DOCK2, HLA-DMA, CD74	523	9	13528	11.4961	0.999986	0.072009	6.95706
GOTERM_BP_FAT	GO:0050670~regulation of lymphocyte proliferation	10	1.5625	0.0046054	PTPRC, CORO1A, LST1, IL18, STAT5B, PAWR, VSIG4, SASH3, CD28, SYK	523	83	13528	3.1164	0.999997	0.0769384	7.90946
GOTERM_BP_FAT	GO:0002521~leukocyte differentiation	13	2.03125	0.00472713	PTPRC, GIMAP5, IKZF1, STAT5B, JAG2, PTPN22, HLA-DMA, CD74, DOCK2, PSEN1, SYK, CD28, BLNK	523	131	13528	2.56687	0.999998	0.0775002	8.11029
GOTERM_BP_FAT	GO:0032944~regulation of mononuclear cell proliferation	10	1.5625	0.00498677	PTPRC, CORO1A, LST1, IL18, STAT5B, PAWR, VSIG4, SASH3, CD28, SYK	523	84	13528	3.0793	0.999999	0.0801749	8.53726
GOTERM_BP_FAT	GO:0070663~regulation of leukocyte proliferation	10	1.5625	0.00498677	PTPRC, CORO1A, LST1, IL18, STAT5B, PAWR, VSIG4, SASH3, CD28, SYK	523	84	13528	3.0793	0.999999	0.0801749	8.53726
GOTERM_BP_FAT	GO:0002822~regulation of adaptive immune response based on somatic recombination of immune receptors built from immunoglobulin superfamily domains	8	1.25	0.00498902	SLC11A1, PTPRC, CD86, NOD2, GIMAP5, FCER1G, TNFSF13, SASH3	523	55	13528	3.76235	0.999999	0.0797491	8.54095
GOTERM_BP_FAT	GO:0002824~positive regulation of adaptive immune response based on somatic recombination of immune receptors built from immunoglobulin superfamily domains	6	0.9375	0.0053757	SLC11A1, PTPRC, NOD2, GIMAP5, FCER1G, SASH3	523	30	13528	5.17323	1	0.083756	9.17333
GOTERM_BP_FAT	GO:0002819~regulation of adaptive immune response	8	1.25	0.00551691	SLC11A1, PTPRC, CD86, NOD2, GIMAP5, FCER1G, TNFSF13, SASH3	523	56	13528	3.69517	1	0.0849155	9.40323
GOTERM_BP_FAT	GO:0002821~positive regulation of adaptive immune response	6	0.9375	0.00621018	SLC11A1, PTPRC, NOD2, GIMAP5, FCER1G, SASH3	523	31	13528	5.00635	1	0.0901399	10.524
GOTERM_BP_FAT	GO:0046638~positive regulation of alpha-beta T cell differentiation	5	0.78125	0.00648814	CD86, GIMAP5, IKZF1, SASH3, SYK	523	20	13528	6.46654	1	0.0925476	10.9697
GOTERM_BP_FAT	GO:0002891~positive regulation of immunoglobulin mediated immune response	4	0.625	0.00747536	PTPRC, NOD2, GIMAP5, FCER1G	523	11	13528	9.40588	1	0.102775	12.5357
GOTERM_BP_FAT	GO:0002714~positive regulation of B cell mediated immunity	4	0.625	0.00747536	PTPRC, NOD2, GIMAP5, FCER1G	523	11	13528	9.40588	1	0.102775	12.5357
GOTERM_BP_FAT	GO:0002705~positive regulation of leukocyte mediated immunity	6	0.9375	0.0092525	PTPRC, NOD2, GIMAP5, STAT5B, FCER1G, SASH3	523	34	13528	4.56462	1	0.120441	15.2894
GOTERM_BP_FAT	GO:0002708~positive regulation of lymphocyte mediated immunity	6	0.9375	0.0092525	PTPRC, NOD2, GIMAP5, STAT5B, FCER1G, SASH3	523	34	13528	4.56462	1	0.120441	15.2894
GOTERM_BP_FAT	GO:0042129~regulation of T cell proliferation	8	1.25	0.00960492	PTPRC, CORO1A, IL18, STAT5B, PAWR, VSIG4, CD28, SYK	523	62	13528	3.33757	1	0.124173	15.8257
GOTERM_BP_FAT	GO:0002920~regulation of humoral immune response	4	0.625	0.0096848	PTPRC, NOD2, CD37, GIMAP5	523	12	13528	8.62205	1	0.124566	15.9468
GOTERM_BP_FAT	GO:0051094~positive regulation of developmental process	20	3.125	0.0115703	PTPRC, GIMAP5, MSR1, LYN, IKZF1, KL, BTC, MAP1B, STAT5B, TNFSF13, JAG1, SMAD1, HLA-DMA, CD74, CD86, HEY2, NOS3, TGFB1I1, SASH3, SYK	523	278	13528	1.86087	1	0.141299	18.7581
GOTERM_BP_FAT	GO:0046634~regulation of alpha-beta T cell activation	6	0.9375	0.0117718	PTPRC, CD86, GIMAP5, IKZF1, SASH3, SYK	523	36	13528	4.31103	1	0.142964	19.0532
GOTERM_BP_FAT	GO:0002712~regulation of B cell mediated immunity	5	0.78125	0.0126013	PTPRC, NOD2, GIMAP5, FCER1G, TNFSF13	523	24	13528	5.38878	1	0.150985	20.2574
GOTERM_BP_FAT	GO:0002889~regulation of immunoglobulin mediated immune response	5	0.78125	0.0126013	PTPRC, NOD2, GIMAP5, FCER1G, TNFSF13	523	24	13528	5.38878	1	0.150985	20.2574
GOTERM_BP_FAT	GO:0046637~regulation of alpha-beta T cell differentiation	5	0.78125	0.0145542	CD86, GIMAP5, IKZF1, SASH3, SYK	523	25	13528	5.17323	1	0.166768	23.0264
GOTERM_BP_FAT	GO:0042102~positive regulation of T cell proliferation	6	0.9375	0.0163649	PTPRC, CORO1A, IL18, STAT5B, CD28, SYK	523	39	13528	3.97941	1	0.179809	25.5124
GOTERM_BP_FAT	GO:0002706~regulation of lymphocyte mediated immunity	7	1.09375	0.0172688	PTPRC, NOD2, GIMAP5, STAT5B, FCER1G, TNFSF13, SASH3	523	54	13528	3.35302	1	0.186638	26.7248
GOTERM_BP_FAT	GO:0002702~positive regulation of production of molecular mediator of immune response	4	0.625	0.0183821	CD37, GIMAP5, FCER1G, SASH3	523	15	13528	6.89764	1	0.193796	28.1925
GOTERM_BP_FAT	GO:0050671~positive regulation of lymphocyte proliferation	7	1.09375	0.0187725	PTPRC, CORO1A, IL18, STAT5B, SASH3, CD28, SYK	523	55	13528	3.29206	1	0.196044	28.7005
GOTERM_BP_FAT	GO:0002925~positive regulation of humoral immune response mediated by circulating immunoglobulin	3	0.46875	0.020104	PTPRC, NOD2, GIMAP5	523	6	13528	12.9331	1	0.204746	30.408
GOTERM_BP_FAT	GO:0002922~positive regulation of humoral immune response	3	0.46875	0.020104	PTPRC, NOD2, GIMAP5	523	6	13528	12.9331	1	0.204746	30.408
GOTERM_BP_FAT	GO:0032946~positive regulation of mononuclear cell proliferation	7	1.09375	0.0203632	PTPRC, CORO1A, IL18, STAT5B, SASH3, CD28, SYK	523	56	13528	3.23327	1	0.20563	30.7358
GOTERM_BP_FAT	GO:0070665~positive regulation of leukocyte proliferation	7	1.09375	0.0203632	PTPRC, CORO1A, IL18, STAT5B, SASH3, CD28, SYK	523	56	13528	3.23327	1	0.20563	30.7358
GOTERM_BP_FAT	GO:0002923~regulation of humoral immune response mediated by circulating immunoglobulin	3	0.46875	0.0274337	PTPRC, NOD2, GIMAP5	523	7	13528	11.0855	1	0.250261	39.137
GOTERM_BP_FAT	GO:0002718~regulation of cytokine production during immune response	4	0.625	0.0302712	GIMAP5, HMOX1, FCER1G, SASH3	523	18	13528	5.74803	1	0.269191	42.2299
GOTERM_BP_FAT	GO:0045597~positive regulation of cell differentiation	16	2.5	0.0322348	PTPRC, GIMAP5, MSR1, LYN, IKZF1, BTC, STAT5B, MAP1B, JAG1, SMAD1, HLA-DMA, CD74, CD86, TGFB1I1, SASH3, SYK	523	229	13528	1.80724	1	0.281534	44.2828
GOTERM_BP_FAT	GO:0045060~negative thymic T cell selection	3	0.46875	0.0356561	PTPRC, DOCK2, CD74	523	8	13528	9.69981	1	0.303105	47.6961
GOTERM_BP_FAT	GO:0050871~positive regulation of B cell activation	5	0.78125	0.0370159	PTPRC, STAT5B, TNFSF13, SASH3, SYK	523	33	13528	3.91911	1	0.308264	48.9971
GOTERM_BP_FAT	GO:0043383~negative T cell selection	3	0.46875	0.0446917	PTPRC, DOCK2, CD74	523	9	13528	8.62205	1	0.351455	55.7865
GOTERM_BP_FAT	GO:0050864~regulation of B cell activation	6	0.9375	0.0459912	PTPRC, STAT5B, TNFSF13, PAWR, SASH3, SYK	523	51	13528	3.04308	1	0.356863	56.8478
GOTERM_BP_FAT	GO:0002720~positive regulation of cytokine production during immune response	3	0.46875	0.0544657	GIMAP5, FCER1G, SASH3	523	10	13528	7.75985	1	0.399237	63.2015
GOTERM_BP_FAT	GO:0043372~positive regulation of CD4-positive, alpha beta T cell differentiation	3	0.46875	0.064908	CD86, GIMAP5, SASH3	523	11	13528	7.05441	1	0.441205	69.8186
GOTERM_BP_FAT	GO:0002637~regulation of immunoglobulin production	4	0.625	0.0770422	PTPRC, CD37, TNFSF13, SASH3	523	26	13528	3.97941	1	0.48425	76.0953
GOTERM_BP_FAT	GO:0043370~regulation of CD4-positive, alpha beta T cell differentiation	3	0.46875	0.112101	CD86, GIMAP5, SASH3	523	15	13528	5.17323	1	0.582245	88.0252
GOTERM_BP_FAT	GO:0045577~regulation of B cell differentiation	3	0.46875	0.124975	PTPRC, STAT5B, SYK	523	16	13528	4.8499	1	0.613229	90.7733
GOTERM_BP_FAT	GO:0001912~positive regulation of leukocyte mediated cytotoxicity	3	0.46875	0.193441	PTPRC, GIMAP5, STAT5B	523	21	13528	3.69517	1	0.746251	97.8451
GOTERM_BP_FAT	GO:0031343~positive regulation of cell killing	3	0.46875	0.236445	PTPRC, GIMAP5, STAT5B	523	24	13528	3.23327	1	0.799405	99.1897
GOTERM_BP_FAT	GO:0001910~regulation of leukocyte mediated cytotoxicity	3	0.46875	0.250912	PTPRC, GIMAP5, STAT5B	523	25	13528	3.10394	1	0.817043	99.4241
GOTERM_BP_FAT	GO:0031341~regulation of cell killing	3	0.46875	0.294356	PTPRC, GIMAP5, STAT5B	523	28	13528	2.77137	1	0.85222	99.8018
GOTERM_BP_FAT	GO:0002440~production of molecular mediator of immune response	3	0.46875	0.33743	SLC11A1, PTPRC, NOD2	523	31	13528	2.50318	1	0.884595	99.9356
Annotation Cluster 28	Enrichment Score: 2.3746782689569477
Category	Term	Count	%	PValue	Genes	List Total	Pop Hits	Pop Total	Fold Enrichment	Bonferroni	Benjamini	FDR
GOTERM_BP_FAT	GO:0042592~homeostatic process	53	8.28125	2.90405e-05	CYB5R4, GNA15, STAT5B, SLC7A8, PRDX1, EDNRA, GPX1, S1PR1, APOE, CXCR4, HMOX1, RGN, FTL, LYN, MECOM, IRS1, NPC2, PSEN1, GAA, PDGFRB, PLLP, C3AR1, PARD3, SLC37A4, ACP5, PPT1, FTH1, SLC11A2, SLC11A1, VDR, DMD, HRC, SOAT1, TRPC1, PTPRC, PLP1, SLC8A1, LIPA, GIMAP5, HCLS1, NPR1, NPY1R, SMAD1, ITPR1, SOD2, KDR, DNASE2, P2RX4, CORO1A, NXN, PLN, HOXB6, HEPH	523	751	13528	1.82544	0.0774268	0.00157892	0.0518257
GOTERM_BP_FAT	GO:0055066~di-, tri-valent inorganic cation homeostasis	23	3.59375	0.000146042	TRPC1, C3AR1, PTPRC, SLC8A1, GNA15, NPY1R, ITPR1, FTH1, SOD2, KDR, SLC11A2, EDNRA, SLC11A1, VDR, S1PR1, PSEN1, CXCR4, APOE, HMOX1, PLN, RGN, HRC, FTL	523	239	13528	2.48921	0.33322	0.0059425	0.260369
GOTERM_BP_FAT	GO:0055080~cation homeostasis	25	3.90625	0.000303147	C3AR1, GNA15, SLC7A8, PPT1, FTH1, EDNRA, SLC11A2, VDR, SLC11A1, S1PR1, APOE, CXCR4, HMOX1, RGN, HRC, FTL, PTPRC, TRPC1, SLC8A1, NPY1R, ITPR1, KDR, SOD2, PSEN1, PLN	523	286	13528	2.26103	0.568876	0.0108673	0.539749
GOTERM_BP_FAT	GO:0055065~metal ion homeostasis	19	2.96875	0.000995371	TRPC1, C3AR1, PTPRC, GNA15, SLC8A1, SLC7A8, NPY1R, ITPR1, KDR, EDNRA, SLC11A1, VDR, S1PR1, PSEN1, CXCR4, APOE, PLN, RGN, HRC	523	205	13528	2.39735	0.936931	0.0257341	1.76195
GOTERM_BP_FAT	GO:0050801~ion homeostasis	30	4.6875	0.00120723	C3AR1, GNA15, SLC7A8, PPT1, FTH1, EDNRA, SLC11A2, VDR, SLC11A1, S1PR1, CXCR4, APOE, HMOX1, RGN, HRC, FTL, TRPC1, PTPRC, SLC8A1, PLP1, GIMAP5, NPR1, NPY1R, ITPR1, SOD2, KDR, P2RX4, PSEN1, PLN, PLLP	523	409	13528	1.89727	0.964988	0.0302849	2.13317
GOTERM_BP_FAT	GO:0048878~chemical homeostasis	35	5.46875	0.00146608	C3AR1, CYB5R4, GNA15, SLC37A4, SLC7A8, PPT1, FTH1, EDNRA, SLC11A2, VDR, SLC11A1, S1PR1, CXCR4, APOE, HMOX1, RGN, HRC, FTL, SOAT1, TRPC1, PTPRC, PLP1, SLC8A1, GIMAP5, NPR1, NPY1R, IRS1, ITPR1, KDR, SOD2, P2RX4, NPC2, PSEN1, PLN, PLLP	523	512	13528	1.76819	0.982946	0.0341994	2.58493
GOTERM_BP_FAT	GO:0055074~calcium ion homeostasis	17	2.65625	0.00255908	TRPC1, C3AR1, PTPRC, GNA15, SLC8A1, NPY1R, ITPR1, KDR, EDNRA, VDR, S1PR1, PSEN1, CXCR4, APOE, PLN, RGN, HRC	523	188	13528	2.33896	0.999184	0.0509402	4.47089
GOTERM_BP_FAT	GO:0030005~cellular di-, tri-valent inorganic cation homeostasis	18	2.8125	0.00699646	TRPC1, C3AR1, PTPRC, GNA15, SLC8A1, NPY1R, ITPR1, FTH1, EDNRA, SLC11A1, VDR, S1PR1, PSEN1, CXCR4, APOE, PLN, RGN, FTL	523	227	13528	2.05106	1	0.0979513	11.7793
GOTERM_BP_FAT	GO:0015674~di-, tri-valent inorganic cation transport	15	2.34375	0.00829877	PTPRC, TRPC1, SLC8A1, CACNB3, GJA4, ITPR1, FTH1, SLC11A2, P2RX4, SLC11A1, VDR, CORO1A, PLN, HEPH, FTL	523	176	13528	2.2045	1	0.112371	13.8219
GOTERM_BP_FAT	GO:0006875~cellular metal ion homeostasis	16	2.5	0.00904262	TRPC1, PTPRC, C3AR1, GNA15, SLC8A1, NPY1R, ITPR1, EDNRA, SLC11A1, VDR, S1PR1, PSEN1, CXCR4, APOE, PLN, RGN	523	196	13528	2.11152	1	0.118976	14.9685
GOTERM_BP_FAT	GO:0030003~cellular cation homeostasis	19	2.96875	0.00973387	TRPC1, C3AR1, PTPRC, GNA15, SLC8A1, PPT1, NPY1R, ITPR1, FTH1, EDNRA, SLC11A1, VDR, S1PR1, PSEN1, CXCR4, APOE, PLN, RGN, FTL	523	254	13528	1.93487	1	0.124586	16.0211
GOTERM_BP_FAT	GO:0006874~cellular calcium ion homeostasis	15	2.34375	0.0114751	PTPRC, C3AR1, TRPC1, GNA15, SLC8A1, NPY1R, ITPR1, EDNRA, VDR, S1PR1, PSEN1, CXCR4, APOE, PLN, RGN	523	183	13528	2.12018	1	0.140831	18.6183
GOTERM_BP_FAT	GO:0019725~cellular homeostasis	29	4.53125	0.0137562	C3AR1, GNA15, PPT1, PRDX1, FTH1, EDNRA, VDR, SLC11A1, GPX1, S1PR1, CXCR4, APOE, DMD, RGN, FTL, TRPC1, PTPRC, SLC8A1, PLP1, GIMAP5, NPY1R, ITPR1, SOD2, P2RX4, NXN, PSEN1, PLN, GAA, PLLP	523	466	13528	1.6097	1	0.160977	21.906
GOTERM_BP_FAT	GO:0006873~cellular ion homeostasis	24	3.75	0.0189383	TRPC1, C3AR1, PTPRC, SLC8A1, GNA15, PLP1, GIMAP5, PPT1, NPY1R, ITPR1, FTH1, SOD2, EDNRA, P2RX4, SLC11A1, VDR, S1PR1, PSEN1, CXCR4, APOE, PLN, RGN, PLLP, FTL	523	374	13528	1.65986	1	0.196877	28.9153
GOTERM_BP_FAT	GO:0055082~cellular chemical homeostasis	24	3.75	0.0223199	TRPC1, C3AR1, PTPRC, SLC8A1, GNA15, PLP1, GIMAP5, PPT1, NPY1R, ITPR1, FTH1, SOD2, EDNRA, P2RX4, SLC11A1, VDR, S1PR1, PSEN1, CXCR4, APOE, PLN, RGN, PLLP, FTL	523	380	13528	1.63365	1	0.2178	33.1642
GOTERM_BP_FAT	GO:0051480~cytosolic calcium ion homeostasis	9	1.40625	0.0860352	EDNRA, TRPC1, C3AR1, PTPRC, SLC8A1, GNA15, S1PR1, CXCR4, NPY1R	523	118	13528	1.97284	1	0.512978	79.9287
GOTERM_BP_FAT	GO:0007204~elevation of cytosolic calcium ion concentration	7	1.09375	0.251122	EDNRA, C3AR1, PTPRC, SLC8A1, GNA15, S1PR1, CXCR4	523	110	13528	1.64603	1	0.816687	99.427
Annotation Cluster 29	Enrichment Score: 2.2467359875101596
Category	Term	Count	%	PValue	Genes	List Total	Pop Hits	Pop Total	Fold Enrichment	Bonferroni	Benjamini	FDR
GOTERM_BP_FAT	GO:0046456~icosanoid biosynthetic process	8	1.25	0.000143507	TBXAS1, ALOX5AP, LTA4H, ALOX5, CD74, RNPEP, MGST2, SYK	523	31	13528	6.67514	0.328513	0.00592655	0.255856
GOTERM_BP_FAT	GO:0006636~unsaturated fatty acid biosynthetic process	8	1.25	0.000265562	TBXAS1, ALOX5AP, LTA4H, ALOX5, CD74, RNPEP, MGST2, SYK	523	34	13528	6.08615	0.521468	0.00965091	0.472979
GOTERM_BP_FAT	GO:0019370~leukotriene biosynthetic process	6	0.9375	0.000622272	ALOX5AP, LTA4H, ALOX5, RNPEP, MGST2, SYK	523	19	13528	8.16826	0.822244	0.0178322	1.10497
GOTERM_BP_FAT	GO:0043450~alkene biosynthetic process	6	0.9375	0.000622272	ALOX5AP, LTA4H, ALOX5, RNPEP, MGST2, SYK	523	19	13528	8.16826	0.822244	0.0178322	1.10497
GOTERM_BP_FAT	GO:0006691~leukotriene metabolic process	6	0.9375	0.00128056	ALOX5AP, LTA4H, ALOX5, RNPEP, MGST2, SYK	523	22	13528	7.05441	0.971443	0.0318089	2.26136
GOTERM_BP_FAT	GO:0043449~cellular alkene metabolic process	6	0.9375	0.00158497	ALOX5AP, LTA4H, ALOX5, RNPEP, MGST2, SYK	523	23	13528	6.74769	0.987745	0.036616	2.79177
GOTERM_BP_FAT	GO:0006690~icosanoid metabolic process	8	1.25	0.00201423	TBXAS1, ALOX5AP, LTA4H, ALOX5, CD74, RNPEP, MGST2, SYK	523	47	13528	4.40275	0.996284	0.0430998	3.53511
GOTERM_BP_FAT	GO:0016053~organic acid biosynthetic process	15	2.34375	0.00270294	BCAT1, KYNU, PLP1, TBXAS1, CD74, GLUL, SDS, ALOX5AP, PHGDH, LTA4H, GSTO1, ALOX5, RNPEP, MGST2, SYK	523	155	13528	2.50318	0.999453	0.0533478	4.71653
GOTERM_BP_FAT	GO:0046394~carboxylic acid biosynthetic process	15	2.34375	0.00270294	BCAT1, KYNU, PLP1, TBXAS1, CD74, GLUL, SDS, ALOX5AP, PHGDH, LTA4H, GSTO1, ALOX5, RNPEP, MGST2, SYK	523	155	13528	2.50318	0.999453	0.0533478	4.71653
GOTERM_BP_FAT	GO:0033559~unsaturated fatty acid metabolic process	8	1.25	0.00324813	TBXAS1, ALOX5AP, LTA4H, ALOX5, CD74, RNPEP, MGST2, SYK	523	51	13528	4.05744	0.99988	0.0603649	5.64206
SP_PIR_KEYWORDS	leukotriene biosynthesis	4	0.625	0.00491008	ALOX5AP, LTA4H, ALOX5, MGST2	639	11	19235	10.9461	0.899606	0.054522	6.77932
GOTERM_BP_FAT	GO:0006633~fatty acid biosynthetic process	9	1.40625	0.0110127	PLP1, TBXAS1, ALOX5AP, LTA4H, ALOX5, CD74, RNPEP, MGST2, SYK	523	79	13528	2.94678	1	0.136734	17.936
GOTERM_BP_FAT	GO:0006631~fatty acid metabolic process	12	1.875	0.144282	PLP1, PLA2G15, TBXAS1, LIPA, ALOX5AP, STAT5B, LTA4H, ALOX5, CD74, RNPEP, MGST2, SYK	523	198	13528	1.56765	1	0.658901	93.8045
BIOCARTA	h_eicosanoidPathway:Eicosanoid Metabolism	3	0.46875	0.355651	TBXAS1, ALOX5AP, ALOX5	86	21	1437	2.38704	1	0.945621	99.5015
GOTERM_BP_FAT	GO:0008610~lipid biosynthetic process	14	2.1875	0.478539	PLP1, TBXAS1, CD74, LPCAT4, PLAUR, COQ2, ALOX5AP, PI4K2A, LTA4H, PBX1, ALOX5, RNPEP, MGST2, SYK	523	323	13528	1.12113	1	0.957994	99.9991
KEGG_PATHWAY	hsa00590:Arachidonic acid metabolism	4	0.625	0.59327	GPX1, TBXAS1, LTA4H, ALOX5	277	56	5085	1.31124	1	0.894497	99.9978
Annotation Cluster 30	Enrichment Score: 2.1966601697520187
Category	Term	Count	%	PValue	Genes	List Total	Pop Hits	Pop Total	Fold Enrichment	Bonferroni	Benjamini	FDR
INTERPRO	IPR008266:Tyrosine protein kinase, active site	16	2.5	1.76882e-06	FLT1, FGR, LYN, HCK, BMX, EPHB4, EPHA2, KDR, BTK, PTK2, PTK6, TEK, PDGFRB, TIE1, MERTK, SYK	598	97	16659	4.59511	0.00178138	0.000254678	0.00279749
SP_PIR_KEYWORDS	tyrosine-protein kinase	16	2.5	3.92251e-06	FLT1, FGR, LYN, HCK, BMX, EPHB4, EPHA2, KDR, BTK, PTK2, PTK6, TEK, PDGFRB, TIE1, MERTK, SYK	639	111	19235	4.33899	0.00183014	9.64066e-05	0.00559418
INTERPRO	IPR001245:Tyrosine protein kinase	17	2.65625	4.7574e-06	FLT1, FGR, LYN, HCK, BMX, NPR1, EPHB4, EPHA2, KDR, BTK, PTK2, PTK6, TEK, PDGFRB, TIE1, MERTK, SYK	598	118	16659	4.01342	0.00478399	0.000599255	0.00752393
SMART	SM00219:TyrKc	17	2.65625	2.10486e-05	FLT1, FGR, LYN, HCK, BMX, NPR1, EPHB4, EPHA2, KDR, BTK, PTK2, PTK6, TEK, PDGFRB, TIE1, MERTK, SYK	370	118	9079	3.53511	0.00438955	0.0010992	0.0265691
SP_PIR_KEYWORDS	tyrosine-specific protein kinase	10	1.5625	2.42005e-05	FLT1, LYN, FGR, PTK6, TEK, BMX, PDGFRB, TIE1, KDR, SYK	639	48	19235	6.27119	0.0112381	0.000538034	0.0345095
GOTERM_MF_FAT	GO:0004713~protein tyrosine kinase activity	19	2.96875	4.35129e-05	CAV2, FLT1, LYN, FGR, HCK, BMX, NPR1, EPHB4, IRS1, EPHA2, BTK, KDR, PTK2, PTK6, TEK, PDGFRB, TIE1, MERTK, SYK	482	166	12983	3.083	0.03396	0.00860031	0.0667056
GOTERM_BP_FAT	GO:0006468~protein amino acid phosphorylation	47	7.34375	9.16133e-05	CAV2, FGR, EFNA1, NUAK1, MAPKAPK3, EPHB4, CD74, BTK, PTK2, SNRK, CXCR4, PTK6, GAB1, TEK, ADRA2A, TIE1, PAK1, SYK, FYB, PIK3CG, PTPRC, ERG, FLT1, LYN, ALPK3, TGFBR1, HCK, LRRN3, BMX, PRKCH, NPR1, NPR2, MAPK11, EPHA2, KDR, PRKD1, GMFB, MAST4, PLK2, RPS6KA1, PSEN1, MAPK13, CSNK1E, BMP2K, PDGFRB, MERTK, MYLK	523	667	13528	1.82265	0.224493	0.0040274	0.163407
SP_PIR_KEYWORDS	ATP	21	3.28125	0.000124853	FLT1, FGR, LYN, DCK, BMX, MAPKAPK3, NPR1, PRKCH, ABCB1, NPR2, IRS1, KDR, PRKD1, RPS6KA1, PTK6, TEK, ABCC3, MYH11, PDGFRB, TIE1, SYK	639	236	19235	2.67854	0.0566427	0.00242664	0.17792
SP_PIR_KEYWORDS	autophosphorylation	9	1.40625	0.000190084	PRKD1, FLT1, LYN, FGR, TEK, PDGFRB, PRKCH, TIE1, SYK	639	49	19235	5.52889	0.084951	0.0034087	0.270758
GOTERM_BP_FAT	GO:0006796~phosphate metabolic process	61	9.53125	0.000195871	NUAK1, EFNA1, CDC14B, PTPN22, BTK, CXCR4, GAB1, TIE1, PAK1, ATP6V0D1, SYK, PTPRJ, PIK3CG, PTPRK, LYN, PRKCH, PTPRO, ATP6V1F, PRKD1, PPM1F, MAST4, MTMR11, PSEN1, BMP2K, PDGFRB, CAV2, LPPR4, FGR, MAPKAPK3, ACP5, ATP6V1B2, EPHB4, CD74, ATP6V0B, PTK2, SNRK, PTK6, TEK, ADRA2A, FYB, PTPRB, PTPRC, ERG, FLT1, ALPK3, TGFBR1, HCK, LRRN3, BMX, NPR1, NPR2, MAPK11, EPHA2, KDR, GMFB, PLK2, RPS6KA1, CSNK1E, MAP…	523	973	13528	1.62162	0.419343	0.00752149	0.34906
GOTERM_BP_FAT	GO:0006793~phosphorus metabolic process	61	9.53125	0.000195871	NUAK1, EFNA1, CDC14B, PTPN22, BTK, CXCR4, GAB1, TIE1, PAK1, ATP6V0D1, SYK, PTPRJ, PIK3CG, PTPRK, LYN, PRKCH, PTPRO, ATP6V1F, PRKD1, PPM1F, MAST4, MTMR11, PSEN1, BMP2K, PDGFRB, CAV2, LPPR4, FGR, MAPKAPK3, ACP5, ATP6V1B2, EPHB4, CD74, ATP6V0B, PTK2, SNRK, PTK6, TEK, ADRA2A, FYB, PTPRB, PTPRC, ERG, FLT1, ALPK3, TGFBR1, HCK, LRRN3, BMX, NPR1, NPR2, MAPK11, EPHA2, KDR, GMFB, PLK2, RPS6KA1, CSNK1E, MAP…	523	973	13528	1.62162	0.419343	0.00752149	0.34906
UP_SEQ_FEATURE	domain:Protein kinase	32	5	0.000252946	FGR, NUAK1, MAPKAPK3, EPHB4, BTK, PTK2, SNRK, PTK6, TEK, TIE1, PAK1, SYK, FLT1, LYN, HCK, TGFBR1, BMX, PRKCH, NPR1, NPR2, MAPK11, EPHA2, KDR, PRKD1, MAST4, PLK2, MAPK13, CSNK1E, BMP2K, PDGFRB, MERTK, MYLK	639	469	19113	2.04082	0.387075	0.0220049	0.432335
GOTERM_BP_FAT	GO:0016310~phosphorylation	51	7.96875	0.000495685	EFNA1, NUAK1, BTK, CXCR4, GAB1, TIE1, PAK1, ATP6V0D1, SYK, PIK3CG, LYN, PRKCH, ATP6V1F, PRKD1, MAST4, PSEN1, BMP2K, PDGFRB, CAV2, FGR, MAPKAPK3, ATP6V1B2, EPHB4, CD74, ATP6V0B, PTK2, SNRK, PTK6, TEK, ADRA2A, FYB, PTPRC, ERG, FLT1, ALPK3, TGFBR1, HCK, LRRN3, BMX, NPR1, NPR2, MAPK11, EPHA2, KDR, GMFB, RPS6KA1, PLK2, MAPK13, CSNK1E, MERTK, MYLK	523	800	13528	1.64897	0.747379	0.0155132	0.88113
INTERPRO	IPR000719:Protein kinase, core	33	5.15625	0.00050789	FGR, NUAK1, MAPKAPK3, EPHB4, BTK, PTK2, SNRK, PTK6, TEK, TIE1, PAK1, SYK, FLT1, LYN, HCK, TGFBR1, BMX, PRKCH, NPR1, NPR2, MAPK11, EPHA2, KDR, PRKD1, MAST4, RPS6KA1, PLK2, MAPK13, CSNK1E, BMP2K, PDGFRB, MERTK, MYLK	598	476	16659	1.93132	0.400754	0.0296734	0.800251
GOTERM_MF_FAT	GO:0004715~non-membrane spanning protein tyrosine kinase activity	8	1.25	0.000690491	PTK2, LYN, FGR, PTK6, HCK, BMX, BTK, SYK	482	41	12983	5.25574	0.422149	0.0753578	1.05363
SP_PIR_KEYWORDS	kinase	40	6.25	0.000856026	FGR, ADPGK, NUAK1, DCK, MAPKAPK3, EPHB4, BTK, TPK1, PTK2, SNRK, HK3, PTK6, TEK, TIE1, PAK1, SYK, PIK3CG, FLT1, LYN, ALPK3, TGFBR1, HCK, BMX, PRKCH, MAPK11, RBKS, EPHA2, PLAUR, KDR, PRKD1, MAST4, PLK2, RPS6KA1, MAPK13, CSNK1E, PI4K2A, BMP2K, PDGFRB, MERTK, MYLK	639	688	19235	1.7501	0.329636	0.0128183	1.21397
SP_PIR_KEYWORDS	phosphotransferase	17	2.65625	0.00112531	FLT1, FGR, LYN, MAPKAPK3, BMX, DCK, PRKCH, MAPK11, KDR, PRKD1, RPS6KA1, MAPK13, PTK6, TEK, PDGFRB, TIE1, SYK	639	201	19235	2.54592	0.408926	0.0158075	1.59301
INTERPRO	IPR017441:Protein kinase, ATP binding site	30	4.6875	0.00202815	FGR, NUAK1, MAPKAPK3, EPHB4, BTK, PTK2, SNRK, PTK6, TEK, TIE1, PAK1, SYK, FLT1, LYN, HCK, TGFBR1, BMX, PRKCH, MAPK11, EPHA2, KDR, PRKD1, RPS6KA1, PLK2, MAPK13, CSNK1E, BMP2K, PDGFRB, MERTK, MYLK	598	455	16659	1.83678	0.870807	0.0704805	3.15993
UP_SEQ_FEATURE	binding site:ATP	32	5	0.0026346	FGR, NUAK1, MAPKAPK3, EPHB4, BTK, PTK2, SNRK, PTK6, TEK, TIE1, PAK1, EHD2, SYK, FLT1, LYN, HCK, TGFBR1, BMX, PRKCH, MAPK11, EPHA2, KDR, PRKD1, MAST4, RPS6KA1, PLK2, MAPK13, CSNK1E, BMP2K, PDGFRB, MERTK, MYLK	639	542	19113	1.76595	0.993932	0.125702	4.41765
GOTERM_MF_FAT	GO:0004714~transmembrane receptor protein tyrosine kinase activity	9	1.40625	0.00320591	FLT1, TEK, PDGFRB, TIE1, MERTK, IRS1, EPHB4, EPHA2, KDR	482	67	12983	3.61823	0.921886	0.166493	4.80485
UP_SEQ_FEATURE	active site:Proton acceptor	36	5.625	0.00461961	ME2, FGR, ADPGK, NUAK1, CNDP2, MAPKAPK3, EPHB4, BTK, ALDH1A1, PTK2, SNRK, PTK6, TEK, TIE1, PAK1, SYK, FLT1, LYN, TGFBR1, HCK, RNASE6, BMX, PRKCH, MAPK11, EPHA2, KDR, PRKD1, MAST4, PLK2, RPS6KA1, MAPK13, CSNK1E, BMP2K, PDGFRB, MERTK, MYLK	639	658	19113	1.63646	0.999872	0.192107	7.62398
GOTERM_MF_FAT	GO:0004672~protein kinase activity	36	5.625	0.00617676	CAV2, FGR, NUAK1, MAPKAPK3, EPHB4, BTK, PTK2, SNRK, PTK6, TEK, TIE1, PAK1, SYK, FLT1, LYN, ALPK3, TGFBR1, HCK, BMX, PRKCH, NPR1, NPR2, MAPK11, IRS1, EPHA2, KDR, PRKD1, MAST4, PLK2, RPS6KA1, MAPK13, CSNK1E, BMP2K, PDGFRB, MERTK, MYLK	482	606	12983	1.60014	0.992698	0.239142	9.06393
SP_PIR_KEYWORDS	transferase	59	9.21875	0.0443464	SAT1, NUAK1, ALG3, BTK, TPK1, ST3GAL6, CHST11, TIE1, PAK1, ZCCHC6, SYK, PIK3CG, NMNAT2, LYN, PRKCH, RBKS, LPCAT4, PRKD1, MAST4, COQ2, PI4K2A, BMP2K, ABAT, PDGFRB, BCAT1, GAL3ST4, FGR, ADPGK, DCK, MAPKAPK3, UPP1, COMT, EPHB4, PTK2, SNRK, PTK6, HK3, TEK, GSTO1, SOAT1, MGAT4A, FLT1, PLA2G15, ALPK3, TGFBR1, HCK, BMX, MAPK11, EPHA2, KDR, PLK2, RPS6KA1, MAPK13, CSNK1E, ST8SIA4, PARP3, MERTK, MYLK, MGST2	639	1394	19235	1.27403	1	0.248931	47.6347
SP_PIR_KEYWORDS	nucleotide-binding	67	10.4688	0.0877063	GNA15, NUAK1, RRAD, BTK, TPK1, ACTG2, ARL5A, NOD2, GUCY1A3, PAK1, TIE1, SYK, RAP2B, PIK3CG, NMNAT2, LYN, ACTA2, PRKCH, RBKS, RASL12, PRKD1, MAST4, GLUL, UBE2K, PI4K2A, PDE5A, BMP2K, PDGFRB, GUCY1B3, FGR, GNAI1, DCK, MAPKAPK3, RRAGD, EPHB4, PTK2, SNRK, PTK6, HK3, TEK, EHD2, MOCS1, MYO5C, GIMAP5, FLT1, HCK, TGFBR1, BMX, MYO1F, NPR1, NPR2, ABCB1, MAPK11, PCK2, EPHA2, KDR, ABCC9, PLK2, PDE2A, RPS6KA1…	639	1686	19235	1.19621	1	0.392534	72.9955
GOTERM_MF_FAT	GO:0017076~purine nucleotide binding	81	12.6562	0.13416	GNA15, NUAK1, RRAD, HLA-DMB, HLA-DMA, BTK, TPK1, ACTG2, ARL5A, NOD2, GUCY1A3, NOS3, PAK1, TIE1, SYK, PIK3CG, RAP2B, NMNAT2, LYN, ACTA2, PRKCH, RBKS, RASL12, PRKD1, MAST4, GLUL, UBE2K, PI4K2A, PDE5A, BMP2K, PDGFRB, GUCY1B3, HLA-DRA, GAL3ST4, FGR, GNAI1, DCK, MAPKAPK3, KMO, RRAGD, EPHB4, ATP6V0B, PTK2, SNRK, FMO1, PTK6, HK3, TEK, EHD2, MOCS1, MYO5C, GIMAP5, FLT1, ALPK3, HCK, TGFBR1, DOCK9, BMX, NPR…	482	1918	12983	1.13753	1	0.760632	89.0197
UP_SEQ_FEATURE	nucleotide phosphate-binding region:ATP	39	6.09375	0.155538	FGR, NUAK1, DCK, MAPKAPK3, EPHB4, BTK, NOD2, PTK2, SNRK, HK3, PTK6, TEK, TIE1, PAK1, EHD2, SYK, NMNAT2, FLT1, LYN, TGFBR1, HCK, BMX, PRKCH, MYO1F, MAPK11, EPHA2, KDR, PRKD1, MAST4, PLK2, RPS6KA1, MAPK13, CSNK1E, BMP2K, MYH11, PDGFRB, MERTK, MYLK, MYH10	639	962	19113	1.2126	1	0.948894	94.4723
SP_PIR_KEYWORDS	atp-binding	51	7.96875	0.185672	NUAK1, BTK, TPK1, ACTG2, NOD2, TIE1, PAK1, SYK, PIK3CG, NMNAT2, LYN, ACTA2, PRKCH, RBKS, PRKD1, MAST4, GLUL, UBE2K, PI4K2A, BMP2K, PDGFRB, FGR, MAPKAPK3, DCK, EPHB4, PTK2, SNRK, HK3, PTK6, TEK, EHD2, MYO5C, FLT1, TGFBR1, HCK, BMX, MYO1F, ABCB1, MAPK11, EPHA2, KDR, ABCC9, RPS6KA1, PLK2, MAPK13, CSNK1E, ABCC3, MYH11, MERTK, MYLK, MYH10	639	1326	19235	1.15776	1	0.588576	94.6567
GOTERM_MF_FAT	GO:0001883~purine nucleoside binding	67	10.4688	0.188859	NUAK1, HLA-DMB, HLA-DMA, BTK, TPK1, ACTG2, NOD2, NOS3, PAK1, TIE1, SYK, PIK3CG, NMNAT2, LYN, ACTA2, PRKCH, RBKS, PRKD1, MAST4, GLUL, UBE2K, PI4K2A, PDE5A, BMP2K, PDGFRB, HLA-DRA, GAL3ST4, FGR, DCK, MAPKAPK3, KMO, EPHB4, ATP6V0B, PTK2, SNRK, FMO1, PTK6, HK3, TEK, EHD2, MYO5C, FLT1, ALPK3, TGFBR1, HCK, BMX, MYO1F, NPR1, NPR2, ABCB1, MAPK11, EPHA2, KDR, P2RX5, P2RX4, ABCC9, CYBB, PLK2, RPS6KA1, KCNJ…	482	1601	12983	1.12723	1	0.842229	95.9635
GOTERM_MF_FAT	GO:0030554~adenyl nucleotide binding	66	10.3125	0.19065	NUAK1, HLA-DMB, HLA-DMA, BTK, TPK1, ACTG2, NOD2, NOS3, PAK1, TIE1, SYK, PIK3CG, NMNAT2, LYN, ACTA2, PRKCH, RBKS, PRKD1, MAST4, GLUL, UBE2K, PI4K2A, BMP2K, PDGFRB, HLA-DRA, GAL3ST4, FGR, DCK, MAPKAPK3, KMO, EPHB4, ATP6V0B, PTK2, SNRK, FMO1, PTK6, HK3, TEK, EHD2, MYO5C, FLT1, ALPK3, TGFBR1, HCK, BMX, MYO1F, NPR1, NPR2, ABCB1, MAPK11, EPHA2, KDR, P2RX5, P2RX4, CYBB, ABCC9, PLK2, RPS6KA1, KCNJ8, CSNK…	482	1577	12983	1.1273	1	0.84207	96.098
GOTERM_MF_FAT	GO:0032553~ribonucleotide binding	76	11.875	0.195371	GNA15, NUAK1, RRAD, HLA-DMB, HLA-DMA, BTK, TPK1, ACTG2, ARL5A, NOD2, GUCY1A3, PAK1, TIE1, SYK, RAP2B, PIK3CG, NMNAT2, LYN, ACTA2, PRKCH, RBKS, RASL12, PRKD1, MAST4, GLUL, UBE2K, PI4K2A, PDE5A, BMP2K, PDGFRB, GUCY1B3, HLA-DRA, FGR, GNAI1, DCK, MAPKAPK3, RRAGD, EPHB4, ATP6V0B, PTK2, SNRK, PTK6, HK3, TEK, EHD2, MOCS1, MYO5C, GIMAP5, FLT1, ALPK3, HCK, TGFBR1, DOCK9, BMX, MYO1F, NPR1, MAPK11, NPR2, AB…	482	1836	12983	1.11498	1	0.846803	96.4328
GOTERM_MF_FAT	GO:0032555~purine ribonucleotide binding	76	11.875	0.195371	GNA15, NUAK1, RRAD, HLA-DMB, HLA-DMA, BTK, TPK1, ACTG2, ARL5A, NOD2, GUCY1A3, PAK1, TIE1, SYK, RAP2B, PIK3CG, NMNAT2, LYN, ACTA2, PRKCH, RBKS, RASL12, PRKD1, MAST4, GLUL, UBE2K, PI4K2A, PDE5A, BMP2K, PDGFRB, GUCY1B3, HLA-DRA, FGR, GNAI1, DCK, MAPKAPK3, RRAGD, EPHB4, ATP6V0B, PTK2, SNRK, PTK6, HK3, TEK, EHD2, MOCS1, MYO5C, GIMAP5, FLT1, ALPK3, HCK, TGFBR1, DOCK9, BMX, MYO1F, NPR1, MAPK11, NPR2, AB…	482	1836	12983	1.11498	1	0.846803	96.4328
GOTERM_MF_FAT	GO:0001882~nucleoside binding	67	10.4688	0.208113	NUAK1, HLA-DMB, HLA-DMA, BTK, TPK1, ACTG2, NOD2, NOS3, PAK1, TIE1, SYK, PIK3CG, NMNAT2, LYN, ACTA2, PRKCH, RBKS, PRKD1, MAST4, GLUL, UBE2K, PI4K2A, PDE5A, BMP2K, PDGFRB, HLA-DRA, GAL3ST4, FGR, DCK, MAPKAPK3, KMO, EPHB4, ATP6V0B, PTK2, SNRK, FMO1, PTK6, HK3, TEK, EHD2, MYO5C, FLT1, ALPK3, TGFBR1, HCK, BMX, MYO1F, NPR1, NPR2, ABCB1, MAPK11, EPHA2, KDR, P2RX5, P2RX4, ABCC9, CYBB, PLK2, RPS6KA1, KCNJ…	482	1612	12983	1.11954	1	0.860676	97.2074
GOTERM_MF_FAT	GO:0005524~ATP binding	61	9.53125	0.241996	NUAK1, HLA-DMB, HLA-DMA, BTK, TPK1, ACTG2, NOD2, TIE1, PAK1, SYK, PIK3CG, NMNAT2, LYN, ACTA2, PRKCH, RBKS, PRKD1, MAST4, GLUL, UBE2K, PI4K2A, BMP2K, PDGFRB, HLA-DRA, FGR, DCK, MAPKAPK3, EPHB4, ATP6V0B, PTK2, SNRK, HK3, PTK6, TEK, EHD2, MYO5C, FLT1, ALPK3, TGFBR1, HCK, BMX, MYO1F, NPR1, NPR2, ABCB1, MAPK11, EPHA2, KDR, P2RX5, P2RX4, ABCC9, PLK2, RPS6KA1, KCNJ8, MAPK13, CSNK1E, ABCC3, MYH11, MERTK,…	482	1477	12983	1.11244	1	0.879402	98.5718
GOTERM_MF_FAT	GO:0032559~adenyl ribonucleotide binding	61	9.53125	0.272823	NUAK1, HLA-DMB, HLA-DMA, BTK, TPK1, ACTG2, NOD2, TIE1, PAK1, SYK, PIK3CG, NMNAT2, LYN, ACTA2, PRKCH, RBKS, PRKD1, MAST4, GLUL, UBE2K, PI4K2A, BMP2K, PDGFRB, HLA-DRA, FGR, DCK, MAPKAPK3, EPHB4, ATP6V0B, PTK2, SNRK, HK3, PTK6, TEK, EHD2, MYO5C, FLT1, ALPK3, TGFBR1, HCK, BMX, MYO1F, NPR1, NPR2, ABCB1, MAPK11, EPHA2, KDR, P2RX5, P2RX4, ABCC9, PLK2, RPS6KA1, KCNJ8, MAPK13, CSNK1E, ABCC3, MYH11, MERTK,…	482	1497	12983	1.09758	1	0.891274	99.2444
SP_PIR_KEYWORDS	serine/threonine-protein kinase	16	2.5	0.278934	ALPK3, NUAK1, TGFBR1, MAPKAPK3, PRKCH, MAPK11, PRKD1, MAST4, RPS6KA1, PLK2, SNRK, CSNK1E, MAPK13, BMP2K, PAK1, MYLK	639	381	19235	1.26411	1	0.702419	99.0572
INTERPRO	IPR017442:Serine/threonine protein kinase-related	16	2.5	0.306677	NUAK1, TGFBR1, MAPKAPK3, PRKCH, MAPK11, NPR2, PRKD1, MAST4, RPS6KA1, PLK2, SNRK, CSNK1E, MAPK13, BMP2K, PAK1, MYLK	598	359	16659	1.24158	1	0.976884	99.695
SP_PIR_KEYWORDS	serine/threonine-specific protein kinase	4	0.625	0.32056	PRKD1, RPS6KA1, MAPKAPK3, PRKCH	639	60	19235	2.00678	1	0.747862	99.5962
INTERPRO	IPR002290:Serine/threonine protein kinase	12	1.875	0.323983	PRKD1, MAST4, PLK2, RPS6KA1, SNRK, NUAK1, MAPK13, MAPKAPK3, PRKCH, MAPK11, PAK1, MYLK	598	259	16659	1.29071	1	0.979912	99.7955
BIOCARTA	h_mapkPathway:MAPKinase Signaling Pathway	7	1.09375	0.333894	RPS6KA1, GRB2, MAPK13, TGFBR1, MAPKAPK3, MAPK11, PAK1	86	80	1437	1.46206	1	0.939724	99.256
GOTERM_MF_FAT	GO:0000166~nucleotide binding	88	13.75	0.341644	GNA15, NUAK1, RRAD, HLA-DMB, HLA-DMA, BTK, TPK1, ACTG2, ARL5A, TP53I3, NOD2, GUCY1A3, NOS3, PAK1, TIE1, SYK, PIK3CG, RAP2B, NMNAT2, LYN, ACTA2, PRKCH, RBKS, NAV3, RASL12, PRKD1, MAST4, RBPMS, GLUL, UBE2K, PI4K2A, PDE5A, BMP2K, PDGFRB, GUCY1B3, HLA-DRA, GAL3ST4, ME2, FGR, GNAI1, DCK, MAPKAPK3, KMO, RRAGD, EPHB4, ATP6V0B, PTK2, SNRK, FMO1, PTK6, HK3, TEK, PNPO, EHD2, MOCS1, MYO5C, GIMAP5, FLT1, ALP…	482	2245	12983	1.05583	1	0.929715	99.8355
INTERPRO	IPR008271:Serine/threonine protein kinase, active site	15	2.34375	0.391675	NUAK1, TGFBR1, MAPKAPK3, PRKCH, MAPK11, PRKD1, MAST4, PLK2, SNRK, RPS6KA1, CSNK1E, MAPK13, BMP2K, PAK1, MYLK	598	354	16659	1.18042	1	0.991533	99.9615
SMART	SM00220:S_TKc	12	1.875	0.487668	PRKD1, MAST4, PLK2, RPS6KA1, SNRK, NUAK1, MAPK13, MAPKAPK3, PRKCH, MAPK11, PAK1, MYLK	370	259	9079	1.13689	1	0.958277	99.9785
GOTERM_MF_FAT	GO:0004674~protein serine/threonine kinase activity	17	2.65625	0.50235	ALPK3, NUAK1, TGFBR1, MAPKAPK3, PRKCH, MAPK11, PRKD1, MAST4, RPS6KA1, PLK2, SNRK, CSNK1E, MAPK13, PTK6, BMP2K, PAK1, MYLK	482	430	12983	1.0649	1	0.980896	99.9977
Annotation Cluster 31	Enrichment Score: 2.18297510985729
Category	Term	Count	%	PValue	Genes	List Total	Pop Hits	Pop Total	Fold Enrichment	Bonferroni	Benjamini	FDR
GOTERM_BP_FAT	GO:0007010~cytoskeleton organization	32	5	0.000791787	ABLIM1, PALM, CAV2, AGFG1, AIF1, ABLIM3, CAPZA1, S100A9, DAAM2, TPM1, DOCK2, PTK2, APOE, DMD, ADRA2A, CNN1, PAK1, EHD2, ARHGDIB, CAP2, MAP1B, ARHGEF17, ACTN1, MID1, PALLD, VASP, CORO1A, LAMA5, MYH11, ARAP3, PARVA, MYH10	523	436	13528	1.89843	0.888984	0.0211145	1.40398
GOTERM_BP_FAT	GO:0030036~actin cytoskeleton organization	17	2.65625	0.0144118	AIF1, S100A9, CAPZA1, ACTN1, ARHGEF17, DAAM2, TPM1, VASP, CORO1A, DOCK2, ADRA2A, MYH11, CNN1, EHD2, MYH10, PARVA, ARHGDIB	523	226	13528	1.94568	1	0.166631	22.8275
GOTERM_BP_FAT	GO:0030029~actin filament-based process	17	2.65625	0.0247599	AIF1, S100A9, CAPZA1, ACTN1, ARHGEF17, DAAM2, TPM1, VASP, CORO1A, DOCK2, ADRA2A, MYH11, CNN1, EHD2, MYH10, PARVA, ARHGDIB	523	241	13528	1.82458	1	0.23244	36.0799
Annotation Cluster 32	Enrichment Score: 2.160762323187431
Category	Term	Count	%	PValue	Genes	List Total	Pop Hits	Pop Total	Fold Enrichment	Bonferroni	Benjamini	FDR
KEGG_PATHWAY	hsa04664:Fc epsilon RI signaling pathway	13	2.03125	0.000892113	PIK3CG, VAV3, LYN, GRB2, MAPK11, VAV1, BTK, PLCG1, MAPK13, FCER1G, PIK3R5, SYK, LCP2	277	78	5085	3.05957	0.125302	0.0189435	1.06015
KEGG_PATHWAY	hsa04660:T cell receptor signaling pathway	13	2.03125	0.0134444	PIK3CG, PTPRC, VAV3, GRB2, NFKBIE, MAPK11, VAV1, PLCG1, MAPK13, PIK3R5, PAK1, LCP2, CD28	277	108	5085	2.20969	0.868709	0.119175	14.9251
KEGG_PATHWAY	hsa04650:Natural killer cell mediated cytotoxicity	14	2.1875	0.0274632	BID, PIK3CG, VAV3, GRB2, ITGB2, VAV1, PLCG1, FCER1G, PIK3R5, PAK1, FCGR3B, SYK, LCP2, TYROBP	277	133	5085	1.93236	0.984657	0.172932	28.2903
Annotation Cluster 33	Enrichment Score: 2.102769619924775
Category	Term	Count	%	PValue	Genes	List Total	Pop Hits	Pop Total	Fold Enrichment	Bonferroni	Benjamini	FDR
GOTERM_BP_FAT	GO:0007243~protein kinase cascade	35	5.46875	2.52202e-06	EFNA1, GRB2, TLR1, STAT5B, TLR2, TLR4, FGF13, TLR6, TLR7, CD74, TLR8, BTK, CXCR4, HMOX1, GAB1, ADRA2A, PAK1, FGF1, SYK, FYB, PTPRC, FLT1, SOCS2, TGFBR1, LRRN3, SOCS6, MAPK11, SMAD1, IRS1, CARD10, RPS6KA1, PSEN1, MAPK13, DOK5, NOTCH4	523	370	13528	2.4468	0.00697418	0.000225736	0.0045018
GOTERM_BP_FAT	GO:0033674~positive regulation of kinase activity	20	3.125	0.00158511	PTPRC, PARD3, VAV3, CCDC88A, FLT1, EFNA1, TGFBR1, LRRN3, TLR6, IRS1, CD74, CARD10, EDNRA, SLC11A1, PSEN1, CXCR4, GAB1, ADRA2A, PAK1, SYK	523	231	13528	2.23949	0.987749	0.0363172	2.79201
GOTERM_BP_FAT	GO:0043085~positive regulation of catalytic activity	35	5.46875	0.0018933	AVPR2, PARD3, GNA15, ADORA3, GM2A, EFNA1, TLR6, TPM1, CD74, EDNRA, SLC11A2, VDR, SLC11A1, S1PR1, CXCR4, APOE, GAB1, ADRA2A, PYCARD, RGN, NOS3, PAK1, SYK, NR1H3, PTPRC, CAP2, FLT1, CCDC88A, VAV3, TGFBR1, LRRN3, IRS1, CARD10, PSEN1, SYDE1	523	520	13528	1.74099	0.994799	0.0408783	3.32624
GOTERM_BP_FAT	GO:0044093~positive regulation of molecular function	38	5.9375	0.00223613	AVPR2, PARD3, GNA15, ADORA3, GM2A, EFNA1, TLR2, TLR4, TLR6, TPM1, CD74, EDNRA, SLC11A2, VDR, SLC11A1, NOD2, S1PR1, CXCR4, APOE, GAB1, ADRA2A, PYCARD, RGN, NOS3, PAK1, SYK, NR1H3, PTPRC, CAP2, FLT1, CCDC88A, VAV3, TGFBR1, LRRN3, IRS1, CARD10, PSEN1, SYDE1	523	586	13528	1.67733	0.997995	0.0470155	3.91726
GOTERM_BP_FAT	GO:0051347~positive regulation of transferase activity	20	3.125	0.00245489	PTPRC, PARD3, VAV3, CCDC88A, FLT1, EFNA1, TGFBR1, LRRN3, TLR6, IRS1, CD74, CARD10, EDNRA, SLC11A1, PSEN1, CXCR4, GAB1, ADRA2A, PAK1, SYK	523	240	13528	2.15551	0.998909	0.049627	4.2926
GOTERM_BP_FAT	GO:0000165~MAPKKK cascade	16	2.5	0.0051352	PTPRC, FLT1, GRB2, EFNA1, TGFBR1, LRRN3, FGF13, SMAD1, CD74, PSEN1, CXCR4, DOK5, GAB1, ADRA2A, PAK1, SYK	523	184	13528	2.24923	0.999999	0.0815254	8.7805
GOTERM_BP_FAT	GO:0045860~positive regulation of protein kinase activity	18	2.8125	0.00588483	PTPRC, PARD3, CCDC88A, FLT1, EFNA1, TGFBR1, LRRN3, TLR6, CD74, CARD10, EDNRA, SLC11A1, PSEN1, CXCR4, GAB1, ADRA2A, PAK1, SYK	523	223	13528	2.08785	1	0.0874393	9.99965
GOTERM_BP_FAT	GO:0043406~positive regulation of MAP kinase activity	11	1.71875	0.00595586	PTPRC, PSEN1, CXCR4, EFNA1, LRRN3, GAB1, ADRA2A, PAK1, TLR6, CD74, SYK	523	102	13528	2.78949	1	0.0879806	10.1144
GOTERM_BP_FAT	GO:0001932~regulation of protein amino acid phosphorylation	15	2.34375	0.0071718	PTPRC, CCDC88A, LYN, HCLS1, TGFBR1, TLR4, ITGB2, TLR6, EDNRA, NOD2, PSEN1, GAB1, PDGFRB, PAK1, SYK	523	173	13528	2.24273	1	0.0997866	12.0569
GOTERM_BP_FAT	GO:0043405~regulation of MAP kinase activity	12	1.875	0.0206169	PTPRC, PSEN1, CXCR4, APOE, EFNA1, LRRN3, GAB1, ADRA2A, PAK1, TLR6, CD74, SYK	523	141	13528	2.20138	1	0.207188	31.0554
GOTERM_BP_FAT	GO:0042325~regulation of phosphorylation	28	4.375	0.0233747	PARD3, EFNA1, ITGB2, TLR4, TLR6, CD74, EDNRA, SLC11A1, NOD2, CXCR4, APOE, GAB1, ADRA2A, PAK1, SYK, PTPRC, FLT1, CCDC88A, VAV3, LYN, HCLS1, TGFBR1, LRRN3, IRS1, CARD10, CDKN1C, PSEN1, PDGFRB	523	466	13528	1.55419	1	0.225384	34.4397
GOTERM_BP_FAT	GO:0019220~regulation of phosphate metabolic process	28	4.375	0.036054	PARD3, EFNA1, ITGB2, TLR4, TLR6, CD74, EDNRA, SLC11A1, NOD2, CXCR4, APOE, GAB1, ADRA2A, PAK1, SYK, PTPRC, FLT1, CCDC88A, VAV3, LYN, HCLS1, TGFBR1, LRRN3, IRS1, CARD10, CDKN1C, PSEN1, PDGFRB	523	485	13528	1.4933	1	0.304154	48.08
GOTERM_BP_FAT	GO:0051174~regulation of phosphorus metabolic process	28	4.375	0.036054	PARD3, EFNA1, ITGB2, TLR4, TLR6, CD74, EDNRA, SLC11A1, NOD2, CXCR4, APOE, GAB1, ADRA2A, PAK1, SYK, PTPRC, FLT1, CCDC88A, VAV3, LYN, HCLS1, TGFBR1, LRRN3, IRS1, CARD10, CDKN1C, PSEN1, PDGFRB	523	485	13528	1.4933	1	0.304154	48.08
GOTERM_BP_FAT	GO:0043549~regulation of kinase activity	22	3.4375	0.0366298	PTPRC, PARD3, VAV3, CCDC88A, FLT1, EFNA1, TGFBR1, LRRN3, TLR6, IRS1, CD74, CARD10, CDKN1C, EDNRA, SLC11A1, PSEN1, CXCR4, APOE, GAB1, ADRA2A, PAK1, SYK	523	357	13528	1.59399	1	0.306443	48.6308
GOTERM_BP_FAT	GO:0000187~activation of MAPK activity	8	1.25	0.0387242	PTPRC, CXCR4, EFNA1, LRRN3, GAB1, ADRA2A, CD74, SYK	523	82	13528	2.52353	1	0.31924	50.5882
GOTERM_BP_FAT	GO:0051338~regulation of transferase activity	22	3.4375	0.052738	PTPRC, PARD3, VAV3, CCDC88A, FLT1, EFNA1, TGFBR1, LRRN3, TLR6, IRS1, CD74, CARD10, CDKN1C, EDNRA, SLC11A1, PSEN1, CXCR4, APOE, GAB1, ADRA2A, PAK1, SYK	523	372	13528	1.52972	1	0.393164	61.9826
GOTERM_BP_FAT	GO:0032147~activation of protein kinase activity	9	1.40625	0.073665	EDNRA, SLC11A1, PARD3, FLT1, CCDC88A, PSEN1, TGFBR1, TLR6, CARD10	523	114	13528	2.04207	1	0.474528	74.4849
GOTERM_BP_FAT	GO:0045859~regulation of protein kinase activity	20	3.125	0.0763215	PTPRC, PARD3, CCDC88A, FLT1, EFNA1, TGFBR1, LRRN3, TLR6, CD74, CARD10, CDKN1C, EDNRA, SLC11A1, PSEN1, CXCR4, APOE, GAB1, ADRA2A, PAK1, SYK	523	345	13528	1.49949	1	0.482948	75.7599
Annotation Cluster 34	Enrichment Score: 2.0775125277309563
Category	Term	Count	%	PValue	Genes	List Total	Pop Hits	Pop Total	Fold Enrichment	Bonferroni	Benjamini	FDR
UP_SEQ_FEATURE	domain:EGF-like 2	13	2.03125	3.49058e-05	MATN2, HSPG2, JAG2, JAG1, SLIT3, NOTCH3, CD93, FBLN2, FAT1, NOTCH4, TEK, CNTNAP1, TIE1	639	88	19113	4.41864	0.0653134	0.00396529	0.059766
INTERPRO	IPR013032:EGF-like region, conserved site	26	4.0625	5.7361e-05	SORL1, BTC, JAG2, ITGB4, ITGB2, JAG1, EPHB4, TNFRSF11A, CD93, FAT1, TEK, CNTNAP1, ELTD1, TIE1, HRC, MATN2, EGFL7, HSPG2, CELSR2, SLIT3, NOTCH3, LAMA3, LAMA5, FBLN2, NOTCH4, LAMC1	598	293	16659	2.47203	0.0561816	0.00480687	0.0906822
INTERPRO	IPR001881:EGF-like calcium-binding	12	1.875	0.000637312	NOTCH3, MATN2, EGFL7, CD93, FBLN2, FAT1, NOTCH4, JAG2, ELTD1, CELSR2, JAG1, SLIT3	598	96	16659	3.48223	0.474085	0.0350711	1.00321
UP_SEQ_FEATURE	domain:EGF-like 1	13	2.03125	0.000681453	NOTCH3, MATN2, EGFL7, CD93, FAT1, TEK, NOTCH4, JAG2, HSPG2, CNTNAP1, ELTD1, TIE1, SLIT3	639	120	19113	3.24034	0.732614	0.0494677	1.16073
UP_SEQ_FEATURE	domain:EGF-like 3	10	1.5625	0.000856624	NOTCH3, MATN2, FAT1, TEK, NOTCH4, JAG2, HSPG2, TIE1, JAG1, SLIT3	639	75	19113	3.98811	0.809533	0.0595696	1.45704
INTERPRO	IPR006210:EGF-like	18	2.8125	0.000939018	MATN2, EGFL7, BTC, SORL1, HSPG2, JAG2, CELSR2, JAG1, SLIT3, NOTCH3, CD93, FBLN2, FAT1, TEK, NOTCH4, ELTD1, CNTNAP1, TIE1	598	201	16659	2.49473	0.612087	0.0462453	1.47484
INTERPRO	IPR000742:EGF-like, type 3	17	2.65625	0.00170342	MATN2, EGFL7, BTC, HSPG2, JAG2, CELSR2, JAG1, SLIT3, NOTCH3, CD93, FBLN2, FAT1, TEK, NOTCH4, ELTD1, CNTNAP1, TIE1	598	194	16659	2.44115	0.820667	0.0616653	2.66036
SMART	SM00179:EGF_CA	12	1.875	0.00170933	NOTCH3, MATN2, EGFL7, CD93, FBLN2, FAT1, NOTCH4, JAG2, ELTD1, CELSR2, JAG1, SLIT3	370	96	9079	3.06723	0.300616	0.0437103	2.13659
SP_PIR_KEYWORDS	egf-like domain	18	2.8125	0.00177921	MATN2, EGFL7, BTC, SORL1, HSPG2, JAG2, CELSR2, JAG1, SLIT3, NOTCH3, CD93, FBLN2, FAT1, TEK, NOTCH4, ELTD1, CNTNAP1, TIE1	639	230	19235	2.35579	0.564661	0.0234808	2.5078
SP_PIR_KEYWORDS	notch signaling pathway	7	1.09375	0.0021749	NOTCH3, PSEN1, HEY1, HEY2, NOTCH4, JAG2, JAG1	639	41	19235	5.13932	0.638244	0.0271065	3.05753
INTERPRO	IPR000152:EGF-type aspartate/asparagine hydroxylation conserved site	11	1.71875	0.00247968	NOTCH3, MATN2, EGFL7, CD93, FBLN2, FAT1, NOTCH4, JAG2, ELTD1, CELSR2, JAG1	598	97	16659	3.15914	0.91813	0.0800358	3.85057
SMART	SM00181:EGF	18	2.8125	0.0033522	MATN2, EGFL7, BTC, SORL1, HSPG2, JAG2, CELSR2, JAG1, SLIT3, NOTCH3, CD93, FBLN2, FAT1, TEK, NOTCH4, ELTD1, CNTNAP1, TIE1	370	201	9079	2.19742	0.504301	0.0525523	4.15042
INTERPRO	IPR001438:EGF-like, type 2	5	0.78125	0.00500525	NOTCH3, NOTCH4, JAG2, HSPG2, JAG1	598	20	16659	6.96446	0.993641	0.131075	7.62932
INTERPRO	IPR006209:EGF	12	1.875	0.00596295	NOTCH3, MATN2, CD93, FAT1, BTC, NOTCH4, JAG2, HSPG2, CNTNAP1, CELSR2, JAG1, SLIT3	598	127	16659	2.63224	0.997591	0.150355	9.02549
UP_SEQ_FEATURE	domain:EGF-like 15; calcium-binding	4	0.625	0.00650057	NOTCH3, NOTCH4, JAG2, JAG1	639	12	19113	9.97027	0.999997	0.239927	10.5686
UP_SEQ_FEATURE	domain:EGF-like 9	5	0.78125	0.00656924	NOTCH3, MATN2, JAG2, JAG1, SLIT3	639	23	19113	6.50235	0.999997	0.233328	10.6744
UP_SEQ_FEATURE	domain:EGF-like 5; calcium-binding	6	0.9375	0.00734825	CD93, FBLN2, NOTCH4, JAG2, CELSR2, JAG1	639	37	19113	4.8504	0.999999	0.252673	11.8665
INTERPRO	IPR018097:EGF-like calcium-binding, conserved site	10	1.5625	0.00747526	NOTCH3, EGFL7, CD93, FBLN2, FAT1, NOTCH4, JAG2, ELTD1, JAG1, SLIT3	598	96	16659	2.90186	0.999481	0.172283	11.19
UP_SEQ_FEATURE	domain:EGF-like 6; calcium-binding	5	0.78125	0.00890401	NOTCH3, FBLN2, JAG2, CELSR2, JAG1	639	25	19113	5.98216	1	0.283098	14.2025
UP_SEQ_FEATURE	domain:EGF-like 11; calcium-binding	4	0.625	0.0102345	NOTCH3, NOTCH4, JAG2, JAG1	639	14	19113	8.54594	1	0.313111	16.154
UP_SEQ_FEATURE	domain:EGF-like 7; calcium-binding	5	0.78125	0.0117219	FBLN2, NOTCH4, JAG2, CELSR2, JAG1	639	27	19113	5.53904	1	0.339551	18.2861
GOTERM_BP_FAT	GO:0007219~Notch signaling pathway	7	1.09375	0.014514	NOTCH3, PSEN1, HEY1, HEY2, NOTCH4, JAG2, JAG1	523	52	13528	3.48198	1	0.167027	22.9703
UP_SEQ_FEATURE	domain:EGF-like 4; calcium-binding	5	0.78125	0.0233719	NOTCH3, CD93, FBLN2, CELSR2, JAG1	639	33	19113	4.53194	1	0.505409	33.305
UP_SEQ_FEATURE	domain:EGF-like 4	6	0.9375	0.0438568	MATN2, FAT1, NOTCH4, JAG2, HSPG2, SLIT3	639	58	19113	3.09422	1	0.662014	53.6106
INTERPRO	IPR013091:EGF calcium-binding	7	1.09375	0.0440541	NOTCH3, EGFL7, CD93, FBLN2, NOTCH4, JAG2, ELTD1	598	72	16659	2.7084	1	0.508159	50.9614
UP_SEQ_FEATURE	domain:EGF-like 8	4	0.625	0.0493773	MATN2, JAG2, JAG1, SLIT3	639	25	19113	4.78573	1	0.697276	57.9904
UP_SEQ_FEATURE	domain:EGF-like 14; calcium-binding	3	0.46875	0.0588418	NOTCH3, NOTCH4, JAG1	639	12	19113	7.4777	1	0.748558	64.6065
UP_SEQ_FEATURE	domain:EGF-like 10; calcium-binding	3	0.46875	0.0680415	NOTCH3, FBLN2, JAG1	639	13	19113	6.90249	1	0.783911	70.0871
UP_SEQ_FEATURE	domain:EGF-like 12; calcium-binding	3	0.46875	0.0877062	NOTCH3, NOTCH4, JAG2	639	15	19113	5.98216	1	0.845827	79.2397
GOTERM_BP_FAT	GO:0001709~cell fate determination	4	0.625	0.13327	TBX2, NOTCH4, JAG2, JAG1	523	33	13528	3.13529	1	0.634819	92.2159
UP_SEQ_FEATURE	domain:EGF-like 5	4	0.625	0.156188	NOTCH3, MATN2, FAT1, SLIT3	639	41	19113	2.91813	1	0.948205	94.5447
UP_SEQ_FEATURE	domain:EGF-like 7	3	0.46875	0.22729	NOTCH3, MATN2, SLIT3	639	27	19113	3.32342	1	0.985423	98.792
KEGG_PATHWAY	hsa04330:Notch signaling pathway	5	0.78125	0.250062	NOTCH3, PSEN1, NOTCH4, JAG2, JAG1	277	47	5085	1.95291	1	0.66938	96.7819
UP_SEQ_FEATURE	domain:EGF-like 3; calcium-binding	3	0.46875	0.351499	CD93, FBLN2, CELSR2	639	37	19113	2.4252	1	0.997486	99.9399
Annotation Cluster 35	Enrichment Score: 2.069678780819076
Category	Term	Count	%	PValue	Genes	List Total	Pop Hits	Pop Total	Fold Enrichment	Bonferroni	Benjamini	FDR
GOTERM_MF_FAT	GO:0051219~phosphoprotein binding	6	0.9375	0.00280768	CAV2, LYN, NEDD4, GRB2, ACP2, SAMSN1	482	27	12983	5.98571	0.892733	0.169756	4.21996
GOTERM_MF_FAT	GO:0045309~protein phosphorylated amino acid binding	4	0.625	0.0086591	NEDD4, GRB2, ACP2, SAMSN1	482	12	12983	8.97856	0.998998	0.291966	12.4854
GOTERM_MF_FAT	GO:0001784~phosphotyrosine binding	3	0.46875	0.0254181	GRB2, ACP2, SAMSN1	482	7	12983	11.5439	1	0.385371	32.62
Annotation Cluster 36	Enrichment Score: 2.0640717115942406
Category	Term	Count	%	PValue	Genes	List Total	Pop Hits	Pop Total	Fold Enrichment	Bonferroni	Benjamini	FDR
GOTERM_BP_FAT	GO:0002504~antigen processing and presentation of peptide or polysaccharide antigen via MHC class II	9	1.40625	2.75447e-05	HLA-DRB1, IFI30, FCER1G, HLA-DPA1, HLA-DPB1, HLA-DMB, HLA-DMA, CD74, HLA-DRA	523	33	13528	7.05441	0.0735892	0.00152758	0.0491568
KEGG_PATHWAY	hsa05416:Viral myocarditis	14	2.1875	9.0645e-05	BID, HLA-DRB1, ITGB2, HLA-DMB, CXADR, HLA-DMA, CD86, DMD, MYH11, HLA-DPA1, HLA-DPB1, MYH10, HLA-DRA, CD28	277	71	5085	3.61977	0.0135053	0.0045222	0.108191
UP_SEQ_FEATURE	region of interest:Connecting peptide	8	1.25	0.000228858	CRYBB1, HLA-DRB1, HLA-DPA1, HLA-DPB1, MR1, HLA-DMB, HLA-DMA, HLA-DRA	639	38	19113	6.29701	0.357823	0.0219012	0.39124
KEGG_PATHWAY	hsa04514:Cell adhesion molecules (CAMs)	19	2.96875	0.000238472	PTPRC, HLA-DRB1, CLDN5, NFASC, ITGB2, HLA-DMB, HLA-DMA, CDH5, CD86, CD34, CD58, PECAM1, CNTNAP1, HLA-DPA1, HLA-DPB1, JAM2, SELPLG, CD28, HLA-DRA	277	132	5085	2.64235	0.0351427	0.00594477	0.284404
INTERPRO	IPR014745:MHC class II, alpha/beta chain, N-terminal	6	0.9375	0.000921795	HLA-DRB1, HLA-DPA1, HLA-DPB1, HLA-DMB, HLA-DMA, HLA-DRA	598	22	16659	7.5976	0.605288	0.0477486	1.44798
KEGG_PATHWAY	hsa04672:Intestinal immune network for IgA production	10	1.5625	0.00108147	CD86, HLA-DRB1, CXCR4, TNFSF13, HLA-DPA1, HLA-DPB1, HLA-DMB, HLA-DMA, HLA-DRA, CD28	277	49	5085	3.74641	0.149821	0.0200841	1.28384
GOTERM_BP_FAT	GO:0019882~antigen processing and presentation	11	1.71875	0.00130118	SLC11A1, HLA-DRB1, IFI30, FCER1G, HLA-DPA1, HLA-DPB1, MR1, HLA-DMB, HLA-DMA, CD74, HLA-DRA	523	83	13528	3.42804	0.973033	0.0320266	2.29737
UP_SEQ_FEATURE	domain:Ig-like C1-type	7	1.09375	0.00197141	HLA-DRB1, HLA-DPA1, HLA-DPB1, MR1, HLA-DMB, HLA-DMA, HLA-DRA	639	40	19113	5.23439	0.978038	0.10623	3.32326
KEGG_PATHWAY	hsa05330:Allograft rejection	8	1.25	0.00275636	CD86, HLA-DRB1, HLA-DPA1, HLA-DPB1, HLA-DMB, HLA-DMA, HLA-DRA, CD28	277	36	5085	4.07942	0.339015	0.0449606	3.24236
SP_PIR_KEYWORDS	mhc ii	6	0.9375	0.00328383	HLA-DRB1, HLA-DPA1, HLA-DPB1, HLA-DMB, HLA-DMA, HLA-DRA	639	31	19235	5.82614	0.784776	0.0396169	4.58282
KEGG_PATHWAY	hsa05310:Asthma	7	1.09375	0.00398828	HLA-DRB1, FCER1G, HLA-DPA1, HLA-DPB1, HLA-DMB, HLA-DMA, HLA-DRA	277	29	5085	4.4311	0.45088	0.0530362	4.66012
KEGG_PATHWAY	hsa05332:Graft-versus-host disease	8	1.25	0.00441839	CD86, HLA-DRB1, HLA-DPA1, HLA-DPB1, HLA-DMB, HLA-DMA, HLA-DRA, CD28	277	39	5085	3.76562	0.485329	0.0538482	5.1506
GOTERM_MF_FAT	GO:0032395~MHC class II receptor activity	5	0.78125	0.00462952	HLA-DRB1, HLA-DPA1, HLA-DPB1, HLA-DMA, HLA-DRA	482	19	12983	7.08834	0.974887	0.194851	6.86851
GOTERM_CC_FAT	GO:0042613~MHC class II protein complex	6	0.9375	0.00489581	HLA-DRB1, HLA-DPA1, HLA-DPB1, HLA-DMB, HLA-DMA, HLA-DRA	501	29	12782	5.27855	0.862986	0.0567849	6.62798
PIR_SUPERFAMILY	PIRSF001991:class II histocompatibility antigen	6	0.9375	0.00561369	HLA-DRB1, HLA-DPA1, HLA-DPB1, HLA-DMB, HLA-DMA, HLA-DRA	337	26	7396	5.0646	0.871154	0.641049	7.45196
KEGG_PATHWAY	hsa04940:Type I diabetes mellitus	8	1.25	0.0067448	CD86, HLA-DRB1, HLA-DPA1, HLA-DPB1, HLA-DMB, HLA-DMA, HLA-DRA, CD28	277	42	5085	3.49665	0.637651	0.0751172	7.76375
KEGG_PATHWAY	hsa05322:Systemic lupus erythematosus	13	2.03125	0.00687195	C1QA, C1QB, CD86, HLA-DRB1, H2AFY, ACTN1, HLA-DPA1, HLA-DPB1, HLA-DMB, FCGR3B, HLA-DMA, CD28, HLA-DRA	277	99	5085	2.41057	0.644543	0.0712189	7.90466
GOTERM_MF_FAT	GO:0042287~MHC protein binding	5	0.78125	0.0126834	CLEC7A, HLA-DMB, HLA-DMA, CD74, HLA-DRA	482	25	12983	5.38714	0.99996	0.303694	17.7776
KEGG_PATHWAY	hsa04612:Antigen processing and presentation	11	1.71875	0.0136551	HLA-DRB1, IFI30, HLA-DPA1, HLA-DPB1, CTSB, CTSS, HLA-DMB, HLA-DMA, CD74, CTSL1, HLA-DRA	277	83	5085	2.43291	0.872848	0.114246	15.1417
KEGG_PATHWAY	hsa05320:Autoimmune thyroid disease	8	1.25	0.0191253	CD86, HLA-DRB1, HLA-DPA1, HLA-DPB1, HLA-DMB, HLA-DMA, HLA-DRA, CD28	277	51	5085	2.87959	0.944788	0.148641	20.5943
BIOCARTA	h_ctla4Pathway:The Co-Stimulatory Signal During T-cell Activation	5	0.78125	0.022324	CD86, HLA-DRB1, GRB2, HLA-DRA, CD28	86	19	1437	4.39718	0.972394	0.697773	23.8391
GOTERM_CC_FAT	GO:0042611~MHC protein complex	7	1.09375	0.0233753	HLA-DRB1, HLA-DPA1, HLA-DPB1, MR1, HLA-DMB, HLA-DMA, HLA-DRA	501	57	12782	3.13317	0.999931	0.171245	28.1441
BIOCARTA	h_th1th2Pathway:Th1/Th2 Differentiation	5	0.78125	0.0266731	CD86, HLA-DRB1, IL18, HLA-DRA, CD28	86	20	1437	4.17733	0.986412	0.57672	27.8265
UP_SEQ_FEATURE	region of interest:Alpha-1	4	0.625	0.0276478	HLA-DPA1, MR1, HLA-DMA, HLA-DRA	639	20	19113	5.98216	1	0.539309	38.1334
UP_SEQ_FEATURE	region of interest:Alpha-2	4	0.625	0.0276478	HLA-DPA1, MR1, HLA-DMA, HLA-DRA	639	20	19113	5.98216	1	0.539309	38.1334
GOTERM_CC_FAT	GO:0042825~TAP complex	3	0.46875	0.0281418	HLA-DMB, HLA-DMA, HLA-DRA	501	7	12782	10.9341	0.99999	0.186528	32.8923
INTERPRO	IPR003597:Immunoglobulin C1-set	7	1.09375	0.0347162	HLA-DRB1, HLA-DPA1, HLA-DPB1, MR1, HLA-DMB, HLA-DMA, HLA-DRA	598	68	16659	2.86772	1	0.458854	42.8117
INTERPRO	IPR003006:Immunoglobulin/major histocompatibility complex, conserved site	8	1.25	0.0364463	CD86, HLA-DRB1, HLA-DPA1, HLA-DPB1, MR1, HLA-DMB, HLA-DMA, HLA-DRA	598	87	16659	2.56164	1	0.464061	44.4114
GOTERM_CC_FAT	GO:0042824~MHC class I peptide loading complex	3	0.46875	0.0458136	HLA-DMB, HLA-DMA, HLA-DRA	501	9	12782	8.50432	1	0.26755	48.0711
SMART	SM00407:IGc1	7	1.09375	0.0573642	HLA-DRB1, HLA-DPA1, HLA-DPB1, MR1, HLA-DMB, HLA-DMA, HLA-DRA	370	68	9079	2.52595	0.999996	0.402169	52.5637
UP_SEQ_FEATURE	region of interest:Beta-1	3	0.46875	0.0588418	HLA-DRB1, HLA-DPB1, HLA-DMB	639	12	19113	7.4777	1	0.748558	64.6065
UP_SEQ_FEATURE	region of interest:Beta-2	3	0.46875	0.0588418	HLA-DRB1, HLA-DPB1, HLA-DMB	639	12	19113	7.4777	1	0.748558	64.6065
INTERPRO	IPR001003:MHC class II, alpha chain, N-terminal	3	0.46875	0.0667222	HLA-DPA1, HLA-DMA, HLA-DRA	598	12	16659	6.96446	1	0.614607	66.4494
BIOCARTA	h_bbcellPathway:Bystander B Cell Activation	3	0.46875	0.0767311	HLA-DRB1, HLA-DRA, CD28	86	8	1437	6.26599	0.999997	0.8369	61.824
GOTERM_MF_FAT	GO:0042288~MHC class I protein binding	3	0.46875	0.116831	HLA-DMB, HLA-DMA, HLA-DRA	482	16	12983	5.05044	1	0.72227	85.1203
INTERPRO	IPR000353:MHC class II, beta chain, N-terminal	3	0.46875	0.12243	HLA-DRB1, HLA-DPB1, HLA-DMB	598	17	16659	4.91609	1	0.795272	87.3248
BIOCARTA	h_asbcellPathway:Antigen Dependent B Cell Activation	3	0.46875	0.155411	HLA-DRB1, HLA-DRA, CD28	86	12	1437	4.17733	1	0.853141	86.9623
Annotation Cluster 37	Enrichment Score: 2.03793354966029
Category	Term	Count	%	PValue	Genes	List Total	Pop Hits	Pop Total	Fold Enrichment	Bonferroni	Benjamini	FDR
SP_PIR_KEYWORDS	tyrosine-specific protein kinase	10	1.5625	2.42005e-05	FLT1, LYN, FGR, PTK6, TEK, BMX, PDGFRB, TIE1, KDR, SYK	639	48	19235	6.27119	0.0112381	0.000538034	0.0345095
SP_PIR_KEYWORDS	autophosphorylation	9	1.40625	0.000190084	PRKD1, FLT1, LYN, FGR, TEK, PDGFRB, PRKCH, TIE1, SYK	639	49	19235	5.52889	0.084951	0.0034087	0.270758
KEGG_PATHWAY	hsa04664:Fc epsilon RI signaling pathway	13	2.03125	0.000892113	PIK3CG, VAV3, LYN, GRB2, MAPK11, VAV1, BTK, PLCG1, MAPK13, FCER1G, PIK3R5, SYK, LCP2	277	78	5085	3.05957	0.125302	0.0189435	1.06015
BIOCARTA	h_bcrPathway:BCR Signaling Pathway	7	1.09375	0.00317058	PLCG1, LYN, GRB2, VAV1, BLNK, BTK, SYK	86	26	1437	4.49866	0.396448	0.396448	3.75798
BIOCARTA	h_fcer1Pathway:Fc Epsilon Receptor I Signaling in Mast Cells	7	1.09375	0.00675199	PLCG1, LYN, GRB2, FCER1G, VAV1, BTK, SYK	86	30	1437	3.89884	0.659455	0.416437	7.84685
KEGG_PATHWAY	hsa04662:B cell receptor signaling pathway	10	1.5625	0.0193183	PIK3CG, VAV3, LYN, NFKBIE, GRB2, PIK3R5, VAV1, BLNK, BTK, SYK	277	75	5085	2.44765	0.946394	0.142732	20.7807
GOTERM_BP_FAT	GO:0018108~peptidyl-tyrosine phosphorylation	5	0.78125	0.100531	FLT1, LYN, PDGFRB, BTK, SYK	523	46	13528	2.81154	1	0.550197	84.9118
GOTERM_BP_FAT	GO:0018212~peptidyl-tyrosine modification	5	0.78125	0.113079	FLT1, LYN, PDGFRB, BTK, SYK	523	48	13528	2.69439	1	0.584647	88.2585
BIOCARTA	h_ptdinsPathway:Phosphoinositides and their downstream targets.	3	0.46875	0.355651	PLCG1, LYN, BTK	86	21	1437	2.38704	1	0.945621	99.5015
BIOCARTA	h_tcrPathway:T Cell Receptor Signaling Pathway	3	0.46875	0.608458	PLCG1, GRB2, VAV1	86	34	1437	1.47435	1	0.989087	99.9988
Annotation Cluster 38	Enrichment Score: 1.9682296551587637
Category	Term	Count	%	PValue	Genes	List Total	Pop Hits	Pop Total	Fold Enrichment	Bonferroni	Benjamini	FDR
GOTERM_MF_FAT	GO:0008329~pattern recognition receptor activity	5	0.78125	0.00138485	MARCO, TLR2, TLR4, CLEC7A, PTAFR	482	14	12983	9.61989	0.667241	0.115081	2.1027
GOTERM_MF_FAT	GO:0001875~lipopolysaccharide receptor activity	3	0.46875	0.0127151	TLR2, TLR4, PTAFR	482	5	12983	16.1614	0.999961	0.295568	17.818
GOTERM_MF_FAT	GO:0001530~lipopolysaccharide binding	3	0.46875	0.0707273	TLR2, TLR4, PTAFR	482	12	12983	6.73392	1	0.627366	67.5302
Annotation Cluster 39	Enrichment Score: 1.9382692353832962
Category	Term	Count	%	PValue	Genes	List Total	Pop Hits	Pop Total	Fold Enrichment	Bonferroni	Benjamini	FDR
INTERPRO	IPR008957:Fibronectin, type III-like fold	21	3.28125	1.02764e-05	PTPRB, PTPRJ, PTPRK, PTPRC, CRLF3, SORL1, ITGB4, NFASC, MID1, EPHB4, PTPRO, EPHA2, IL10RA, TEK, CSF3R, TIE1, MYOM1, MERTK, CSF2RA, MYLK, HRC	598	184	16659	3.17943	0.0103052	0.0011503	0.0162517
INTERPRO	IPR003961:Fibronectin, type III	21	3.28125	1.65558e-05	PTPRB, PTPRJ, PTPRK, PTPRC, CRLF3, SORL1, LRRN3, ITGB4, NFASC, MID1, EPHB4, PTPRO, EPHA2, TEK, CSF3R, TIE1, MYOM1, MERTK, CSF2RA, MYLK, HRC	598	190	16659	3.07903	0.0165499	0.00166745	0.026181
SMART	SM00060:FN3	21	3.28125	8.72941e-05	PTPRB, PTPRJ, PTPRK, PTPRC, CRLF3, SORL1, LRRN3, ITGB4, NFASC, MID1, EPHB4, PTPRO, EPHA2, TEK, CSF3R, TIE1, MYOM1, MERTK, CSF2RA, MYLK, HRC	370	190	9079	2.71208	0.0180798	0.0036424	0.110146
UP_SEQ_FEATURE	domain:Fibronectin type-III 2	15	2.34375	0.000114421	PTPRB, PTPRJ, PTPRC, PTPRK, SORL1, NFASC, ITGB4, EPHB4, PTPRO, EPHA2, TEK, CSF3R, TIE1, MYOM1, MERTK	639	130	19113	3.45125	0.198617	0.0122256	0.195786
UP_SEQ_FEATURE	domain:Fibronectin type-III 1	15	2.34375	0.000124263	PTPRB, PTPRJ, PTPRC, PTPRK, SORL1, NFASC, ITGB4, EPHB4, PTPRO, EPHA2, TEK, CSF3R, TIE1, MYOM1, MERTK	639	131	19113	3.4249	0.213737	0.0125762	0.212611
UP_SEQ_FEATURE	domain:Fibronectin type-III 3	11	1.71875	0.000434157	PTPRJ, PTPRB, PTPRK, SORL1, TEK, NFASC, ITGB4, CSF3R, TIE1, MYOM1, PTPRO	639	83	19113	3.96408	0.568408	0.0358744	0.740977
UP_SEQ_FEATURE	domain:Fibronectin type-III 4	9	1.40625	0.00101781	PTPRJ, PTPRB, PTPRK, SORL1, NFASC, ITGB4, CSF3R, MYOM1, PTPRO	639	62	19113	4.34189	0.860608	0.0656902	1.72896
UP_SEQ_FEATURE	domain:Fibronectin type-III 5	7	1.09375	0.00363492	PTPRJ, PTPRB, SORL1, NFASC, CSF3R, MYOM1, PTPRO	639	45	19113	4.65279	0.999129	0.165295	6.04632
GOTERM_MF_FAT	GO:0019198~transmembrane receptor protein phosphatase activity	5	0.78125	0.0037636	PTPRJ, PTPRB, PTPRK, PTPRC, PTPRO	482	18	12983	7.48213	0.94991	0.170656	5.61831
SP_PIR_KEYWORDS	phosphoric monoester hydrolase	8	1.25	0.0077856	PTPRJ, PTPRB, PTPRK, PTPRC, FBP1, ACP5, ACP2, PTPRO	639	69	19235	3.49005	0.974012	0.071785	10.5485
INTERPRO	IPR000242:Protein-tyrosine phosphatase, receptor/non-receptor type	6	0.9375	0.0135745	PTPRJ, PTPRB, PTPRK, PTPRC, PTPN22, PTPRO	598	40	16659	4.17868	0.999999	0.25407	19.4395
SMART	SM00194:PTPc	6	0.9375	0.0220675	PTPRJ, PTPRB, PTPRK, PTPRC, PTPN22, PTPRO	370	40	9079	3.68068	0.990569	0.199152	24.5505
GOTERM_MF_FAT	GO:0016791~phosphatase activity	16	2.5	0.0440726	PTPRB, PTPRJ, PTPRC, PTPRK, LPPR4, CDC14B, FBP1, PTPN22, ACP5, ACP2, PTPRO, PPM1F, MTMR11, INPP4B, C12ORF5, INPP5A	482	249	12983	1.73081	1	0.504273	49.9021
UP_SEQ_FEATURE	active site:Phosphocysteine intermediate	7	1.09375	0.0589422	PTPRJ, PTPRB, PTPRK, PTPRC, CDC14B, PTPN22, PTPRO	639	83	19113	2.5226	1	0.745102	64.6712
INTERPRO	IPR000387:Protein-tyrosine phosphatase	7	1.09375	0.0703404	PTPRJ, PTPRB, PTPRK, PTPRC, CDC14B, PTPN22, PTPRO	598	81	16659	2.40747	1	0.629728	68.4485
INTERPRO	IPR000387:Dual-specific/protein-tyrosine phosphatase, conserved region	7	1.09375	0.0737179	PTPRJ, PTPRB, PTPRK, PTPRC, CDC14B, PTPN22, PTPRO	598	82	16659	2.37811	1	0.637832	70.2135
GOTERM_BP_FAT	GO:0016311~dephosphorylation	11	1.71875	0.0748363	PPM1F, PTPRJ, PTPRB, PTPRK, PTPRC, MTMR11, LPPR4, CDC14B, PTPN22, ACP5, PTPRO	523	154	13528	1.84758	1	0.479061	75.0547
SP_PIR_KEYWORDS	tyrosine-specific phosphatase	4	0.625	0.082272	PTPRJ, PTPRB, PTPRC, PTPRO	639	31	19235	3.88409	1	0.379549	70.6084
UP_SEQ_FEATURE	domain:Fibronectin type-III 6	4	0.625	0.0834965	PTPRJ, PTPRB, SORL1, PTPRO	639	31	19113	3.85946	1	0.837016	77.5366
INTERPRO	IPR016130:Protein-tyrosine phosphatase, active site	7	1.09375	0.0998868	PTPRJ, PTPRB, PTPRK, PTPRC, CDC14B, PTPN22, PTPRO	598	89	16659	2.19107	1	0.734451	81.0689
SP_PIR_KEYWORDS	protein phosphatase	8	1.25	0.141499	PPM1F, PTPRJ, PTPRB, PTPRK, PTPRC, CDC14B, PTPN22, PTPRO	639	130	19235	1.85241	1	0.506108	88.6499
GOTERM_MF_FAT	GO:0004725~protein tyrosine phosphatase activity	7	1.09375	0.188325	PTPRJ, PTPRB, PTPRK, PTPRC, CDC14B, PTPN22, PTPRO	482	104	12983	1.81298	1	0.844558	95.9225
UP_SEQ_FEATURE	domain:Fibronectin type-III 8	3	0.46875	0.190293	PTPRJ, PTPRB, PTPRO	639	24	19113	3.73885	1	0.971324	97.3088
UP_SEQ_FEATURE	domain:Fibronectin type-III 7	3	0.46875	0.190293	PTPRJ, PTPRB, PTPRO	639	24	19113	3.73885	1	0.971324	97.3088
GOTERM_BP_FAT	GO:0006470~protein amino acid dephosphorylation	8	1.25	0.254078	PPM1F, PTPRJ, PTPRB, PTPRK, PTPRC, CDC14B, PTPN22, PTPRO	523	133	13528	1.55586	1	0.81764	99.466
GOTERM_MF_FAT	GO:0004721~phosphoprotein phosphatase activity	9	1.40625	0.268488	PPM1F, PTPRJ, PTPRB, PTPRK, PTPRC, CDC14B, PTPN22, ACP2, PTPRO	482	165	12983	1.46922	1	0.891	99.1723
UP_SEQ_FEATURE	domain:Tyrosine-protein phosphatase	4	0.625	0.342464	PTPRJ, PTPRB, PTPN22, PTPRO	639	62	19113	1.92973	1	0.997202	99.9239
Annotation Cluster 40	Enrichment Score: 1.912927519944966
Category	Term	Count	%	PValue	Genes	List Total	Pop Hits	Pop Total	Fold Enrichment	Bonferroni	Benjamini	FDR
GOTERM_BP_FAT	GO:0051271~negative regulation of cell motion	9	1.40625	0.00278835	PTPRK, PARD3, EGFL7, APOE, HMOX1, ACTN1, TIE1, ARAP3, TPM1	523	63	13528	3.69517	0.999569	0.0542192	4.86209
GOTERM_BP_FAT	GO:0030336~negative regulation of cell migration	7	1.09375	0.0220429	PTPRK, EGFL7, APOE, HMOX1, TIE1, ARAP3, TPM1	523	57	13528	3.17655	1	0.216134	32.8254
GOTERM_BP_FAT	GO:0040013~negative regulation of locomotion	7	1.09375	0.0296894	PTPRK, EGFL7, APOE, HMOX1, TIE1, ARAP3, TPM1	523	61	13528	2.96825	1	0.266379	41.6081
Annotation Cluster 41	Enrichment Score: 1.8716374757742764
Category	Term	Count	%	PValue	Genes	List Total	Pop Hits	Pop Total	Fold Enrichment	Bonferroni	Benjamini	FDR
GOTERM_MF_FAT	GO:0005070~SH3/SH2 adaptor activity	8	1.25	0.00204495	GRB10, VAV3, SOCS2, GRB2, GAB1, CNTNAP1, SLA, BLNK	482	49	12983	4.39766	0.803158	0.150014	3.09035
GOTERM_MF_FAT	GO:0030674~protein binding, bridging	10	1.5625	0.00799146	GRB10, ADAP2, VAV3, SOCS2, GRB2, GAB1, DSP, CNTNAP1, SLA, BLNK	482	94	12983	2.8655	0.998289	0.284877	11.5772
GOTERM_MF_FAT	GO:0060090~molecular adaptor activity	8	1.25	0.0117262	GRB10, VAV3, SOCS2, GRB2, GAB1, CNTNAP1, SLA, BLNK	482	67	12983	3.2162	0.999914	0.323102	16.5467
GOTERM_BP_FAT	GO:0008286~insulin receptor signaling pathway	4	0.625	0.170209	GRB10, GRB2, GAB1, IRS1	523	37	13528	2.79634	1	0.708516	96.4226
Annotation Cluster 42	Enrichment Score: 1.8477243905355873
Category	Term	Count	%	PValue	Genes	List Total	Pop Hits	Pop Total	Fold Enrichment	Bonferroni	Benjamini	FDR
GOTERM_CC_FAT	GO:0016327~apicolateral plasma membrane	13	2.03125	0.000618533	PARD3, TJP1, DSG2, NEDD4, PKP4, CLDN5, DSP, CXADR, JAM2, TJP2, AMOTL2, CDH5, FZD6	501	102	12782	3.25165	0.221653	0.0118616	0.860833
GOTERM_CC_FAT	GO:0043296~apical junction complex	11	1.71875	0.005293	PARD3, TJP1, DSG2, PKP4, CLDN5, DSP, CXADR, JAM2, TJP2, AMOTL2, CDH5	501	99	12782	2.83477	0.883441	0.0595626	7.1474
GOTERM_CC_FAT	GO:0030054~cell junction	33	5.15625	0.0071529	CAV2, PARD3, LIMS2, SLC38A6, CLDN5, CXADR, GJA4, AMOTL2, CDH5, AMPH, PTK2, ARPC2, DMD, PAK1, PTPRJ, PTPRK, PTPRC, TMEM204, ACTN1, ABCB1, CAMK2N1, VASP, P2RX4, TJP1, LAMA3, DSG2, PKP4, DSP, CYFIP1, TGFB1I1, JAM2, TJP2, PARVA	501	518	12782	1.62534	0.945379	0.0736552	9.54418
SP_PIR_KEYWORDS	cell junction	24	3.75	0.00759237	PTPRK, PARD3, TMEM204, LIMS2, CLDN5, GJA4, CXADR, CDH5, VASP, CAMK2N1, AMPH, PTK2, TJP1, DSG2, PECAM1, PKP4, DSP, CYFIP1, TGFB1I1, PAK1, LGI1, JAM2, TJP2, PARVA	639	399	19235	1.81063	0.971537	0.071467	10.2997
GOTERM_CC_FAT	GO:0005923~tight junction	8	1.25	0.0237082	PARD3, TJP1, CLDN5, CXADR, JAM2, TJP2, AMOTL2, CDH5	501	73	12782	2.79594	0.99994	0.170452	28.4856
GOTERM_CC_FAT	GO:0070160~occluding junction	8	1.25	0.0237082	PARD3, TJP1, CLDN5, CXADR, JAM2, TJP2, AMOTL2, CDH5	501	73	12782	2.79594	0.99994	0.170452	28.4856
SP_PIR_KEYWORDS	Tight junction	6	0.9375	0.0514153	PARD3, TJP1, CLDN5, CXADR, JAM2, TJP2	639	61	19235	2.96083	1	0.273947	52.8961
UP_SEQ_FEATURE	domain:PDZ 3	4	0.625	0.0654061	PARD3, TJP1, DLG3, TJP2	639	28	19113	4.27297	1	0.774036	68.6048
GOTERM_CC_FAT	GO:0005911~cell-cell junction	13	2.03125	0.0698311	PTPRK, PARD3, TJP1, DSG2, PKP4, CLDN5, DSP, JAM2, CXADR, GJA4, TJP2, AMOTL2, CDH5	501	190	12782	1.74562	1	0.338287	63.6332
Annotation Cluster 43	Enrichment Score: 1.839119266053837
Category	Term	Count	%	PValue	Genes	List Total	Pop Hits	Pop Total	Fold Enrichment	Bonferroni	Benjamini	FDR
GOTERM_BP_FAT	GO:0000302~response to reactive oxygen species	10	1.5625	0.00230691	PTPRK, GPX1, SLC8A1, OLR1, APOE, UCP2, HMOX1, TPM1, PRDX1, SOD2	523	75	13528	3.44882	0.998353	0.0477467	4.03885
GOTERM_BP_FAT	GO:0006979~response to oxidative stress	15	2.34375	0.00450332	PTPRK, SLC8A1, OLR1, PDLIM1, TLR4, TPM1, PRDX1, SOD2, SLC11A2, GPX1, PSEN1, UCP2, APOE, HMOX1, GAB1	523	164	13528	2.36581	0.999996	0.0757505	7.74074
GOTERM_BP_FAT	GO:0034599~cellular response to oxidative stress	7	1.09375	0.00580887	SLC11A2, PTPRK, GPX1, HMOX1, TPM1, PRDX1, SOD2	523	43	13528	4.21077	1	0.0868213	9.87683
GOTERM_BP_FAT	GO:0010035~response to inorganic substance	16	2.5	0.0132891	SLC11A2, TRPC1, PTPRK, GPX1, SLC8A1, OLR1, APOE, NEDD4, UCP2, HMOX1, MAP1B, ABAT, NOS3, PRDX1, TPM1, SOD2	523	205	13528	2.01882	1	0.157246	21.2432
GOTERM_BP_FAT	GO:0042743~hydrogen peroxide metabolic process	5	0.78125	0.0145542	CYBA, GPX1, CYBB, PRDX1, SOD2	523	25	13528	5.17323	1	0.166768	23.0264
GOTERM_BP_FAT	GO:0034614~cellular response to reactive oxygen species	5	0.78125	0.0271204	PTPRK, GPX1, TPM1, PRDX1, SOD2	523	30	13528	4.31103	1	0.249366	38.7861
GOTERM_BP_FAT	GO:0042542~response to hydrogen peroxide	6	0.9375	0.0641333	GPX1, SLC8A1, OLR1, HMOX1, PRDX1, SOD2	523	56	13528	2.77137	1	0.438191	69.3692
GOTERM_MF_FAT	GO:0016209~antioxidant activity	5	0.78125	0.0953949	GPX1, NXN, APOE, PRDX1, SOD2	482	47	12983	2.8655	1	0.689833	78.5066
Annotation Cluster 44	Enrichment Score: 1.8210771230311498
Category	Term	Count	%	PValue	Genes	List Total	Pop Hits	Pop Total	Fold Enrichment	Bonferroni	Benjamini	FDR
GOTERM_BP_FAT	GO:0030826~regulation of cGMP biosynthetic process	5	0.78125	0.000236539	GUCA1A, APOE, NPR1, GUCY1A3, NOS3	523	9	13528	14.3701	0.481323	0.00871478	0.421391
GOTERM_BP_FAT	GO:0030823~regulation of cGMP metabolic process	5	0.78125	0.000382229	GUCA1A, APOE, NPR1, GUCY1A3, NOS3	523	10	13528	12.9331	0.653852	0.0128543	0.6801
GOTERM_BP_FAT	GO:0030828~positive regulation of cGMP biosynthetic process	3	0.46875	0.0137517	APOE, NPR1, GUCY1A3	523	5	13528	15.5197	1	0.161604	21.8997
GOTERM_BP_FAT	GO:0030825~positive regulation of cGMP metabolic process	3	0.46875	0.0137517	APOE, NPR1, GUCY1A3	523	5	13528	15.5197	1	0.161604	21.8997
GOTERM_BP_FAT	GO:0030804~positive regulation of cyclic nucleotide biosynthetic process	3	0.46875	0.112101	APOE, NPR1, GUCY1A3	523	15	13528	5.17323	1	0.582245	88.0252
GOTERM_BP_FAT	GO:0030801~positive regulation of cyclic nucleotide metabolic process	3	0.46875	0.112101	APOE, NPR1, GUCY1A3	523	15	13528	5.17323	1	0.582245	88.0252
GOTERM_BP_FAT	GO:0030810~positive regulation of nucleotide biosynthetic process	3	0.46875	0.112101	APOE, NPR1, GUCY1A3	523	15	13528	5.17323	1	0.582245	88.0252
GOTERM_BP_FAT	GO:0045981~positive regulation of nucleotide metabolic process	3	0.46875	0.112101	APOE, NPR1, GUCY1A3	523	15	13528	5.17323	1	0.582245	88.0252
Annotation Cluster 45	Enrichment Score: 1.8172734463718179
Category	Term	Count	%	PValue	Genes	List Total	Pop Hits	Pop Total	Fold Enrichment	Bonferroni	Benjamini	FDR
GOTERM_MF_FAT	GO:0042277~peptide binding	19	2.96875	0.000552358	C3AR1, AVPR2, CMKLR1, SLC7A8, NPR1, NPR2, FPR3, NPY1R, HLA-DMB, HLA-DMA, CTSL1, EDNRA, CCRL2, GPX1, CXCR4, DARC, CTSB, RNPEP, HLA-DRA	482	203	12983	2.52107	0.355121	0.0705065	0.843687
GOTERM_MF_FAT	GO:0008528~peptide receptor activity, G-protein coupled	11	1.71875	0.00970085	EDNRA, CCRL2, C3AR1, AVPR2, CXCR4, DARC, CMKLR1, NPR1, FPR3, NPR2, NPY1R	482	114	12983	2.59906	0.999565	0.285752	13.8851
GOTERM_MF_FAT	GO:0001653~peptide receptor activity	11	1.71875	0.00970085	EDNRA, CCRL2, C3AR1, AVPR2, CXCR4, DARC, CMKLR1, NPR1, FPR3, NPR2, NPY1R	482	114	12983	2.59906	0.999565	0.285752	13.8851
GOTERM_MF_FAT	GO:0019955~cytokine binding	9	1.40625	0.0492952	CCRL2, CXCR4, DARC, CMKLR1, IL10RA, TGFBR1, CSF3R, CSF2RA, CD74	482	109	12983	2.22405	1	0.524456	53.9389
GOTERM_MF_FAT	GO:0004950~chemokine receptor activity	4	0.625	0.0635737	CCRL2, CXCR4, DARC, CMKLR1	482	25	12983	4.30971	1	0.593104	63.4782
GOTERM_MF_FAT	GO:0019956~chemokine binding	4	0.625	0.0766369	CCRL2, CXCR4, DARC, CMKLR1	482	27	12983	3.99047	1	0.651853	70.5563
Annotation Cluster 46	Enrichment Score: 1.8000404040499438
Category	Term	Count	%	PValue	Genes	List Total	Pop Hits	Pop Total	Fold Enrichment	Bonferroni	Benjamini	FDR
PIR_SUPERFAMILY	PIRSF002419:CD9 antigen	5	0.78125	0.00771573	CD37, TSPAN2, CD53, TSPAN9, CD63	337	18	7396	6.09627	0.940359	0.609296	10.1073
INTERPRO	IPR018503:Tetraspanin, conserved site	5	0.78125	0.0130386	CD37, TSPAN2, CD53, TSPAN9, CD63	598	26	16659	5.35728	0.999998	0.249934	18.7444
INTERPRO	IPR000301:Tetraspanin, subgroup	5	0.78125	0.0213663	CD37, TSPAN2, CD53, TSPAN9, CD63	598	30	16659	4.64298	1	0.358726	28.9358
INTERPRO	IPR018499:Tetraspanin	5	0.78125	0.0293429	CD37, TSPAN2, CD53, TSPAN9, CD63	598	33	16659	4.22089	1	0.409432	37.5638
Annotation Cluster 47	Enrichment Score: 1.775354648799008
Category	Term	Count	%	PValue	Genes	List Total	Pop Hits	Pop Total	Fold Enrichment	Bonferroni	Benjamini	FDR
GOTERM_BP_FAT	GO:0009967~positive regulation of signal transduction	23	3.59375	0.00246671	PTPRC, CAV2, CARD9, FLT1, LYN, HCLS1, TGFBR1, TLR4, JAG1, TLR6, IRS1, LGALS9, CDKN1C, P2RX5, P2RX4, GPX1, NOD2, TMEM9B, PLK2, NEDD4, HMOX1, TGFB1I1, SYK	523	295	13528	2.01668	0.998944	0.0495002	4.31285
GOTERM_BP_FAT	GO:0010647~positive regulation of cell communication	24	3.75	0.0044472	PTPRC, CAV2, CARD9, FLT1, LYN, HCLS1, TGFBR1, TLR4, JAG1, TLR6, IRS1, LGALS9, CDKN1C, P2RX5, P2RX4, GPX1, NOD2, TMEM9B, PLK2, NEDD4, HMOX1, TGFB1I1, LGI1, SYK	523	329	13528	1.88689	0.999996	0.0766961	7.64786
GOTERM_BP_FAT	GO:0010740~positive regulation of protein kinase cascade	14	2.1875	0.0127182	PTPRC, CARD9, LYN, HCLS1, TGFBR1, TLR4, TLR6, LGALS9, GPX1, NOD2, TMEM9B, PLK2, NEDD4, HMOX1	523	167	13528	2.16842	1	0.151632	20.4258
GOTERM_BP_FAT	GO:0010627~regulation of protein kinase cascade	18	2.8125	0.0165112	PTPRC, CARD9, LYN, HCLS1, TGFBR1, TLR4, TLR6, PRDX1, LGALS9, GPX1, NOD2, TMEM9B, PLK2, NEDD4, HMOX1, GAB1, PAK1, SYK	523	249	13528	1.86984	1	0.180567	25.7099
GOTERM_BP_FAT	GO:0043123~positive regulation of I-kappaB kinase/NF-kappaB cascade	8	1.25	0.080879	NOD2, CARD9, TMEM9B, PLK2, HMOX1, TLR4, TLR6, LGALS9	523	97	13528	2.13329	1	0.496577	77.8084
GOTERM_BP_FAT	GO:0043122~regulation of I-kappaB kinase/NF-kappaB cascade	8	1.25	0.119571	NOD2, CARD9, TMEM9B, PLK2, HMOX1, TLR4, TLR6, LGALS9	523	107	13528	1.93392	1	0.601591	89.7016
Annotation Cluster 48	Enrichment Score: 1.768184582207029
Category	Term	Count	%	PValue	Genes	List Total	Pop Hits	Pop Total	Fold Enrichment	Bonferroni	Benjamini	FDR
GOTERM_BP_FAT	GO:0050900~leukocyte migration	8	1.25	0.00608555	CORO1A, DOCK2, CD34, PODXL, S100A9, ITGB2, SELPLG, SYK	523	57	13528	3.63034	1	0.0888715	10.3235
GOTERM_BP_FAT	GO:0006935~chemotaxis	14	2.1875	0.00908267	C3AR1, CMKLR1, S100A9, FPR3, ITGB2, PLAUR, CCRL2, CORO1A, DOCK2, CXCR4, SEMA3F, PDGFRB, PTAFR, SYK	523	160	13528	2.26329	1	0.118912	15.0298
GOTERM_BP_FAT	GO:0042330~taxis	14	2.1875	0.00908267	C3AR1, CMKLR1, S100A9, FPR3, ITGB2, PLAUR, CCRL2, CORO1A, DOCK2, CXCR4, SEMA3F, PDGFRB, PTAFR, SYK	523	160	13528	2.26329	1	0.118912	15.0298
GOTERM_BP_FAT	GO:0007626~locomotory behavior	20	3.125	0.0100164	C3AR1, CMKLR1, S100A9, ITGB2, FPR3, NPY1R, SOD2, PLAUR, CCRL2, CORO1A, DOCK2, MCOLN3, CXCR4, SEMA3F, CSTB, GAA, ABAT, PDGFRB, PTAFR, SYK	523	274	13528	1.88804	1	0.127394	16.4477
GOTERM_BP_FAT	GO:0060326~cell chemotaxis	6	0.9375	0.0163649	CORO1A, DOCK2, S100A9, PDGFRB, ITGB2, SYK	523	39	13528	3.97941	1	0.179809	25.5124
GOTERM_BP_FAT	GO:0030595~leukocyte chemotaxis	5	0.78125	0.0530357	CORO1A, DOCK2, S100A9, ITGB2, SYK	523	37	13528	3.49543	1	0.391912	62.1953
GOTERM_BP_FAT	GO:0007610~behavior	25	3.90625	0.0961144	C3AR1, GM2A, IL18, S100A9, ITGB2, FPR3, COMT, AMPH, CCRL2, DOCK2, MCOLN3, CXCR4, SEMA3F, SYK, CMKLR1, NPY1R, SOD2, PLAUR, CORO1A, PSEN1, CSTB, GAA, PDGFRB, ABAT, PTAFR	523	469	13528	1.37879	1	0.541111	83.5332
Annotation Cluster 49	Enrichment Score: 1.7644885622290747
Category	Term	Count	%	PValue	Genes	List Total	Pop Hits	Pop Total	Fold Enrichment	Bonferroni	Benjamini	FDR
GOTERM_BP_FAT	GO:0032760~positive regulation of tumor necrosis factor production	7	1.09375	1.19218e-05	NOD2, CARD9, TLR2, FCER1G, TLR4, CLEC7A, SASH3	523	15	13528	12.0709	0.032542	0.00084793	0.0212788
GOTERM_BP_FAT	GO:0032680~regulation of tumor necrosis factor production	8	1.25	0.000143507	NOD2, CARD9, TLR1, TLR2, FCER1G, TLR4, CLEC7A, SASH3	523	31	13528	6.67514	0.328513	0.00592655	0.255856
GOTERM_BP_FAT	GO:0032675~regulation of interleukin-6 production	7	1.09375	0.00232925	NOD2, CARD9, TLR1, TLR2, TLR4, TLR6, TLR7	523	36	13528	5.02953	0.998453	0.0478421	4.07721
GOTERM_BP_FAT	GO:0070302~regulation of stress-activated protein kinase signaling pathway	9	1.40625	0.00492477	NOD2, CARD9, LYN, GAB1, TLR4, PAK1, TLR6, PRDX1, SYK	523	69	13528	3.37385	0.999999	0.0796767	8.43546
GOTERM_BP_FAT	GO:0032755~positive regulation of interleukin-6 production	5	0.78125	0.00535123	NOD2, CARD9, TLR2, TLR4, TLR7	523	19	13528	6.80688	1	0.0838595	9.13343
GOTERM_BP_FAT	GO:0032872~regulation of stress-activated MAPK cascade	4	0.625	0.00559546	NOD2, CARD9, TLR4, PRDX1	523	10	13528	10.3465	1	0.0846709	9.53087
GOTERM_BP_FAT	GO:0046328~regulation of JNK cascade	7	1.09375	0.0388965	NOD2, CARD9, GAB1, TLR4, PAK1, TLR6, SYK	523	65	13528	2.78559	1	0.319509	50.7461
GOTERM_BP_FAT	GO:0032874~positive regulation of stress-activated MAPK cascade	3	0.46875	0.0446917	NOD2, CARD9, TLR4	523	9	13528	8.62205	1	0.351455	55.7865
GOTERM_BP_FAT	GO:0070304~positive regulation of stress-activated protein kinase signaling pathway	4	0.625	0.0453304	NOD2, CARD9, LYN, TLR4	523	21	13528	4.92689	1	0.354587	56.3112
GOTERM_BP_FAT	GO:0080135~regulation of cellular response to stress	9	1.40625	0.0455186	NOD2, CARD9, LYN, GAB1, TLR4, PAK1, TLR6, PRDX1, SYK	523	103	13528	2.26015	1	0.354826	56.4647
GOTERM_BP_FAT	GO:0043408~regulation of MAPKKK cascade	9	1.40625	0.0598122	PTPRC, NOD2, CARD9, GAB1, TLR4, PAK1, TLR6, PRDX1, SYK	523	109	13528	2.13574	1	0.418191	66.744
GOTERM_BP_FAT	GO:0043123~positive regulation of I-kappaB kinase/NF-kappaB cascade	8	1.25	0.080879	NOD2, CARD9, TMEM9B, PLK2, HMOX1, TLR4, TLR6, LGALS9	523	97	13528	2.13329	1	0.496577	77.8084
GOTERM_BP_FAT	GO:0043122~regulation of I-kappaB kinase/NF-kappaB cascade	8	1.25	0.119571	NOD2, CARD9, TMEM9B, PLK2, HMOX1, TLR4, TLR6, LGALS9	523	107	13528	1.93392	1	0.601591	89.7016
GOTERM_BP_FAT	GO:0043507~positive regulation of JUN kinase activity	4	0.625	0.124519	GAB1, PAK1, TLR6, SYK	523	32	13528	3.23327	1	0.612737	90.6872
GOTERM_BP_FAT	GO:0046330~positive regulation of JNK cascade	3	0.46875	0.138178	NOD2, CARD9, TLR4	523	17	13528	4.56462	1	0.645424	92.9663
GOTERM_BP_FAT	GO:0043506~regulation of JUN kinase activity	4	0.625	0.170209	GAB1, PAK1, TLR6, SYK	523	37	13528	2.79634	1	0.708516	96.4226
GOTERM_BP_FAT	GO:0043410~positive regulation of MAPKKK cascade	4	0.625	0.282463	PTPRC, NOD2, CARD9, TLR4	523	48	13528	2.15551	1	0.842119	99.7328
Annotation Cluster 50	Enrichment Score: 1.7382157193125105
Category	Term	Count	%	PValue	Genes	List Total	Pop Hits	Pop Total	Fold Enrichment	Bonferroni	Benjamini	FDR
INTERPRO	IPR012680:Laminin G, subdomain 2	9	1.40625	0.000104258	LAMA3, LAMA5, FAT1, HSPG2, COL15A1, CNTNAP1, CELSR2, COL5A3, SLIT3	598	42	16659	5.96954	0.0997629	0.0080518	0.164764
INTERPRO	IPR001791:Laminin G	9	1.40625	0.000173231	LAMA3, LAMA5, FAT1, HSPG2, COL15A1, CNTNAP1, CELSR2, COL5A3, SLIT3	598	45	16659	5.57157	0.160234	0.0123962	0.273626
SMART	SM00282:LamG	9	1.40625	0.000397261	LAMA3, LAMA5, FAT1, HSPG2, COL15A1, CNTNAP1, CELSR2, COL5A3, SLIT3	370	45	9079	4.90757	0.0796893	0.0137453	0.500356
INTERPRO	IPR018031:Laminin B	4	0.625	0.00143869	LAMA3, LAMA5, HSPG2, LAMC1	598	7	16659	15.9188	0.765722	0.054288	2.25131
SMART	SM00281:LamB	4	0.625	0.00206276	LAMA3, LAMA5, HSPG2, LAMC1	370	7	9079	14.0216	0.350507	0.0422383	2.57309
INTERPRO	IPR000034:Laminin B type IV	4	0.625	0.00224078	LAMA3, LAMA5, HSPG2, LAMC1	598	8	16659	13.9289	0.895779	0.0750115	3.48574
INTERPRO	IPR008160:Collagen triple helix repeat	10	1.5625	0.00309225	C1QA, MARCO, COL18A1, C1QB, COL4A2, MSR1, COL4A1, COL21A1, COL15A1, COL5A3	598	84	16659	3.31641	0.955923	0.0929491	4.78017
INTERPRO	IPR002049:EGF-like, laminin	7	1.09375	0.00319113	LAMA3, LAMA5, HSPG2, CELSR2, TIE1, LAMC1, HRC	598	41	16659	4.75622	0.960117	0.0930159	4.92944
SP_PIR_KEYWORDS	collagen	10	1.5625	0.00427773	C1QA, MARCO, COL18A1, C1QB, COL4A2, MSR1, COL4A1, COL21A1, COL15A1, COL5A3	639	95	19235	3.1686	0.864933	0.0488178	5.93089
UP_SEQ_FEATURE	domain:Laminin EGF-like 10	4	0.625	0.0049983	LAMA3, LAMA5, HSPG2, LAMC1	639	11	19113	10.8767	0.999938	0.197772	8.22405
UP_SEQ_FEATURE	domain:Laminin EGF-like 8	4	0.625	0.0049983	LAMA3, LAMA5, HSPG2, LAMC1	639	11	19113	10.8767	0.999938	0.197772	8.22405
SMART	SM00180:EGF_Lam	7	1.09375	0.00583194	LAMA3, LAMA5, HSPG2, CELSR2, TIE1, LAMC1, HRC	370	41	9079	4.18939	0.70549	0.0782638	7.11792
UP_SEQ_FEATURE	domain:Laminin EGF-like 7	4	0.625	0.00650057	LAMA3, LAMA5, HSPG2, LAMC1	639	12	19113	9.97027	0.999997	0.239927	10.5686
UP_SEQ_FEATURE	domain:Laminin EGF-like 6	4	0.625	0.00824336	LAMA3, LAMA5, HSPG2, LAMC1	639	13	19113	9.20332	1	0.269524	13.2177
SP_PIR_KEYWORDS	basement membrane	6	0.9375	0.00895707	COL4A2, LAMA3, COL4A1, LAMA5, HSPG2, LAMC1	639	39	19235	4.63103	0.985031	0.0806018	12.043
SP_PIR_KEYWORDS	hydroxylation	8	1.25	0.00907062	C1QA, COL18A1, C1QB, COL4A2, COL4A1, COL15A1, CELSR2, COL5A3	639	71	19235	3.39174	0.985811	0.0800514	12.1866
UP_SEQ_FEATURE	domain:Laminin IV type A	3	0.46875	0.0104034	LAMA3, LAMA5, LAMC1	639	5	19113	17.9465	1	0.312534	16.3987
GOTERM_CC_FAT	GO:0005604~basement membrane	9	1.40625	0.0110378	COL18A1, COL4A2, LAMA3, COL4A1, LAMA5, HSPG2, COL15A1, LAMC1, MMRN2	501	78	12782	2.9438	0.988837	0.101499	14.3663
SP_PIR_KEYWORDS	cell binding	4	0.625	0.0122678	VWF, COL4A2, COL4A1, LAMC1	639	15	19235	8.02713	0.996863	0.0978162	16.1421
GOTERM_MF_FAT	GO:0005201~extracellular matrix structural constituent	9	1.40625	0.0142165	COL18A1, COL4A2, COL4A1, FBLN2, COL15A1, LAMC1, TINAGL1, COL5A3, MFAP5	482	86	12983	2.81885	0.999988	0.299022	19.7138
UP_SEQ_FEATURE	domain:Laminin G-like 1	5	0.78125	0.0150553	LAMA3, LAMA5, HSPG2, CNTNAP1, CELSR2	639	29	19113	5.15703	1	0.391962	22.8803
UP_SEQ_FEATURE	domain:Laminin G-like 2	5	0.78125	0.0150553	LAMA3, LAMA5, HSPG2, CNTNAP1, CELSR2	639	29	19113	5.15703	1	0.391962	22.8803
GOTERM_CC_FAT	GO:0044420~extracellular matrix part	11	1.71875	0.0163286	COL18A1, COL4A2, LAMA3, COL4A1, LAMA5, HSPG2, COL15A1, LAMC1, COL5A3, MFAP5, MMRN2	501	117	12782	2.39866	0.998729	0.132262	20.5504
SP_PIR_KEYWORDS	laminin egf-like domain	5	0.78125	0.0165708	LAMA3, LAMA5, HSPG2, CELSR2, LAMC1	639	30	19235	5.01695	0.999592	0.125883	21.2045
SP_PIR_KEYWORDS	triple helix	5	0.78125	0.0185392	C1QA, C1QB, COL4A2, COL4A1, DMD	639	31	19235	4.85512	0.99984	0.137672	23.4243
INTERPRO	IPR013320:Concanavalin A-like lectin/glucanase, subgroup	8	1.25	0.0202704	LAMA3, LAMA5, FAT1, HSPG2, CNTNAP1, CELSR2, LGALS9, SLIT3	598	77	16659	2.89432	1	0.349525	27.6667
GOTERM_CC_FAT	GO:0005605~basal lamina	4	0.625	0.0268841	LAMA3, LAMA5, HSPG2, LAMC1	501	17	12782	6.00305	0.999984	0.181821	31.6686
UP_SEQ_FEATURE	region of interest:Domain II and I	3	0.46875	0.0272544	LAMA3, LAMA5, LAMC1	639	8	19113	11.2165	1	0.539257	37.7033
UP_SEQ_FEATURE	domain:Laminin G-like 3	4	0.625	0.0276478	LAMA3, LAMA5, HSPG2, CNTNAP1	639	20	19113	5.98216	1	0.539309	38.1334
GOTERM_CC_FAT	GO:0005606~laminin-1 complex	3	0.46875	0.0281418	LAMA3, LAMA5, LAMC1	501	7	12782	10.9341	0.99999	0.186528	32.8923
SP_PIR_KEYWORDS	extracellular matrix	15	2.34375	0.0306849	COL18A1, COL4A2, COL4A1, COL21A1, COL15A1, HSPG2, COL5A3, MMRN2, VWF, LAMA3, LAMA5, FBLN2, LAMC1, MFAP5, GFOD2	639	241	19235	1.87355	1	0.197898	35.8847
UP_SEQ_FEATURE	domain:Laminin EGF-like 11	3	0.46875	0.0342771	LAMA3, HSPG2, LAMC1	639	9	19113	9.97027	1	0.603276	44.9736
UP_SEQ_FEATURE	domain:Laminin EGF-like 3	4	0.625	0.0355658	LAMA3, LAMA5, HSPG2, LAMC1	639	22	19113	5.43833	1	0.612073	46.2178
UP_SEQ_FEATURE	domain:TSP N-terminal	4	0.625	0.0399153	COL18A1, COL21A1, COL15A1, COL5A3	639	23	19113	5.20188	1	0.650388	50.2242
UP_SEQ_FEATURE	domain:Laminin EGF-like 9	3	0.46875	0.0419146	LAMA3, LAMA5, LAMC1	639	10	19113	8.97324	1	0.663844	51.9701
GOTERM_CC_FAT	GO:0043256~laminin complex	3	0.46875	0.0458136	LAMA3, LAMA5, LAMC1	501	9	12782	8.50432	1	0.26755	48.0711
GOTERM_CC_FAT	GO:0005581~collagen	5	0.78125	0.0465148	COL18A1, COL4A2, COL4A1, COL15A1, COL5A3	501	35	12782	3.64471	1	0.267389	48.6017
UP_SEQ_FEATURE	domain:Laminin EGF-like 2	4	0.625	0.0598257	LAMA3, LAMA5, HSPG2, LAMC1	639	27	19113	4.43123	1	0.746419	65.2349
UP_SEQ_FEATURE	domain:Laminin EGF-like 4	3	0.46875	0.0680415	LAMA3, LAMA5, LAMC1	639	13	19113	6.90249	1	0.783911	70.0871
SP_PIR_KEYWORDS	hydroxylysine	4	0.625	0.082272	C1QA, C1QB, COL4A2, COL4A1	639	31	19235	3.88409	1	0.379549	70.6084
KEGG_PATHWAY	hsa04512:ECM-receptor interaction	9	1.40625	0.0840125	VWF, COL4A2, LAMA3, COL4A1, LAMA5, ITGB4, HSPG2, LAMC1, COL5A3	277	84	5085	1.96686	0.999998	0.385849	64.9331
UP_SEQ_FEATURE	domain:Laminin G-like 4	3	0.46875	0.0877062	LAMA3, LAMA5, CNTNAP1	639	15	19113	5.98216	1	0.845827	79.2397
UP_SEQ_FEATURE	domain:Laminin N-terminal	3	0.46875	0.0980948	LAMA3, LAMA5, LAMC1	639	16	19113	5.60827	1	0.875201	82.9374
INTERPRO	IPR008211:Laminin, N-terminal	3	0.46875	0.110545	LAMA3, LAMA5, LAMC1	598	16	16659	5.22335	1	0.763083	84.3196
UP_SEQ_FEATURE	domain:Collagen-like	4	0.625	0.117717	C1QA, MARCO, C1QB, MSR1	639	36	19113	3.32342	1	0.907071	88.2933
SP_PIR_KEYWORDS	hydroxyproline	4	0.625	0.123374	C1QA, C1QB, COL4A2, COL4A1	639	37	19235	3.25424	1	0.476536	84.7099
GOTERM_CC_FAT	GO:0031012~extracellular matrix	19	2.96875	0.135491	COL18A1, MATN2, COL4A2, COL4A1, COL21A1, COL15A1, HSPG2, OLFML2A, COL5A3, MMRN2, VWF, LAMA3, FBLN2, SPINT2, LAMA5, LAMC1, FGF1, MFAP5, GFOD2	501	345	12782	1.40506	1	0.504392	86.9244
SMART	SM00136:LamNT	3	0.46875	0.136043	LAMA3, LAMA5, LAMC1	370	16	9079	4.60084	1	0.615218	84.2144
KEGG_PATHWAY	hsa05222:Small cell lung cancer	8	1.25	0.169635	PIK3CG, PTK2, COL4A2, LAMA3, COL4A1, LAMA5, PIK3R5, LAMC1	277	84	5085	1.74832	1	0.570423	89.1373
UP_SEQ_FEATURE	region of interest:Triple-helical region	3	0.46875	0.178145	COL4A2, COL4A1, COL5A3	639	23	19113	3.90141	1	0.96525	96.527
GOTERM_CC_FAT	GO:0005578~proteinaceous extracellular matrix	17	2.65625	0.196588	COL18A1, MATN2, COL4A2, COL4A1, COL21A1, COL15A1, HSPG2, COL5A3, MMRN2, VWF, LAMA3, FBLN2, LAMA5, LAMC1, FGF1, MFAP5, GFOD2	501	320	12782	1.35538	1	0.591575	95.3045
UP_SEQ_FEATURE	domain:Laminin EGF-like 1	3	0.46875	0.214886	LAMA3, LAMA5, LAMC1	639	26	19113	3.45125	1	0.981704	98.4132
Annotation Cluster 51	Enrichment Score: 1.7161111856455629
Category	Term	Count	%	PValue	Genes	List Total	Pop Hits	Pop Total	Fold Enrichment	Bonferroni	Benjamini	FDR
GOTERM_MF_FAT	GO:0050664~oxidoreductase activity, acting on NADH or NADPH, with oxygen as acceptor	5	0.78125	0.000498858	CYBA, CYB5R4, CYBB, NCF2, KMO	482	11	12983	12.2435	0.327123	0.0761804	0.762262
GOTERM_BP_FAT	GO:0006801~superoxide metabolic process	6	0.9375	0.00234834	CYBA, CYB5R4, CYBB, NCF2, PRDX1, SOD2	523	25	13528	6.20788	0.998533	0.0478711	4.10995
SP_PIR_KEYWORDS	chronic granulomatous disease	3	0.46875	0.00630397	CYBA, CYBB, NCF2	639	4	19235	22.5763	0.947831	0.0649169	8.62448
GOTERM_BP_FAT	GO:0042554~superoxide anion generation	4	0.625	0.0122343	CYBA, CYBB, NCF2, SOD2	523	13	13528	7.95882	1	0.147536	19.7268
GOTERM_BP_FAT	GO:0045730~respiratory burst	4	0.625	0.0122343	CYBA, SLC11A1, CYBB, NCF2	523	13	13528	7.95882	1	0.147536	19.7268
GOTERM_BP_FAT	GO:0042743~hydrogen peroxide metabolic process	5	0.78125	0.0145542	CYBA, GPX1, CYBB, PRDX1, SOD2	523	25	13528	5.17323	1	0.166768	23.0264
GOTERM_MF_FAT	GO:0016175~superoxide-generating NADPH oxidase activity	3	0.46875	0.0186078	CYBA, CYBB, NCF2	482	6	12983	13.4678	1	0.331739	25.0266
GOTERM_BP_FAT	GO:0034614~cellular response to reactive oxygen species	5	0.78125	0.0271204	PTPRK, GPX1, TPM1, PRDX1, SOD2	523	30	13528	4.31103	1	0.249366	38.7861
GOTERM_BP_FAT	GO:0050665~hydrogen peroxide biosynthetic process	3	0.46875	0.0274337	CYBA, CYBB, SOD2	523	7	13528	11.0855	1	0.250261	39.137
GOTERM_MF_FAT	GO:0016651~oxidoreductase activity, acting on NADH or NADPH	8	1.25	0.0339819	CYBA, CYB5R4, CYBB, TP53I3, NCF2, NXN, KMO, GSTO1	482	83	12983	2.59621	1	0.428916	41.1493
GOTERM_BP_FAT	GO:0006800~oxygen and reactive oxygen species metabolic process	7	1.09375	0.0441108	CYBA, GPX1, CYB5R4, CYBB, NCF2, PRDX1, SOD2	523	67	13528	2.70243	1	0.348664	55.3041
GOTERM_CC_FAT	GO:0043020~NADPH oxidase complex	3	0.46875	0.0458136	CYBA, CYBB, NCF2	501	9	12782	8.50432	1	0.26755	48.0711
GOTERM_MF_FAT	GO:0016209~antioxidant activity	5	0.78125	0.0953949	GPX1, NXN, APOE, PRDX1, SOD2	482	47	12983	2.8655	1	0.689833	78.5066
GOTERM_BP_FAT	GO:0022900~electron transport chain	5	0.78125	0.646183	CYB561D2, CYBA, CYBB, FDX1, SOD2	523	114	13528	1.13448	1	0.989931	100
Annotation Cluster 52	Enrichment Score: 1.6396023654667318
Category	Term	Count	%	PValue	Genes	List Total	Pop Hits	Pop Total	Fold Enrichment	Bonferroni	Benjamini	FDR
GOTERM_BP_FAT	GO:0048872~homeostasis of number of cells	12	1.875	0.00161493	DNASE2, CORO1A, LIPA, GIMAP5, LYN, HMOX1, HCLS1, STAT5B, HOXB6, HEPH, MECOM, PRDX1	523	100	13528	3.10394	0.988724	0.036388	2.84382
GOTERM_BP_FAT	GO:0034101~erythrocyte homeostasis	7	1.09375	0.0109786	DNASE2, LYN, HMOX1, HCLS1, HOXB6, HEPH, PRDX1	523	49	13528	3.69517	1	0.136947	17.8855
GOTERM_BP_FAT	GO:0030099~myeloid cell differentiation	8	1.25	0.0677666	DNASE2, GIMAP5, PSEN1, SNRK, LYN, HCLS1, IRF8, HEPH	523	93	13528	2.22505	1	0.452762	71.4239
GOTERM_BP_FAT	GO:0030218~erythrocyte differentiation	4	0.625	0.230079	DNASE2, LYN, HCLS1, HEPH	523	43	13528	2.40615	1	0.793474	99.0602
Annotation Cluster 53	Enrichment Score: 1.5946668772033157
Category	Term	Count	%	PValue	Genes	List Total	Pop Hits	Pop Total	Fold Enrichment	Bonferroni	Benjamini	FDR
GOTERM_BP_FAT	GO:0032663~regulation of interleukin-2 production	6	0.9375	0.0053757	CD86, CARD9, STAT5B, VSIG4, SASH3, CD28	523	30	13528	5.17323	1	0.083756	9.17333
GOTERM_BP_FAT	GO:0045076~regulation of interleukin-2 biosynthetic process	4	0.625	0.0349437	CD86, CARD9, STAT5B, CD28	523	19	13528	5.44551	1	0.299758	47.002
GOTERM_BP_FAT	GO:0045086~positive regulation of interleukin-2 biosynthetic process	3	0.46875	0.0875378	CD86, STAT5B, CD28	523	13	13528	5.96911	1	0.518332	80.5096
Annotation Cluster 54	Enrichment Score: 1.5783859023640108
Category	Term	Count	%	PValue	Genes	List Total	Pop Hits	Pop Total	Fold Enrichment	Bonferroni	Benjamini	FDR
GOTERM_BP_FAT	GO:0030182~neuron differentiation	33	5.15625	0.000410875	PARD3, LPPR4, LST1, EFNA1, JAG2, PPT1, JAG1, EFHD1, PTK2, S1PR1, MCOLN3, CXCR4, DMD, LHX6, TGFBR1, MAP1B, NFASC, CELSR2, VASP, EPHA2, SLIT3, SOD2, CDKN1C, NOTCH3, PSEN1, NEDD4, PHGDH, TRAPPC4, CYFIP1, APBB2, NTM, MYH10, FEZ1	523	438	13528	1.94882	0.680313	0.0134846	0.730894
GOTERM_BP_FAT	GO:0048666~neuron development	25	3.90625	0.00316019	PARD3, LPPR4, LST1, PPT1, EFHD1, PTK2, CXCR4, DMD, LHX6, MAP1B, NFASC, CELSR2, VASP, SOD2, SLIT3, CDKN1C, PSEN1, NEDD4, PHGDH, TRAPPC4, CYFIP1, APBB2, NTM, MYH10, FEZ1	523	339	13528	1.90753	0.999847	0.0595742	5.49335
GOTERM_BP_FAT	GO:0030030~cell projection organization	26	4.0625	0.00447969	PARD3, LPPR4, LST1, ITGB4, TPM1, EFHD1, PTK2, CXCR4, DMD, CCDC88A, VAV3, MAP1B, NFASC, CELSR2, VASP, SLIT3, CORO1A, LAMA5, NEDD4, CAPG, PHGDH, TRAPPC4, CYFIP1, APBB2, MYH10, FEZ1	523	368	13528	1.8275	0.999996	0.0767598	7.70164
GOTERM_BP_FAT	GO:0031175~neuron projection development	19	2.96875	0.0104985	PARD3, LPPR4, LST1, MAP1B, NFASC, CELSR2, VASP, SLIT3, EFHD1, PTK2, CXCR4, NEDD4, DMD, PHGDH, TRAPPC4, CYFIP1, APBB2, MYH10, FEZ1	523	256	13528	1.91975	1	0.131932	17.1711
GOTERM_BP_FAT	GO:0032989~cellular component morphogenesis	25	3.90625	0.0199624	COL18A1, PARD3, CAP2, LPPR4, LIPA, LST1, AGFG1, MAP1B, NFASC, CELSR2, TPM1, VASP, SLIT3, PTK2, DOCK2, CXCR4, LAMA5, DMD, NOTCH4, MYH11, CYFIP1, LAMC1, APBB2, MYH10, FEZ1	523	397	13528	1.62885	1	0.204932	30.2282
GOTERM_BP_FAT	GO:0000904~cell morphogenesis involved in differentiation	17	2.65625	0.0273646	COL18A1, PARD3, LPPR4, MAP1B, NFASC, CELSR2, VASP, SLIT3, PTK2, CXCR4, LAMA5, NOTCH4, CYFIP1, LAMC1, APBB2, MYH10, FEZ1	523	244	13528	1.80215	1	0.250517	39.0597
GOTERM_BP_FAT	GO:0000902~cell morphogenesis	22	3.4375	0.0357644	COL18A1, PARD3, CAP2, LPPR4, LIPA, LST1, MAP1B, NFASC, CELSR2, VASP, SLIT3, PTK2, DOCK2, CXCR4, LAMA5, DMD, NOTCH4, CYFIP1, LAMC1, APBB2, MYH10, FEZ1	523	356	13528	1.59847	1	0.302982	47.8008
GOTERM_BP_FAT	GO:0048812~neuron projection morphogenesis	14	2.1875	0.0694103	PARD3, LPPR4, MAP1B, NFASC, CELSR2, VASP, SLIT3, PTK2, CXCR4, DMD, CYFIP1, APBB2, MYH10, FEZ1	523	213	13528	1.70012	1	0.456906	72.31
GOTERM_BP_FAT	GO:0048858~cell projection morphogenesis	15	2.34375	0.0928138	PARD3, LPPR4, MAP1B, NFASC, CELSR2, VASP, SLIT3, PTK2, CXCR4, LAMA5, DMD, CYFIP1, APBB2, MYH10, FEZ1	523	245	13528	1.58364	1	0.532	82.4262
GOTERM_BP_FAT	GO:0048667~cell morphogenesis involved in neuron differentiation	13	2.03125	0.110662	PARD3, LPPR4, MAP1B, NFASC, CELSR2, VASP, SLIT3, PTK2, CXCR4, CYFIP1, APBB2, MYH10, FEZ1	523	209	13528	1.6089	1	0.58015	87.674
GOTERM_BP_FAT	GO:0032990~cell part morphogenesis	15	2.34375	0.120407	PARD3, LPPR4, MAP1B, NFASC, CELSR2, VASP, SLIT3, PTK2, CXCR4, LAMA5, DMD, CYFIP1, APBB2, MYH10, FEZ1	523	256	13528	1.5156	1	0.60336	89.8746
GOTERM_BP_FAT	GO:0007409~axonogenesis	12	1.875	0.127448	PARD3, PTK2, LPPR4, CXCR4, MAP1B, NFASC, CYFIP1, APBB2, VASP, MYH10, SLIT3, FEZ1	523	193	13528	1.60826	1	0.618124	91.228
GOTERM_BP_FAT	GO:0007411~axon guidance	7	1.09375	0.231906	CXCR4, NFASC, APBB2, VASP, MYH10, SLIT3, FEZ1	523	107	13528	1.69218	1	0.794303	99.0993
Annotation Cluster 55	Enrichment Score: 1.505618921735576
Category	Term	Count	%	PValue	Genes	List Total	Pop Hits	Pop Total	Fold Enrichment	Bonferroni	Benjamini	FDR
GOTERM_MF_FAT	GO:0030246~carbohydrate binding	23	3.59375	0.0123591	PTPRC, EMCN, CRYBG3, OLR1, FBP1, TLR2, TINAGL1, COL5A3, M6PR, FUCA1, LGALS9, SIGLEC9, LPHN2, NOD2, CD93, CD34, APOE, CD33, CLEC4A, GAA, CLEC7A, FGF1, SELPLG	482	354	12983	1.75006	0.999949	0.3263	17.3624
GOTERM_MF_FAT	GO:0005529~sugar binding	14	2.1875	0.0296232	CRYBG3, OLR1, FBP1, M6PR, FUCA1, LGALS9, SIGLEC9, LPHN2, CD93, CD33, CLEC4A, GAA, CLEC7A, SELPLG	482	195	12983	1.93384	1	0.411739	36.9431
SP_PIR_KEYWORDS	Lectin	10	1.5625	0.0830854	LPHN2, CRYBG3, OLR1, CD93, CD33, CLEC4A, CLEC7A, SELPLG, SIGLEC9, LGALS9	639	159	19235	1.89319	1	0.379087	70.9778
Annotation Cluster 56	Enrichment Score: 1.4853248694113663
Category	Term	Count	%	PValue	Genes	List Total	Pop Hits	Pop Total	Fold Enrichment	Bonferroni	Benjamini	FDR
INTERPRO	IPR001715:Calponin-like actin-binding	11	1.71875	0.000185116	SYNE2, VAV3, TAGLN, DMD, EHBP1, ACTN1, NAV3, CNN1, FLNC, VAV1, PARVA	598	70	16659	4.37766	0.170236	0.0123639	0.292374
SMART	SM00033:CH	11	1.71875	0.000488845	SYNE2, VAV3, TAGLN, DMD, EHBP1, ACTN1, NAV3, CNN1, FLNC, VAV1, PARVA	370	70	9079	3.85595	0.0971453	0.014493	0.615381
INTERPRO	IPR003096:SM22/calponin	4	0.625	0.00609204	VAV3, TAGLN, CNN1, VAV1	598	11	16659	10.1301	0.997887	0.149638	9.21216
SP_PIR_KEYWORDS	actin binding	6	0.9375	0.00996389	TAGLN, DMD, ACTN1, CNN1, FLNC, TPM1	639	40	19235	4.51526	0.990688	0.0860069	13.3089
UP_SEQ_FEATURE	domain:CH 2	5	0.78125	0.0117219	SYNE2, DMD, ACTN1, FLNC, PARVA	639	27	19113	5.53904	1	0.339551	18.2861
UP_SEQ_FEATURE	domain:CH 1	5	0.78125	0.0117219	SYNE2, DMD, ACTN1, FLNC, PARVA	639	27	19113	5.53904	1	0.339551	18.2861
UP_SEQ_FEATURE	domain:CH	6	0.9375	0.0125184	VAV3, TAGLN, EHBP1, NAV3, CNN1, VAV1	639	42	19113	4.27297	1	0.347961	19.4067
INTERPRO	IPR018159:Spectrin/alpha-actinin	5	0.78125	0.0238561	SYNE2, DMD, DSP, ACTN1, MCF2L	598	31	16659	4.4932	1	0.379496	31.742
UP_SEQ_FEATURE	domain:Actin-binding	4	0.625	0.0276478	SYNE2, DMD, ACTN1, FLNC	639	20	19113	5.98216	1	0.539309	38.1334
SMART	SM00150:SPEC	5	0.78125	0.0355213	SYNE2, DMD, DSP, ACTN1, MCF2L	370	31	9079	3.95772	0.999479	0.280107	36.6559
INTERPRO	IPR002017:Spectrin repeat	4	0.625	0.0376836	SYNE2, DMD, ACTN1, MCF2L	598	21	16659	5.30626	1	0.469928	45.5297
INTERPRO	IPR001589:Actinin-type, actin-binding, conserved site	4	0.625	0.0476215	SYNE2, DMD, ACTN1, FLNC	598	23	16659	4.84485	1	0.514842	53.777
UP_SEQ_FEATURE	repeat:Spectrin 2	4	0.625	0.0544808	SYNE2, DMD, DSP, ACTN1	639	26	19113	4.60166	1	0.724863	61.6903
UP_SEQ_FEATURE	repeat:Spectrin 1	4	0.625	0.0544808	SYNE2, DMD, DSP, ACTN1	639	26	19113	4.60166	1	0.724863	61.6903
GOTERM_CC_FAT	GO:0030016~myofibril	8	1.25	0.144316	TRPC1, KCNJ8, DMD, ACTN1, MYOM1, TPM2, FLNC, TPM1	501	111	12782	1.83877	1	0.519997	88.6708
UP_SEQ_FEATURE	repeat:Spectrin 4	3	0.46875	0.154256	SYNE2, DMD, ACTN1	639	21	19113	4.27297	1	0.948912	94.3268
UP_SEQ_FEATURE	repeat:Spectrin 3	3	0.46875	0.166125	SYNE2, DMD, ACTN1	639	22	19113	4.07875	1	0.956661	95.5465
GOTERM_CC_FAT	GO:0030017~sarcomere	7	1.09375	0.185196	TRPC1, DMD, ACTN1, MYOM1, TPM2, FLNC, TPM1	501	98	12782	1.82236	1	0.582357	94.2836
KEGG_PATHWAY	hsa05412:Arrhythmogenic right ventricular cardiomyopathy (ARVC)	7	1.09375	0.229533	SLC8A1, DSG2, DMD, ITGB4, DSP, ACTN1, CACNB3	277	76	5085	1.69081	1	0.652548	95.5572
GOTERM_CC_FAT	GO:0030018~Z disc	3	0.46875	0.542152	DMD, ACTN1, FLNC	501	46	12782	1.66389	1	0.897327	99.9982
GOTERM_CC_FAT	GO:0031674~I band	3	0.46875	0.639798	DMD, ACTN1, FLNC	501	55	12782	1.39162	1	0.939988	99.9999
Annotation Cluster 57	Enrichment Score: 1.4761030259060404
Category	Term	Count	%	PValue	Genes	List Total	Pop Hits	Pop Total	Fold Enrichment	Bonferroni	Benjamini	FDR
SP_PIR_KEYWORDS	muscle protein	9	1.40625	0.000783531	ACTG2, TAGLN, ACTA2, MYH11, MYOM1, TPM2, TPM1, CASQ2, MYL9	639	60	19235	4.51526	0.306533	0.0121276	1.11169
GOTERM_CC_FAT	GO:0043292~contractile fiber	12	1.875	0.00778981	TRPC1, ACTG2, ACTA2, KCNJ8, DMD, MYH11, ACTN1, MYOM1, TPM2, FLNC, TPM1, MYL9	501	121	12782	2.53021	0.95788	0.0780008	10.3516
GOTERM_CC_FAT	GO:0044449~contractile fiber part	11	1.71875	0.0130345	TRPC1, ACTG2, ACTA2, DMD, MYH11, ACTN1, MYOM1, TPM2, FLNC, TPM1, MYL9	501	113	12782	2.48356	0.995076	0.113759	16.7509
GOTERM_MF_FAT	GO:0008307~structural constituent of muscle	6	0.9375	0.0188088	DMD, MYH11, MYOM1, TPM2, TPM1, MYL9	482	42	12983	3.84795	1	0.327496	25.2616
GOTERM_CC_FAT	GO:0030016~myofibril	8	1.25	0.144316	TRPC1, KCNJ8, DMD, ACTN1, MYOM1, TPM2, FLNC, TPM1	501	111	12782	1.83877	1	0.519997	88.6708
GOTERM_CC_FAT	GO:0005859~muscle myosin complex	3	0.46875	0.183174	MYH11, MYOM1, MYL9	501	20	12782	3.82695	1	0.581776	94.0822
GOTERM_CC_FAT	GO:0030017~sarcomere	7	1.09375	0.185196	TRPC1, DMD, ACTN1, MYOM1, TPM2, FLNC, TPM1	501	98	12782	1.82236	1	0.582357	94.2836
GOTERM_CC_FAT	GO:0016460~myosin II complex	3	0.46875	0.211995	MYH11, MYOM1, MYL9	501	22	12782	3.47904	1	0.618986	96.4176
Annotation Cluster 58	Enrichment Score: 1.4591914846464964
Category	Term	Count	%	PValue	Genes	List Total	Pop Hits	Pop Total	Fold Enrichment	Bonferroni	Benjamini	FDR
GOTERM_BP_FAT	GO:0046068~cGMP metabolic process	5	0.78125	0.00161066	PDE5A, NPR1, GUCY1A3, GUCY1B3, NPR2	523	14	13528	9.23791	0.988589	0.0365904	2.83641
SP_PIR_KEYWORDS	cgmp biosynthesis	4	0.625	0.00179527	NPR1, GUCY1A3, GUCY1B3, NPR2	639	8	19235	15.0509	0.56792	0.02304	2.53018
UP_SEQ_FEATURE	domain:Guanylate cyclase	4	0.625	0.0018284	NPR1, GUCY1A3, GUCY1B3, NPR2	639	8	19113	14.9554	0.971021	0.104759	3.08573
GOTERM_MF_FAT	GO:0004383~guanylate cyclase activity	4	0.625	0.00246203	NPR1, GUCY1A3, GUCY1B3, NPR2	482	8	12983	13.4678	0.858756	0.163002	3.70959
SP_PIR_KEYWORDS	phosphorus-oxygen lyase	4	0.625	0.00366054	NPR1, GUCY1A3, GUCY1B3, NPR2	639	10	19235	12.0407	0.819606	0.0429629	5.09587
GOTERM_BP_FAT	GO:0006182~cGMP biosynthetic process	4	0.625	0.00747536	NPR1, GUCY1A3, GUCY1B3, NPR2	523	11	13528	9.40588	1	0.102775	12.5357
INTERPRO	IPR018297:Adenylyl cyclase class-3/4/guanylyl cyclase, conserved site	4	0.625	0.0250174	NPR1, GUCY1A3, GUCY1B3, NPR2	598	18	16659	6.19064	1	0.376828	33.0151
INTERPRO	IPR001054:Adenylyl cyclase class-3/4/guanylyl cyclase	4	0.625	0.0250174	NPR1, GUCY1A3, GUCY1B3, NPR2	598	18	16659	6.19064	1	0.376828	33.0151
SMART	SM00044:CYCc	4	0.625	0.0345237	NPR1, GUCY1A3, GUCY1B3, NPR2	370	18	9079	5.45285	0.999353	0.283782	35.8238
GOTERM_MF_FAT	GO:0016849~phosphorus-oxygen lyase activity	4	0.625	0.0461444	NPR1, GUCY1A3, GUCY1B3, NPR2	482	22	12983	4.8974	1	0.50725	51.5416
GOTERM_MF_FAT	GO:0009975~cyclase activity	4	0.625	0.0516545	NPR1, GUCY1A3, GUCY1B3, NPR2	482	23	12983	4.68447	1	0.528568	55.661
GOTERM_BP_FAT	GO:0009187~cyclic nucleotide metabolic process	5	0.78125	0.0575434	PDE5A, NPR1, GUCY1A3, GUCY1B3, NPR2	523	38	13528	3.40344	1	0.409698	65.2819
GOTERM_BP_FAT	GO:0009190~cyclic nucleotide biosynthetic process	4	0.625	0.0700783	NPR1, GUCY1A3, GUCY1B3, NPR2	523	25	13528	4.13859	1	0.45919	72.6627
SP_PIR_KEYWORDS	lyase	8	1.25	0.0977326	SDS, NPL, NPR1, GUCY1A3, GUCY1B3, NPR2, PCK2, NTHL1	639	118	19235	2.04079	1	0.413538	76.9333
GOTERM_BP_FAT	GO:0009165~nucleotide biosynthetic process	12	1.875	0.105817	NMNAT2, KYNU, CECR1, NPR1, GUCY1A3, GUCY1B3, NPR2, KMO, ATP6V1B2, ATP6V0D1, ATP6V0B, ATP6V1F	523	186	13528	1.66878	1	0.565834	86.4187
GOTERM_BP_FAT	GO:0009123~nucleoside monophosphate metabolic process	6	0.9375	0.110686	PDE5A, CECR1, NPR1, GUCY1A3, GUCY1B3, NPR2	523	66	13528	2.35147	1	0.579263	87.6799
GOTERM_BP_FAT	GO:0009124~nucleoside monophosphate biosynthetic process	5	0.78125	0.126281	CECR1, NPR1, GUCY1A3, GUCY1B3, NPR2	523	50	13528	2.58662	1	0.616376	91.0161
GOTERM_BP_FAT	GO:0034654~nucleobase, nucleoside, nucleotide and nucleic acid biosynthetic process	12	1.875	0.127448	NMNAT2, KYNU, CECR1, NPR1, GUCY1A3, GUCY1B3, NPR2, KMO, ATP6V1B2, ATP6V0D1, ATP6V0B, ATP6V1F	523	193	13528	1.60826	1	0.618124	91.228
GOTERM_BP_FAT	GO:0034404~nucleobase, nucleoside and nucleotide biosynthetic process	12	1.875	0.127448	NMNAT2, KYNU, CECR1, NPR1, GUCY1A3, GUCY1B3, NPR2, KMO, ATP6V1B2, ATP6V0D1, ATP6V0B, ATP6V1F	523	193	13528	1.60826	1	0.618124	91.228
GOTERM_BP_FAT	GO:0006164~purine nucleotide biosynthetic process	9	1.40625	0.212949	CECR1, NPR1, GUCY1A3, GUCY1B3, NPR2, ATP6V1B2, ATP6V0D1, ATP6V0B, ATP6V1F	523	148	13528	1.57294	1	0.771606	98.6081
GOTERM_BP_FAT	GO:0006163~purine nucleotide metabolic process	10	1.5625	0.291264	PDE5A, CECR1, NPR1, GUCY1A3, GUCY1B3, NPR2, ATP6V1B2, ATP6V0D1, ATP6V0B, ATP6V1F	523	186	13528	1.39065	1	0.850894	99.7857
KEGG_PATHWAY	hsa00230:Purine metabolism	8	1.25	0.733575	PDE2A, PDE5A, DCK, NPR1, GUCY1A3, GUCY1B3, PDE9A, NPR2	277	153	5085	0.959864	1	0.941239	100
Annotation Cluster 59	Enrichment Score: 1.4313832670150755
Category	Term	Count	%	PValue	Genes	List Total	Pop Hits	Pop Total	Fold Enrichment	Bonferroni	Benjamini	FDR
GOTERM_BP_FAT	GO:0010959~regulation of metal ion transport	10	1.5625	0.00391095	P2RX5, EDNRA, P2RX4, TRPC1, SLC8A1, GIMAP5, LYN, NEDD4, PLN, NOS3	523	81	13528	3.19335	0.999981	0.0708398	6.75584
GOTERM_BP_FAT	GO:0010522~regulation of calcium ion transport into cytosol	6	0.9375	0.00462369	P2RX5, EDNRA, P2RX4, TRPC1, GIMAP5, LYN	523	29	13528	5.35162	0.999997	0.0767717	7.93966
GOTERM_BP_FAT	GO:0051924~regulation of calcium ion transport	9	1.40625	0.00492477	P2RX5, EDNRA, P2RX4, TRPC1, SLC8A1, GIMAP5, LYN, PLN, NOS3	523	69	13528	3.37385	0.999999	0.0796767	8.43546
GOTERM_BP_FAT	GO:0010524~positive regulation of calcium ion transport into cytosol	5	0.78125	0.00648814	P2RX5, EDNRA, P2RX4, TRPC1, GIMAP5	523	20	13528	6.46654	1	0.0925476	10.9697
GOTERM_BP_FAT	GO:0043269~regulation of ion transport	10	1.5625	0.0141591	P2RX5, EDNRA, P2RX4, TRPC1, SLC8A1, GIMAP5, LYN, NEDD4, PLN, NOS3	523	99	13528	2.61274	1	0.164625	22.4737
GOTERM_BP_FAT	GO:0002028~regulation of sodium ion transport	4	0.625	0.0151317	P2RX4, SLC8A1, NEDD4, NOS3	523	14	13528	7.39033	1	0.170053	23.8276
GOTERM_BP_FAT	GO:0051928~positive regulation of calcium ion transport	5	0.78125	0.0370159	P2RX5, EDNRA, P2RX4, TRPC1, GIMAP5	523	33	13528	3.91911	1	0.308264	48.9971
GOTERM_BP_FAT	GO:0032846~positive regulation of homeostatic process	5	0.78125	0.067152	P2RX5, EDNRA, P2RX4, TRPC1, GIMAP5	523	40	13528	3.23327	1	0.450674	71.0857
GOTERM_BP_FAT	GO:0032844~regulation of homeostatic process	9	1.40625	0.073665	P2RX5, EDNRA, P2RX4, TRPC1, PTPRC, GIMAP5, LYN, BTC, STAT5B	523	114	13528	2.04207	1	0.474528	74.4849
GOTERM_BP_FAT	GO:0043270~positive regulation of ion transport	5	0.78125	0.0775361	P2RX5, EDNRA, P2RX4, TRPC1, GIMAP5	523	42	13528	3.0793	1	0.485508	76.3226
KEGG_PATHWAY	hsa04020:Calcium signaling pathway	15	2.34375	0.0952873	TRPC1, GNA15, SLC8A1, SLC25A5, ITPR1, P2RX5, EDNRA, P2RX4, PLCB4, PLCG1, PLN, PDGFRB, NOS3, PTAFR, MYLK	277	176	5085	1.56455	1	0.415181	69.7542
GOTERM_BP_FAT	GO:0051279~regulation of release of sequestered calcium ion into cytosol	3	0.46875	0.112101	EDNRA, TRPC1, LYN	523	15	13528	5.17323	1	0.582245	88.0252
GOTERM_MF_FAT	GO:0022834~ligand-gated channel activity	5	0.78125	0.697489	P2RX5, P2RX4, TRPC1, KCNJ8, ITPR1	482	127	12983	1.06046	1	0.996602	100
GOTERM_MF_FAT	GO:0015276~ligand-gated ion channel activity	5	0.78125	0.697489	P2RX5, P2RX4, TRPC1, KCNJ8, ITPR1	482	127	12983	1.06046	1	0.996602	100
Annotation Cluster 60	Enrichment Score: 1.428765314769635
Category	Term	Count	%	PValue	Genes	List Total	Pop Hits	Pop Total	Fold Enrichment	Bonferroni	Benjamini	FDR
GOTERM_BP_FAT	GO:0042981~regulation of apoptosis	47	7.34375	0.00467689	BID, STAT5B, BTC, JAG2, TLR2, TLR4, PPT1, TNFSF13, PAWR, PRDX1, CD74, MCF2L, BTK, SLC11A2, VDR, GPX1, TP53I3, NOD2, APOE, HMOX1, CHST11, PYCARD, NOS3, COL18A1, PIK3CG, PTPRC, CARD9, GIMAP5, VAV3, SOCS2, TGFBR1, ARHGEF17, ACTN1, MBD4, VAV1, TNFSF8, CARD10, SOD2, P2RX4, KRT18, NUPR1, CSRNP3, PSEN1, CSTB, PPP1R13B, CTSB, APBB2	523	804	13528	1.51208	0.999998	0.0771617	8.02746
GOTERM_BP_FAT	GO:0043067~regulation of programmed cell death	47	7.34375	0.00562464	BID, STAT5B, BTC, JAG2, TLR2, TLR4, PPT1, TNFSF13, PAWR, PRDX1, CD74, MCF2L, BTK, SLC11A2, VDR, GPX1, TP53I3, NOD2, APOE, HMOX1, CHST11, PYCARD, NOS3, COL18A1, PIK3CG, PTPRC, CARD9, GIMAP5, VAV3, SOCS2, TGFBR1, ARHGEF17, ACTN1, MBD4, VAV1, TNFSF8, CARD10, SOD2, P2RX4, KRT18, NUPR1, CSRNP3, PSEN1, CSTB, PPP1R13B, CTSB, APBB2	523	812	13528	1.49718	1	0.0846345	9.57825
GOTERM_BP_FAT	GO:0010941~regulation of cell death	47	7.34375	0.00601144	BID, STAT5B, BTC, JAG2, TLR2, TLR4, PPT1, TNFSF13, PAWR, PRDX1, CD74, MCF2L, BTK, SLC11A2, VDR, GPX1, TP53I3, NOD2, APOE, HMOX1, CHST11, PYCARD, NOS3, COL18A1, PIK3CG, PTPRC, CARD9, GIMAP5, VAV3, SOCS2, TGFBR1, ARHGEF17, ACTN1, MBD4, VAV1, TNFSF8, CARD10, SOD2, P2RX4, KRT18, NUPR1, CSRNP3, PSEN1, CSTB, PPP1R13B, CTSB, APBB2	523	815	13528	1.49167	1	0.0882984	10.2041
GOTERM_BP_FAT	GO:0043065~positive regulation of apoptosis	27	4.21875	0.0159858	BID, TLR2, TNFSF13, TLR4, PAWR, PRDX1, MCF2L, BTK, VDR, GPX1, TP53I3, APOE, HMOX1, PYCARD, COL18A1, PTPRC, VAV3, TGFBR1, ARHGEF17, MBD4, VAV1, TNFSF8, NUPR1, PSEN1, CSRNP3, PPP1R13B, APBB2	523	430	13528	1.62415	1	0.176697	24.9982
GOTERM_BP_FAT	GO:0043068~positive regulation of programmed cell death	27	4.21875	0.0173542	BID, TLR2, TNFSF13, TLR4, PAWR, PRDX1, MCF2L, BTK, VDR, GPX1, TP53I3, APOE, HMOX1, PYCARD, COL18A1, PTPRC, VAV3, TGFBR1, ARHGEF17, MBD4, VAV1, TNFSF8, NUPR1, PSEN1, CSRNP3, PPP1R13B, APBB2	523	433	13528	1.6129	1	0.186758	26.8384
GOTERM_BP_FAT	GO:0010942~positive regulation of cell death	27	4.21875	0.018234	BID, TLR2, TNFSF13, TLR4, PAWR, PRDX1, MCF2L, BTK, VDR, GPX1, TP53I3, APOE, HMOX1, PYCARD, COL18A1, PTPRC, VAV3, TGFBR1, ARHGEF17, MBD4, VAV1, TNFSF8, NUPR1, PSEN1, CSRNP3, PPP1R13B, APBB2	523	435	13528	1.60549	1	0.193107	27.9988
GOTERM_BP_FAT	GO:0006917~induction of apoptosis	21	3.28125	0.0234973	BID, VAV3, TGFBR1, TLR2, ARHGEF17, MBD4, TNFSF13, VAV1, PRDX1, MCF2L, TNFSF8, BTK, GPX1, VDR, TP53I3, PSEN1, NUPR1, APOE, HMOX1, PYCARD, PPP1R13B	523	320	13528	1.69747	1	0.225664	34.5865
GOTERM_BP_FAT	GO:0012502~induction of programmed cell death	21	3.28125	0.0242308	BID, VAV3, TGFBR1, TLR2, ARHGEF17, MBD4, TNFSF13, VAV1, PRDX1, MCF2L, TNFSF8, BTK, GPX1, VDR, TP53I3, PSEN1, NUPR1, APOE, HMOX1, PYCARD, PPP1R13B	523	321	13528	1.69218	1	0.228797	35.4581
GOTERM_BP_FAT	GO:0043066~negative regulation of apoptosis	17	2.65625	0.293205	PIK3CG, GIMAP5, SOCS2, TGFBR1, BTC, STAT5B, PPT1, CD74, SOD2, GPX1, KRT18, PSEN1, APOE, HMOX1, CHST11, NOS3, APBB2	523	354	13528	1.24216	1	0.851454	99.7959
GOTERM_BP_FAT	GO:0043069~negative regulation of programmed cell death	17	2.65625	0.311761	PIK3CG, GIMAP5, SOCS2, TGFBR1, BTC, STAT5B, PPT1, CD74, SOD2, GPX1, KRT18, PSEN1, APOE, HMOX1, CHST11, NOS3, APBB2	523	359	13528	1.22486	1	0.867482	99.8731
GOTERM_BP_FAT	GO:0060548~negative regulation of cell death	17	2.65625	0.31636	PIK3CG, GIMAP5, SOCS2, TGFBR1, BTC, STAT5B, PPT1, CD74, SOD2, GPX1, KRT18, PSEN1, APOE, HMOX1, CHST11, NOS3, APBB2	523	360	13528	1.22146	1	0.870152	99.8874
GOTERM_BP_FAT	GO:0006916~anti-apoptosis	9	1.40625	0.543506	GPX1, SOCS2, PSEN1, APOE, HMOX1, TGFBR1, STAT5B, NOS3, SOD2	523	206	13528	1.13007	1	0.974672	99.9999
Annotation Cluster 61	Enrichment Score: 1.4236790038788232
Category	Term	Count	%	PValue	Genes	List Total	Pop Hits	Pop Total	Fold Enrichment	Bonferroni	Benjamini	FDR
GOTERM_BP_FAT	GO:0030802~regulation of cyclic nucleotide biosynthetic process	14	2.1875	0.00031293	PALM, AVPR2, GUCA1A, CAP2, ADORA3, GNAI1, NPR1, NPY1R, EDNRA, S1PR1, APOE, ADRA2A, GUCY1A3, NOS3	523	110	13528	3.29206	0.580427	0.0110731	0.557122
GOTERM_BP_FAT	GO:0030808~regulation of nucleotide biosynthetic process	14	2.1875	0.00031293	PALM, AVPR2, GUCA1A, CAP2, ADORA3, GNAI1, NPR1, NPY1R, EDNRA, S1PR1, APOE, ADRA2A, GUCY1A3, NOS3	523	110	13528	3.29206	0.580427	0.0110731	0.557122
GOTERM_BP_FAT	GO:0030799~regulation of cyclic nucleotide metabolic process	14	2.1875	0.000407938	PALM, AVPR2, GUCA1A, CAP2, ADORA3, GNAI1, NPR1, NPY1R, EDNRA, S1PR1, APOE, ADRA2A, GUCY1A3, NOS3	523	113	13528	3.20466	0.677696	0.0135491	0.725688
GOTERM_BP_FAT	GO:0006140~regulation of nucleotide metabolic process	14	2.1875	0.000526401	PALM, AVPR2, GUCA1A, CAP2, ADORA3, GNAI1, NPR1, NPY1R, EDNRA, S1PR1, APOE, ADRA2A, GUCY1A3, NOS3	523	116	13528	3.12178	0.76803	0.0161039	0.935491
SP_PIR_KEYWORDS	lipoprotein	37	5.78125	0.00156539	AVPR2, PALM, ADORA3, FGR, GNAI1, EFNA1, APOC1, GNG11, COMT, CXADR, NRN1, SLA, RNF125, ARL5A, S1PR1, APOE, ADRA2A, NOS3, NR2F2, FCGR3B, INPP5A, CIB1, RAP2B, GUCA1A, PLP1, LYN, MPP1, NCALD, HCK, RGS19, NPY1R, RFTN1, PLAUR, LAT2, CD58, DSP, NTM	639	642	19235	1.73483	0.518866	0.0212881	2.20955
GOTERM_BP_FAT	GO:0031279~regulation of cyclase activity	11	1.71875	0.00482432	EDNRA, GUCA1A, AVPR2, PALM, CAP2, ADORA3, S1PR1, GNAI1, ADRA2A, NOS3, NPY1R	523	99	13528	2.87402	0.999999	0.0785701	8.27033
SP_PIR_KEYWORDS	palmitate	16	2.5	0.00505374	PALM, AVPR2, PLP1, ADORA3, MPP1, LYN, GNAI1, HCK, RGS19, NPY1R, RFTN1, CXADR, LAT2, S1PR1, ADRA2A, NOS3	639	213	19235	2.26116	0.906152	0.0547778	6.97108
GOTERM_BP_FAT	GO:0051339~regulation of lyase activity	11	1.71875	0.00555784	EDNRA, GUCA1A, AVPR2, PALM, CAP2, ADORA3, S1PR1, GNAI1, ADRA2A, NOS3, NPY1R	523	101	13528	2.81711	1	0.0850494	9.46977
UP_SEQ_FEATURE	lipid moiety-binding region:S-palmitoyl cysteine	13	2.03125	0.0186177	AVPR2, PALM, LAT2, PLP1, ADORA3, S1PR1, LYN, GNAI1, ADRA2A, NOS3, NPY1R, RFTN1, CXADR	639	181	19113	2.14829	1	0.443746	27.5207
GOTERM_BP_FAT	GO:0045761~regulation of adenylate cyclase activity	9	1.40625	0.0319273	EDNRA, AVPR2, PALM, CAP2, ADORA3, S1PR1, GNAI1, ADRA2A, NPY1R	523	96	13528	2.42495	1	0.280088	43.966
GOTERM_BP_FAT	GO:0030817~regulation of cAMP biosynthetic process	9	1.40625	0.0413047	EDNRA, AVPR2, PALM, CAP2, ADORA3, S1PR1, GNAI1, ADRA2A, NPY1R	523	101	13528	2.30491	1	0.332114	52.9032
GOTERM_BP_FAT	GO:0030814~regulation of cAMP metabolic process	9	1.40625	0.0455186	EDNRA, AVPR2, PALM, CAP2, ADORA3, S1PR1, GNAI1, ADRA2A, NPY1R	523	103	13528	2.26015	1	0.354826	56.4647
GOTERM_BP_FAT	GO:0051350~negative regulation of lyase activity	5	0.78125	0.161872	PALM, S1PR1, GNAI1, ADRA2A, NPY1R	523	55	13528	2.35147	1	0.693835	95.7238
GOTERM_BP_FAT	GO:0031280~negative regulation of cyclase activity	5	0.78125	0.161872	PALM, S1PR1, GNAI1, ADRA2A, NPY1R	523	55	13528	2.35147	1	0.693835	95.7238
GOTERM_BP_FAT	GO:0007194~negative regulation of adenylate cyclase activity	5	0.78125	0.161872	PALM, S1PR1, GNAI1, ADRA2A, NPY1R	523	55	13528	2.35147	1	0.693835	95.7238
GOTERM_BP_FAT	GO:0031281~positive regulation of cyclase activity	5	0.78125	0.177029	EDNRA, AVPR2, CAP2, ADORA3, NOS3	523	57	13528	2.26896	1	0.718935	96.9127
GOTERM_BP_FAT	GO:0051349~positive regulation of lyase activity	5	0.78125	0.192643	EDNRA, AVPR2, CAP2, ADORA3, NOS3	523	59	13528	2.19205	1	0.745449	97.8068
GOTERM_BP_FAT	GO:0043086~negative regulation of catalytic activity	14	2.1875	0.272939	CDKN1C, GPX1, PTPRC, PALM, S1PR1, PSEN1, APOE, GNAI1, APOC1, ADRA2A, CSTB, NOS3, NPY1R, GCHFR	523	277	13528	1.30731	1	0.831917	99.6619
GOTERM_BP_FAT	GO:0007190~activation of adenylate cyclase activity	4	0.625	0.357046	EDNRA, AVPR2, CAP2, ADORA3	523	55	13528	1.88118	1	0.899698	99.9623
GOTERM_BP_FAT	GO:0045762~positive regulation of adenylate cyclase activity	4	0.625	0.367668	EDNRA, AVPR2, CAP2, ADORA3	523	56	13528	1.84758	1	0.906381	99.972
GOTERM_BP_FAT	GO:0007193~inhibition of adenylate cyclase activity by G-protein signaling	3	0.46875	0.46039	S1PR1, GNAI1, NPY1R	523	40	13528	1.93996	1	0.951682	99.9983
GOTERM_BP_FAT	GO:0019935~cyclic-nucleotide-mediated signaling	6	0.9375	0.566702	AVPR2, S1PR1, GNAI1, APOE, PDE9A, NPY1R	523	130	13528	1.19382	1	0.9791	100
GOTERM_BP_FAT	GO:0007188~G-protein signaling, coupled to cAMP nucleotide second messenger	4	0.625	0.642419	AVPR2, S1PR1, GNAI1, NPY1R	523	85	13528	1.21723	1	0.989601	100
GOTERM_BP_FAT	GO:0019933~cAMP-mediated signaling	4	0.625	0.715347	AVPR2, S1PR1, GNAI1, NPY1R	523	95	13528	1.0891	1	0.995202	100
GOTERM_BP_FAT	GO:0007187~G-protein signaling, coupled to cyclic nucleotide second messenger	4	0.625	0.826008	AVPR2, S1PR1, GNAI1, NPY1R	523	115	13528	0.899692	1	0.999053	100
Annotation Cluster 62	Enrichment Score: 1.409015625895497
Category	Term	Count	%	PValue	Genes	List Total	Pop Hits	Pop Total	Fold Enrichment	Bonferroni	Benjamini	FDR
GOTERM_BP_FAT	GO:0048871~multicellular organismal homeostasis	10	1.5625	0.00539221	SLC11A2, P2RX4, SLC11A1, GPX1, CORO1A, LIPA, GIMAP5, PDGFRB, ACP5, KDR	523	85	13528	3.04308	1	0.0835354	9.20023
GOTERM_BP_FAT	GO:0001894~tissue homeostasis	6	0.9375	0.0953316	P2RX4, CORO1A, LIPA, PDGFRB, ACP5, KDR	523	63	13528	2.46344	1	0.541027	83.2768
GOTERM_BP_FAT	GO:0060249~anatomical structure homeostasis	8	1.25	0.115332	P2RX4, CORO1A, LIPA, DMD, GAA, PDGFRB, ACP5, KDR	523	106	13528	1.95216	1	0.590384	88.7796
Annotation Cluster 63	Enrichment Score: 1.4037330650622628
Category	Term	Count	%	PValue	Genes	List Total	Pop Hits	Pop Total	Fold Enrichment	Bonferroni	Benjamini	FDR
INTERPRO	IPR017981:GPCR, family 2-like	8	1.25	0.0049723	LPHN2, GPR124, GPR56, ELTD1, CELSR2, FZD4, FZD6, GPR116	598	59	16659	3.77734	0.993426	0.133731	7.58094
UP_SEQ_FEATURE	domain:GPS	6	0.9375	0.00653083	LPHN2, GPR124, GPR56, ELTD1, CELSR2, GPR116	639	36	19113	4.98513	0.999997	0.236435	10.6152
INTERPRO	IPR000203:GPS	6	0.9375	0.0109762	LPHN2, GPR124, GPR56, ELTD1, CELSR2, GPR116	598	38	16659	4.39861	0.999985	0.232706	16.0171
SMART	SM00303:GPS	6	0.9375	0.0179756	LPHN2, GPR124, GPR56, ELTD1, CELSR2, GPR116	370	38	9079	3.8744	0.977429	0.180884	20.4666
INTERPRO	IPR017983:GPCR, family 2, secretin-like, conserved site	6	0.9375	0.0280156	LPHN2, GPR124, GPR56, ELTD1, CELSR2, GPR116	598	48	16659	3.48223	1	0.405942	36.1997
GOTERM_BP_FAT	GO:0007218~neuropeptide signaling pathway	8	1.25	0.0677666	LPHN2, NXPH3, GPR124, GPR56, ELTD1, CELSR2, NPY1R, GPR116	523	93	13528	2.22505	1	0.452762	71.4239
INTERPRO	IPR000832:GPCR, family 2, secretin-like	5	0.78125	0.0817897	LPHN2, GPR56, ELTD1, CELSR2, GPR116	598	46	16659	3.02803	1	0.66803	74.0641
PIR_SUPERFAMILY	PIRSF800007:secretin receptor-like G protein-coupled receptors	5	0.78125	0.121687	LPHN2, GPR124, GPR56, CELSR2, GPR116	337	42	7396	2.61269	1	0.998826	83.2193
INTERPRO	IPR001879:GPCR, family 2, extracellular region	3	0.46875	0.252036	LPHN2, GPR124, CELSR2	598	27	16659	3.09532	1	0.9541	98.9877
SMART	SM00008:HormR	3	0.46875	0.300738	LPHN2, GPR124, CELSR2	370	27	9079	2.72643	1	0.845743	98.9068
Annotation Cluster 64	Enrichment Score: 1.3755770629227775
Category	Term	Count	%	PValue	Genes	List Total	Pop Hits	Pop Total	Fold Enrichment	Bonferroni	Benjamini	FDR
GOTERM_BP_FAT	GO:0034329~cell junction assembly	6	0.9375	0.0200098	PTPRK, TJP1, LAMA5, ACTN1, LAMC1, GJA4	523	41	13528	3.78529	1	0.204623	30.2884
GOTERM_BP_FAT	GO:0034330~cell junction organization	7	1.09375	0.0220429	PTPRK, TJP1, LAMA5, ACTN1, LAMC1, CXADR, GJA4	523	57	13528	3.17655	1	0.216134	32.8254
GOTERM_BP_FAT	GO:0007044~cell-substrate junction assembly	4	0.625	0.0570636	PTPRK, LAMA5, ACTN1, LAMC1	523	23	13528	4.49846	1	0.409015	64.9651
GOTERM_BP_FAT	GO:0048041~focal adhesion formation	3	0.46875	0.124975	PTPRK, LAMA5, ACTN1	523	16	13528	4.8499	1	0.613229	90.7733
Annotation Cluster 65	Enrichment Score: 1.3676124141958579
Category	Term	Count	%	PValue	Genes	List Total	Pop Hits	Pop Total	Fold Enrichment	Bonferroni	Benjamini	FDR
GOTERM_BP_FAT	GO:0003032~detection of oxygen	3	0.46875	0.0137517	SLC11A2, CYB5R4, SOD2	523	5	13528	15.5197	1	0.161604	21.8997
GOTERM_BP_FAT	GO:0009593~detection of chemical stimulus	5	0.78125	0.0335163	SLC11A2, CYB5R4, NOD2, TLR4, SOD2	523	32	13528	4.04159	1	0.290193	45.5853
GOTERM_BP_FAT	GO:0051606~detection of stimulus	8	1.25	0.171218	SLC11A2, GUCA1A, CYB5R4, NOD2, TLR4, CLEC7A, TLR8, SOD2	523	118	13528	1.75364	1	0.709997	96.4995
Annotation Cluster 66	Enrichment Score: 1.364374491760386
Category	Term	Count	%	PValue	Genes	List Total	Pop Hits	Pop Total	Fold Enrichment	Bonferroni	Benjamini	FDR
GOTERM_MF_FAT	GO:0008047~enzyme activator activity	24	3.75	0.00334325	GUCA1A, VAV3, AGFG1, GM2A, PSAP, PPP1R12B, APOC1, FGF13, ARHGAP29, ARHGEF15, DOCK4, ARHGAP25, ALDH1A1, GMFB, DOCK2, ADAP2, APOE, SYDE1, ALOX5AP, PYCARD, ARAP3, MGST2, ARHGDIB, TBC1D2	482	335	12983	1.92972	0.929981	0.162443	5.00578
UP_SEQ_FEATURE	domain:DHR-2	4	0.625	0.0049983	DOCK2, DOCK9, DOCK6, DOCK4	639	11	19113	10.8767	0.999938	0.197772	8.22405
UP_SEQ_FEATURE	domain:DHR-1	4	0.625	0.0049983	DOCK2, DOCK9, DOCK6, DOCK4	639	11	19113	10.8767	0.999938	0.197772	8.22405
SP_PIR_KEYWORDS	guanine-nucleotide releasing factor	11	1.71875	0.00703358	DOCK2, VAV3, CYTH1, DOCK9, RAPGEF5, ARHGEF17, ARHGEF15, VAV1, DOCK6, MCF2L, DOCK4	639	121	19235	2.73652	0.96298	0.0691512	9.57669
GOTERM_MF_FAT	GO:0005083~small GTPase regulator activity	19	2.96875	0.0135385	VAV3, AGFG1, CYTH1, DOCK9, ARHGEF17, ARHGAP29, ARHGEF15, VAV1, MCF2L, DOCK4, ALDH1A1, PLEKHG3, DOCK2, ADAP2, SYDE1, RAPGEF5, ARAP3, TBC1D2, ARHGDIB	482	274	12983	1.8678	0.99998	0.302859	18.8629
GOTERM_MF_FAT	GO:0005088~Ras guanyl-nucleotide exchange factor activity	9	1.40625	0.0161625	PLEKHG3, DOCK2, VAV3, DOCK9, RAPGEF5, ARHGEF17, ARHGEF15, VAV1, MCF2L	482	88	12983	2.75479	0.999998	0.309026	22.1101
GOTERM_MF_FAT	GO:0030676~Rac guanyl-nucleotide exchange factor activity	3	0.46875	0.0186078	DOCK2, VAV3, VAV1	482	6	12983	13.4678	1	0.331739	25.0266
GOTERM_MF_FAT	GO:0005089~Rho guanyl-nucleotide exchange factor activity	8	1.25	0.0194898	PLEKHG3, DOCK2, VAV3, DOCK9, ARHGEF17, ARHGEF15, VAV1, MCF2L	482	74	12983	2.91197	1	0.330156	26.0532
GOTERM_MF_FAT	GO:0005085~guanyl-nucleotide exchange factor activity	12	1.875	0.025871	PLEKHG3, DOCK2, VAV3, CYTH1, DOCK9, RAPGEF5, ARHGEF17, ARHGEF15, VAV1, DOCK6, MCF2L, DOCK4	482	152	12983	2.1265	1	0.383687	33.0986
UP_SEQ_FEATURE	domain:DH	6	0.9375	0.0728084	PLEKHG3, VAV3, ARHGEF17, ARHGEF15, VAV1, MCF2L	639	67	19113	2.67858	1	0.803146	72.6022
INTERPRO	IPR001331:Guanine-nucleotide dissociation stimulator, CDC24, conserved site	6	0.9375	0.0748915	PLEKHG3, VAV3, ARHGEF17, ARHGEF15, VAV1, MCF2L	598	63	16659	2.65313	1	0.639063	70.8048
GOTERM_MF_FAT	GO:0060589~nucleoside-triphosphatase regulator activity	22	3.4375	0.0871822	VAV3, AGFG1, CYTH1, DOCK9, ARHGEF17, ARHGAP29, ARHGEF15, VAV1, DOCK6, MCF2L, DOCK4, ARHGAP25, ALDH1A1, PLEKHG3, DOCK2, ADAP2, SYDE1, PLN, RAPGEF5, ARAP3, TBC1D2, ARHGDIB	482	413	12983	1.43483	1	0.671847	75.3114
GOTERM_BP_FAT	GO:0035023~regulation of Rho protein signal transduction	8	1.25	0.087948	PLEKHG3, VAV3, SYDE1, ARHGEF17, ARHGEF15, ARAP3, VAV1, MCF2L	523	99	13528	2.09019	1	0.519045	80.6654
INTERPRO	IPR000219:Dbl homology (DH) domain	6	0.9375	0.101091	PLEKHG3, VAV3, ARHGEF17, ARHGEF15, VAV1, MCF2L	598	69	16659	2.42242	1	0.734529	81.4656
GOTERM_BP_FAT	GO:0046578~regulation of Ras protein signal transduction	13	2.03125	0.113519	PLEKHG3, ADAP2, VAV3, S1PR1, AGFG1, CYTH1, SYDE1, ARHGEF17, ARHGEF15, ARAP3, VAV1, MCF2L, TBC1D2	523	210	13528	1.60124	1	0.585192	88.3621
GOTERM_MF_FAT	GO:0030695~GTPase regulator activity	21	3.28125	0.11475	VAV3, AGFG1, CYTH1, DOCK9, ARHGEF17, ARHGAP29, ARHGEF15, VAV1, DOCK6, MCF2L, DOCK4, ARHGAP25, ALDH1A1, PLEKHG3, DOCK2, ADAP2, SYDE1, RAPGEF5, ARAP3, TBC1D2, ARHGDIB	482	404	12983	1.40012	1	0.729584	84.5736
GOTERM_MF_FAT	GO:0005096~GTPase activator activity	13	2.03125	0.116169	ALDH1A1, DOCK2, ADAP2, VAV3, AGFG1, SYDE1, ARHGEF15, ARHGAP29, ARAP3, DOCK4, ARHGDIB, TBC1D2, ARHGAP25	482	220	12983	1.59165	1	0.724766	84.9484
GOTERM_MF_FAT	GO:0005099~Ras GTPase activator activity	7	1.09375	0.121275	ALDH1A1, DOCK2, SYDE1, ARHGAP29, ARAP3, DOCK4, TBC1D2	482	91	12983	2.07198	1	0.731805	86.2281
GOTERM_BP_FAT	GO:0008624~induction of apoptosis by extracellular signals	8	1.25	0.141941	BID, VDR, VAV3, PSEN1, ARHGEF17, VAV1, MCF2L, BTK	523	112	13528	1.84758	1	0.654241	93.4949
SMART	SM00325:RhoGEF	6	0.9375	0.148342	PLEKHG3, VAV3, ARHGEF17, ARHGEF15, VAV1, MCF2L	370	69	9079	2.13373	1	0.638301	86.828
GOTERM_BP_FAT	GO:0051056~regulation of small GTPase mediated signal transduction	14	2.1875	0.176895	VAV3, AGFG1, CYTH1, ARHGEF17, ARHGEF15, VAV1, MCF2L, PLEKHG3, S1PR1, ADAP2, SYDE1, RAPGEF5, ARAP3, TBC1D2	523	252	13528	1.43701	1	0.719474	96.9037
SP_PIR_KEYWORDS	GTPase activation	8	1.25	0.276453	ADAP2, SYDE1, ARHGEF15, ARHGAP29, ARAP3, ARHGDIB, ARHGAP25, TBC1D2	639	159	19235	1.51455	1	0.701485	99.0099
Annotation Cluster 67	Enrichment Score: 1.3610646879454837
Category	Term	Count	%	PValue	Genes	List Total	Pop Hits	Pop Total	Fold Enrichment	Bonferroni	Benjamini	FDR
GOTERM_BP_FAT	GO:0035295~tube development	16	2.5	0.0236432	CAV2, FLT1, LIPA, TGFBR1, VASP, FZD6, KDR, EDNRA, PSEN1, LAMA5, CXCR4, NOTCH4, NOS3, PBX1, FGF1, NFIB	523	220	13528	1.88118	1	0.226138	34.7607
GOTERM_BP_FAT	GO:0048754~branching morphogenesis of a tube	7	1.09375	0.0388965	EDNRA, FLT1, CXCR4, LAMA5, NOTCH4, PBX1, KDR	523	65	13528	2.78559	1	0.319509	50.7461
GOTERM_BP_FAT	GO:0001569~patterning of blood vessels	4	0.625	0.0453304	EDNRA, FLT1, CXCR4, NOTCH4	523	21	13528	4.92689	1	0.354587	56.3112
GOTERM_BP_FAT	GO:0035239~tube morphogenesis	10	1.5625	0.0571858	EDNRA, FLT1, PSEN1, CXCR4, LAMA5, NOTCH4, PBX1, VASP, FZD6, KDR	523	127	13528	2.03671	1	0.408699	65.046
GOTERM_BP_FAT	GO:0001763~morphogenesis of a branching structure	7	1.09375	0.0656725	EDNRA, FLT1, CXCR4, LAMA5, NOTCH4, PBX1, KDR	523	74	13528	2.4468	1	0.444135	70.2561
Annotation Cluster 68	Enrichment Score: 1.3416140997807957
Category	Term	Count	%	PValue	Genes	List Total	Pop Hits	Pop Total	Fold Enrichment	Bonferroni	Benjamini	FDR
GOTERM_BP_FAT	GO:0030100~regulation of endocytosis	7	1.09375	0.0296894	SLC11A1, AP2S1, APOC1, PPT1, CLEC7A, CD63, NR1H3	523	61	13528	2.96825	1	0.266379	41.6081
GOTERM_BP_FAT	GO:0060627~regulation of vesicle-mediated transport	9	1.40625	0.0319273	SLC11A1, HMOX1, AP2S1, APOC1, PPT1, CLEC7A, CD63, SYK, NR1H3	523	96	13528	2.42495	1	0.280088	43.966
GOTERM_BP_FAT	GO:0045807~positive regulation of endocytosis	4	0.625	0.0996308	SLC11A1, PPT1, CLEC7A, CD63	523	29	13528	3.56775	1	0.549731	84.64
Annotation Cluster 69	Enrichment Score: 1.3351939855591042
Category	Term	Count	%	PValue	Genes	List Total	Pop Hits	Pop Total	Fold Enrichment	Bonferroni	Benjamini	FDR
GOTERM_BP_FAT	GO:0055072~iron ion homeostasis	6	0.9375	0.0117718	SLC11A2, SLC11A1, HMOX1, FTH1, SOD2, FTL	523	36	13528	4.31103	1	0.142964	19.0532
GOTERM_BP_FAT	GO:0006826~iron ion transport	5	0.78125	0.0242211	SLC11A2, SLC11A1, HEPH, FTH1, FTL	523	29	13528	4.45968	1	0.229483	35.4467
SP_PIR_KEYWORDS	iron transport	4	0.625	0.0392834	SLC11A2, SLC11A1, HEPH, FTH1	639	23	19235	5.23508	1	0.2406	43.5359
GOTERM_BP_FAT	GO:0000041~transition metal ion transport	7	1.09375	0.0557954	SLC11A2, SLC11A1, HEPH, SLC31A2, SLC31A1, FTH1, FTL	523	71	13528	2.55018	1	0.405867	64.1143
GOTERM_BP_FAT	GO:0006879~cellular iron ion homeostasis	3	0.46875	0.33743	SLC11A1, FTH1, FTL	523	31	13528	2.50318	1	0.884595	99.9356
Annotation Cluster 70	Enrichment Score: 1.2991247410461308
Category	Term	Count	%	PValue	Genes	List Total	Pop Hits	Pop Total	Fold Enrichment	Bonferroni	Benjamini	FDR
GOTERM_BP_FAT	GO:0051493~regulation of cytoskeleton organization	13	2.03125	0.0063605	ARPC1B, CAV2, CORO1A, CCDC88A, S1PR1, ARPC3, ARPC2, CAPG, MAP1B, CAPZA1, MYO1F, MID1, TPM1	523	136	13528	2.4725	1	0.0912745	10.7653
GOTERM_BP_FAT	GO:0032956~regulation of actin cytoskeleton organization	10	1.5625	0.00727439	ARPC1B, CORO1A, CCDC88A, S1PR1, ARPC3, ARPC2, CAPG, CAPZA1, MYO1F, TPM1	523	89	13528	2.90631	1	0.100642	12.219
GOTERM_BP_FAT	GO:0044087~regulation of cellular component biogenesis	13	2.03125	0.00887679	CAV2, TGFBR1, CAPZA1, MAP1B, TPM1, ARPC1B, PTK2, CORO1A, S1PR1, CDC42EP1, ARPC3, ARPC2, CAPG	523	142	13528	2.36803	1	0.118032	14.7141
GOTERM_BP_FAT	GO:0032970~regulation of actin filament-based process	10	1.5625	0.00898776	ARPC1B, CORO1A, CCDC88A, S1PR1, ARPC3, ARPC2, CAPG, CAPZA1, MYO1F, TPM1	523	92	13528	2.81154	1	0.118856	14.8844
GOTERM_BP_FAT	GO:0032271~regulation of protein polymerization	8	1.25	0.015558	CAV2, ARPC1B, CORO1A, ARPC3, ARPC2, CAPG, MAP1B, CAPZA1	523	68	13528	3.04308	1	0.17374	24.414
GOTERM_CC_FAT	GO:0005885~Arp2/3 protein complex	3	0.46875	0.0281418	ARPC1B, ARPC3, ARPC2	501	7	12782	10.9341	0.99999	0.186528	32.8923
GOTERM_BP_FAT	GO:0033043~regulation of organelle organization	15	2.34375	0.0420498	CAV2, CCDC88A, BTC, CAPZA1, MAP1B, MYO1F, MID1, TPM1, ARPC1B, CORO1A, S1PR1, ARPC3, ARPC2, CAPG, CD28	523	217	13528	1.78798	1	0.336127	53.5523
GOTERM_BP_FAT	GO:0051129~negative regulation of cellular component organization	11	1.71875	0.0482705	CORO1A, PTK2, S1PR1, PSEN1, SEMA3F, CAPG, MAP1B, CAPZA1, APOC1, MID1, NR1H3	523	142	13528	2.00372	1	0.369164	58.6516
GOTERM_BP_FAT	GO:0030833~regulation of actin filament polymerization	6	0.9375	0.0564568	ARPC1B, CORO1A, ARPC3, ARPC2, CAPG, CAPZA1	523	54	13528	2.87402	1	0.407607	64.5605
GOTERM_BP_FAT	GO:0043254~regulation of protein complex assembly	8	1.25	0.0588321	CAV2, ARPC1B, CORO1A, ARPC3, ARPC2, CAPG, MAP1B, CAPZA1	523	90	13528	2.29921	1	0.414832	66.1197
GOTERM_BP_FAT	GO:0051494~negative regulation of cytoskeleton organization	6	0.9375	0.0602253	CORO1A, S1PR1, CAPG, MAP1B, CAPZA1, MID1	523	55	13528	2.82176	1	0.419434	67.0038
GOTERM_BP_FAT	GO:0008064~regulation of actin polymerization or depolymerization	6	0.9375	0.0857431	ARPC1B, CORO1A, ARPC3, ARPC2, CAPG, CAPZA1	523	61	13528	2.54421	1	0.512743	79.8139
GOTERM_BP_FAT	GO:0030832~regulation of actin filament length	6	0.9375	0.0953316	ARPC1B, CORO1A, ARPC3, ARPC2, CAPG, CAPZA1	523	63	13528	2.46344	1	0.541027	83.2768
GOTERM_BP_FAT	GO:0032535~regulation of cellular component size	16	2.5	0.102957	TGFBR1, CAPZA1, MAP1B, NPR1, PPT1, CSRP2, ARPC1B, CORO1A, NUPR1, ARPC3, NDRG4, ARPC2, SEMA3F, CAPG, CYFIP1, APBB2	523	271	13528	1.52715	1	0.557311	85.622
GOTERM_MF_FAT	GO:0005200~structural constituent of cytoskeleton	6	0.9375	0.139129	ARPC1B, ARPC3, ARPC2, DMD, DSP, TPM1	482	74	12983	2.18397	1	0.769734	89.9473
KEGG_PATHWAY	hsa05130:Pathogenic Escherichia coli infection	6	0.9375	0.195301	ARPC1B, KRT18, ARPC3, ARPC2, HCLS1, TLR4	277	57	5085	1.93236	1	0.616579	92.5337
GOTERM_BP_FAT	GO:0010639~negative regulation of organelle organization	6	0.9375	0.209593	CORO1A, S1PR1, CAPG, MAP1B, CAPZA1, MID1	523	82	13528	1.89265	1	0.767047	98.4983
GOTERM_BP_FAT	GO:0043242~negative regulation of protein complex disassembly	4	0.625	0.209655	CAPG, MAP1B, CAPZA1, MID1	523	41	13528	2.52353	1	0.766404	98.5004
GOTERM_BP_FAT	GO:0043244~regulation of protein complex disassembly	4	0.625	0.314396	CAPG, MAP1B, CAPZA1, MID1	523	51	13528	2.02872	1	0.868653	99.8815
Annotation Cluster 71	Enrichment Score: 1.288741589673617
Category	Term	Count	%	PValue	Genes	List Total	Pop Hits	Pop Total	Fold Enrichment	Bonferroni	Benjamini	FDR
GOTERM_BP_FAT	GO:0001764~neuron migration	7	1.09375	0.0364436	CAV2, PTK2, PSEN1, CXCR4, APBB2, NR2F2, MYH10	523	64	13528	2.82911	1	0.306025	48.4533
GOTERM_CC_FAT	GO:0030426~growth cone	6	0.9375	0.059174	PSEN1, CXCR4, MAP1B, FKBP15, APBB2, MYH10	501	54	12782	2.83477	1	0.320227	57.3579
GOTERM_CC_FAT	GO:0030427~site of polarized growth	6	0.9375	0.063099	PSEN1, CXCR4, MAP1B, FKBP15, APBB2, MYH10	501	55	12782	2.78323	1	0.329649	59.7776
Annotation Cluster 72	Enrichment Score: 1.2600821539654454
Category	Term	Count	%	PValue	Genes	List Total	Pop Hits	Pop Total	Fold Enrichment	Bonferroni	Benjamini	FDR
GOTERM_BP_FAT	GO:0042129~regulation of T cell proliferation	8	1.25	0.00960492	PTPRC, CORO1A, IL18, STAT5B, PAWR, VSIG4, CD28, SYK	523	62	13528	3.33757	1	0.124173	15.8257
GOTERM_BP_FAT	GO:0042089~cytokine biosynthetic process	3	0.46875	0.124975	IL18, PAWR, CD28	523	16	13528	4.8499	1	0.613229	90.7733
GOTERM_BP_FAT	GO:0042107~cytokine metabolic process	3	0.46875	0.138178	IL18, PAWR, CD28	523	17	13528	4.56462	1	0.645424	92.9663
Annotation Cluster 73	Enrichment Score: 1.2532815292815778
Category	Term	Count	%	PValue	Genes	List Total	Pop Hits	Pop Total	Fold Enrichment	Bonferroni	Benjamini	FDR
GOTERM_MF_FAT	GO:0015082~di-, tri-valent inorganic cation transmembrane transporter activity	6	0.9375	0.0139293	SLC11A2, SLC11A1, SLC8A1, SLC31A2, SLC31A1, ITPR1	482	39	12983	4.14395	0.999985	0.30182	19.3544
GOTERM_MF_FAT	GO:0005375~copper ion transmembrane transporter activity	3	0.46875	0.0186078	SLC11A2, SLC31A2, SLC31A1	482	6	12983	13.4678	1	0.331739	25.0266
GOTERM_BP_FAT	GO:0006825~copper ion transport	4	0.625	0.0219886	SLC11A2, HEPH, SLC31A2, SLC31A1	523	16	13528	6.46654	1	0.216411	32.7588
SP_PIR_KEYWORDS	copper transport	3	0.46875	0.0269326	HEPH, SLC31A2, SLC31A1	639	8	19235	11.2881	0.999997	0.178114	32.2526
GOTERM_BP_FAT	GO:0000041~transition metal ion transport	7	1.09375	0.0557954	SLC11A2, SLC11A1, HEPH, SLC31A2, SLC31A1, FTH1, FTL	523	71	13528	2.55018	1	0.405867	64.1143
GOTERM_MF_FAT	GO:0046915~transition metal ion transmembrane transporter activity	4	0.625	0.0766369	SLC11A2, SLC11A1, SLC31A2, SLC31A1	482	27	12983	3.99047	1	0.651853	70.5563
GOTERM_MF_FAT	GO:0005507~copper ion binding	5	0.78125	0.252395	SLC11A2, P2RX4, HEPH, SLC31A2, SLC31A1	482	69	12983	1.95186	1	0.879836	98.8445
SP_PIR_KEYWORDS	copper	3	0.46875	0.568237	HEPH, SLC31A2, SLC31A1	639	57	19235	1.5843	1	0.928092	99.9994
Annotation Cluster 74	Enrichment Score: 1.2493086967810607
Category	Term	Count	%	PValue	Genes	List Total	Pop Hits	Pop Total	Fold Enrichment	Bonferroni	Benjamini	FDR
GOTERM_MF_FAT	GO:0008081~phosphoric diester hydrolase activity	9	1.40625	0.0124469	EDNRA, C3AR1, PLCB4, PLCG1, PDE2A, SMPDL3A, HMOX1, PDE5A, PDE9A	482	84	12983	2.88597	0.999952	0.317843	17.4751
GOTERM_MF_FAT	GO:0004435~phosphoinositide phospholipase C activity	4	0.625	0.0635737	EDNRA, C3AR1, PLCB4, PLCG1	482	25	12983	4.30971	1	0.593104	63.4782
GOTERM_MF_FAT	GO:0016298~lipase activity	8	1.25	0.0776195	EDNRA, C3AR1, PLA2G15, PLCB4, LIPA, PLCG1, SMPDL3A, HMOX1	482	100	12983	2.15485	1	0.650654	71.0331
GOTERM_MF_FAT	GO:0004620~phospholipase activity	7	1.09375	0.0871495	EDNRA, C3AR1, PLA2G15, PLCB4, PLCG1, SMPDL3A, HMOX1	482	83	12983	2.27168	1	0.677367	75.2978
GOTERM_MF_FAT	GO:0004629~phospholipase C activity	4	0.625	0.105896	EDNRA, C3AR1, PLCB4, PLCG1	482	31	12983	3.47557	1	0.719069	82.0303
Annotation Cluster 75	Enrichment Score: 1.2339953810883546
Category	Term	Count	%	PValue	Genes	List Total	Pop Hits	Pop Total	Fold Enrichment	Bonferroni	Benjamini	FDR
GOTERM_BP_FAT	GO:0042098~T cell proliferation	5	0.78125	0.0190083	SLC11A1, PTPRC, CD86, DOCK2, CXCR4	523	27	13528	4.79003	1	0.196806	29.0057
GOTERM_BP_FAT	GO:0046651~lymphocyte proliferation	5	0.78125	0.0775361	SLC11A1, PTPRC, CD86, DOCK2, CXCR4	523	42	13528	3.0793	1	0.485508	76.3226
GOTERM_BP_FAT	GO:0070661~leukocyte proliferation	5	0.78125	0.0886719	SLC11A1, PTPRC, CD86, DOCK2, CXCR4	523	44	13528	2.93934	1	0.521063	80.9375
GOTERM_BP_FAT	GO:0032943~mononuclear cell proliferation	5	0.78125	0.0886719	SLC11A1, PTPRC, CD86, DOCK2, CXCR4	523	44	13528	2.93934	1	0.521063	80.9375
Annotation Cluster 76	Enrichment Score: 1.2306446255704149
Category	Term	Count	%	PValue	Genes	List Total	Pop Hits	Pop Total	Fold Enrichment	Bonferroni	Benjamini	FDR
GOTERM_BP_FAT	GO:0060537~muscle tissue development	13	2.03125	0.00322906	CAV2, MEOX2, TBX2, PLN, DMD, MYH11, GAA, HSPG2, PDGFRB, NR2F2, CXADR, TPM1, MYH10	523	125	13528	2.69008	0.999873	0.0604248	5.60983
GOTERM_BP_FAT	GO:0007517~muscle organ development	18	2.8125	0.0033813	CAV2, EVC, TBX2, HSPG2, CXADR, CSRP2, TPM1, MEOX2, TAGLN, LAMA5, PLN, DMD, GAA, MYH11, PDGFRB, SGCE, NR2F2, MYH10	523	211	13528	2.20659	0.999917	0.0619376	5.86684
GOTERM_BP_FAT	GO:0007507~heart development	18	2.8125	0.00407808	PTPRJ, ALPK3, TBX2, TGFBR1, HSPG2, CXADR, MECOM, TPM1, SOD2, EDNRA, ADAP2, PSEN1, KCNJ8, PLN, GAA, MYH11, CASQ2, MYH10	523	215	13528	2.16554	0.999988	0.0723475	7.03472
GOTERM_BP_FAT	GO:0048738~cardiac muscle tissue development	8	1.25	0.00608555	TBX2, PLN, MYH11, GAA, HSPG2, CXADR, TPM1, MYH10	523	57	13528	3.63034	1	0.0888715	10.3235
GOTERM_BP_FAT	GO:0014706~striated muscle tissue development	12	1.875	0.0062576	CAV2, MEOX2, TBX2, PLN, DMD, MYH11, GAA, HSPG2, CXADR, NR2F2, TPM1, MYH10	523	119	13528	2.60835	1	0.0903276	10.6002
GOTERM_BP_FAT	GO:0031032~actomyosin structure organization	4	0.625	0.0918298	MYH11, CNN1, TPM1, MYH10	523	28	13528	3.69517	1	0.530026	82.0828
GOTERM_BP_FAT	GO:0042692~muscle cell differentiation	9	1.40625	0.0960628	CAV2, GPX1, TBX2, MYH11, JAG1, CXADR, CSRP2, TPM1, MYH10	523	121	13528	1.92393	1	0.541903	83.5164
GOTERM_BP_FAT	GO:0055002~striated muscle cell development	5	0.78125	0.140095	CAV2, MYH11, CXADR, TPM1, MYH10	523	52	13528	2.48713	1	0.649966	93.2405
GOTERM_BP_FAT	GO:0010927~cellular component assembly involved in morphogenesis	4	0.625	0.160708	AGFG1, MYH11, TPM1, MYH10	523	36	13528	2.87402	1	0.691851	95.6166
GOTERM_BP_FAT	GO:0055001~muscle cell development	5	0.78125	0.169391	CAV2, MYH11, CXADR, TPM1, MYH10	523	56	13528	2.30948	1	0.708328	96.3592
GOTERM_BP_FAT	GO:0030239~myofibril assembly	3	0.46875	0.193441	MYH11, TPM1, MYH10	523	21	13528	3.69517	1	0.746251	97.8451
GOTERM_CC_FAT	GO:0001725~stress fiber	3	0.46875	0.241209	MYH11, TPM1, MYH10	501	24	12782	3.18912	1	0.638064	97.8869
GOTERM_BP_FAT	GO:0051146~striated muscle cell differentiation	6	0.9375	0.252352	CAV2, GPX1, MYH11, CXADR, TPM1, MYH10	523	88	13528	1.7636	1	0.817137	99.4435
GOTERM_CC_FAT	GO:0032432~actin filament bundle	3	0.46875	0.270585	MYH11, TPM1, MYH10	501	26	12782	2.9438	1	0.664508	98.783
GOTERM_CC_FAT	GO:0042641~actomyosin	3	0.46875	0.285272	MYH11, TPM1, MYH10	501	27	12782	2.83477	1	0.681148	99.084
GOTERM_BP_FAT	GO:0048747~muscle fiber development	3	0.46875	0.393516	CAV2, MYH11, CXADR	523	35	13528	2.2171	1	0.92126	99.9867
Annotation Cluster 77	Enrichment Score: 1.225777319749925
Category	Term	Count	%	PValue	Genes	List Total	Pop Hits	Pop Total	Fold Enrichment	Bonferroni	Benjamini	FDR
INTERPRO	IPR001660:Sterile alpha motif SAM	8	1.25	0.0493767	CASKIN2, SAMHD1, ARAP3, SAMSN1, EPHB4, SASH3, EPHA2, LCP2	598	93	16659	2.39638	1	0.522765	55.1061
UP_SEQ_FEATURE	domain:SAM	7	1.09375	0.0535144	SAMHD1, ARAP3, SAMSN1, EPHB4, SASH3, EPHA2, LCP2	639	81	19113	2.58488	1	0.722579	61.0141
INTERPRO	IPR013761:Sterile alpha motif-type	7	1.09375	0.0577447	CASKIN2, ERG, ARAP3, SAMSN1, EPHB4, SASH3, EPHA2	598	77	16659	2.53253	1	0.5702	60.9648
INTERPRO	IPR011510:Sterile alpha motif homology 2	5	0.78125	0.0582041	SAMHD1, ARAP3, SAMSN1, SASH3, LCP2	598	41	16659	3.3973	1	0.568088	61.2647
SMART	SM00454:SAM	8	1.25	0.0836864	CASKIN2, SAMHD1, ARAP3, SAMSN1, EPHB4, SASH3, EPHA2, LCP2	370	93	9079	2.11078	1	0.479181	66.8232
Annotation Cluster 78	Enrichment Score: 1.1589294088667486
Category	Term	Count	%	PValue	Genes	List Total	Pop Hits	Pop Total	Fold Enrichment	Bonferroni	Benjamini	FDR
INTERPRO	IPR008145:Guanylate kinase/L-type calcium channel region	5	0.78125	0.0130386	TJP1, MPP1, DLG3, CACNB3, TJP2	598	26	16659	5.35728	0.999998	0.249934	18.7444
SMART	SM00072:GuKc	5	0.78125	0.0197636	TJP1, MPP1, DLG3, CACNB3, TJP2	370	26	9079	4.71881	0.984578	0.188278	22.2755
UP_SEQ_FEATURE	domain:Guanylate kinase-like	4	0.625	0.0399153	TJP1, MPP1, DLG3, TJP2	639	23	19113	5.20188	1	0.650388	50.2242
INTERPRO	IPR001478:PDZ/DHR/GLGF	11	1.71875	0.0420521	MAST4, PARD3, TJP1, CYTIP, MPP1, AHNAK2, DLG3, PDLIM1, PDZRN3, GIPC2, TJP2	598	149	16659	2.05662	1	0.497114	49.3117
UP_SEQ_FEATURE	domain:PDZ 2	5	0.78125	0.0435576	PARD3, TJP1, DLG3, PDZRN3, TJP2	639	40	19113	3.73885	1	0.668724	53.3614
UP_SEQ_FEATURE	domain:PDZ 1	5	0.78125	0.0435576	PARD3, TJP1, DLG3, PDZRN3, TJP2	639	40	19113	3.73885	1	0.668724	53.3614
INTERPRO	IPR008144:Guanylate kinase	4	0.625	0.0476215	TJP1, MPP1, DLG3, TJP2	598	23	16659	4.84485	1	0.514842	53.777
GOTERM_MF_FAT	GO:0004385~guanylate kinase activity	3	0.46875	0.0603826	MPP1, DLG3, TJP2	482	11	12983	7.3461	1	0.580035	61.5224
UP_SEQ_FEATURE	domain:PDZ 3	4	0.625	0.0654061	PARD3, TJP1, DLG3, TJP2	639	28	19113	4.27297	1	0.774036	68.6048
SMART	SM00228:PDZ	11	1.71875	0.0817862	MAST4, PARD3, TJP1, CYTIP, MPP1, AHNAK2, DLG3, PDLIM1, PDZRN3, GIPC2, TJP2	370	149	9079	1.81152	1	0.496354	65.944
GOTERM_MF_FAT	GO:0019201~nucleotide kinase activity	3	0.46875	0.208915	MPP1, DLG3, TJP2	482	23	12983	3.51335	1	0.858954	97.2504
GOTERM_MF_FAT	GO:0019205~nucleobase, nucleoside, nucleotide kinase activity	4	0.625	0.212624	MPP1, DCK, DLG3, TJP2	482	43	12983	2.50565	1	0.855834	97.4416
UP_SEQ_FEATURE	domain:PDZ	6	0.9375	0.306044	MAST4, CYTIP, MPP1, AHNAK2, PDLIM1, GIPC2	639	110	19113	1.6315	1	0.995085	99.8084
GOTERM_MF_FAT	GO:0016776~phosphotransferase activity, phosphate group as acceptor	3	0.46875	0.347102	MPP1, DLG3, TJP2	482	33	12983	2.4487	1	0.930431	99.8552
Annotation Cluster 79	Enrichment Score: 1.1481454080317754
Category	Term	Count	%	PValue	Genes	List Total	Pop Hits	Pop Total	Fold Enrichment	Bonferroni	Benjamini	FDR
GOTERM_BP_FAT	GO:0035295~tube development	16	2.5	0.0236432	CAV2, FLT1, LIPA, TGFBR1, VASP, FZD6, KDR, EDNRA, PSEN1, LAMA5, CXCR4, NOTCH4, NOS3, PBX1, FGF1, NFIB	523	220	13528	1.88118	1	0.226138	34.7607
GOTERM_BP_FAT	GO:0030324~lung development	8	1.25	0.087948	CAV2, LIPA, LAMA5, TGFBR1, NOS3, FGF1, NFIB, KDR	523	99	13528	2.09019	1	0.519045	80.6654
GOTERM_BP_FAT	GO:0030323~respiratory tube development	8	1.25	0.0991858	CAV2, LIPA, LAMA5, TGFBR1, NOS3, FGF1, NFIB, KDR	523	102	13528	2.02872	1	0.55001	84.5039
GOTERM_BP_FAT	GO:0060541~respiratory system development	8	1.25	0.12389	CAV2, LIPA, LAMA5, TGFBR1, NOS3, FGF1, NFIB, KDR	523	108	13528	1.91601	1	0.611693	90.5671
Annotation Cluster 80	Enrichment Score: 1.14569397888987
Category	Term	Count	%	PValue	Genes	List Total	Pop Hits	Pop Total	Fold Enrichment	Bonferroni	Benjamini	FDR
GOTERM_MF_FAT	GO:0046983~protein dimerization activity	30	4.6875	0.0292317	CAV2, KYNU, CNDP2, PLVAP, RRAGD, AMPH, SLC11A1, TP53I3, APOE, ATG7, PYCARD, GUCY1A3, ELTD1, CARD9, CCDC88A, IKZF1, TGFBR1, OLFML2A, P2RX5, P2RX4, VWF, CYBA, C1QB, CORO1A, CYBB, SDS, NOTCH4, ABAT, PBX1, GUCY1B3	482	542	12983	1.49091	1	0.414543	36.5518
GOTERM_MF_FAT	GO:0042802~identical protein binding	31	4.84375	0.108791	BCAT1, CAV2, KYNU, CLDN5, PLVAP, AMOTL2, CD74, BTK, SLC11A1, TP53I3, APOE, ATG7, PYCARD, CD28, FTL, CARD9, FLT1, CCDC88A, FBP1, OLFML2A, NPR2, SMAD1, P2RX5, VWF, P2RX4, C1QB, CORO1A, DOK2, GLUL, SDS, ABAT	482	640	12983	1.3047	1	0.719206	82.9019
GOTERM_MF_FAT	GO:0042803~protein homodimerization activity	18	2.8125	0.114941	CAV2, KYNU, CARD9, CCDC88A, OLFML2A, PLVAP, P2RX5, P2RX4, SLC11A1, VWF, C1QB, CORO1A, TP53I3, SDS, APOE, ATG7, PYCARD, ABAT	482	334	12983	1.45162	1	0.725454	84.6245
Annotation Cluster 81	Enrichment Score: 1.1422717271148535
Category	Term	Count	%	PValue	Genes	List Total	Pop Hits	Pop Total	Fold Enrichment	Bonferroni	Benjamini	FDR
GOTERM_CC_FAT	GO:0012506~vesicle membrane	13	2.03125	0.0154415	CAV2, NCALD, GRB2, AP2S1, RASSF9, ITPR1, SLC11A1, LAMP2, CORO1A, PI4K2A, PECAM1, NECAP2, TMED10	501	151	12782	2.19648	0.998168	0.128041	19.5433
GOTERM_CC_FAT	GO:0030659~cytoplasmic vesicle membrane	12	1.875	0.0204738	CAV2, SLC11A1, CORO1A, LAMP2, NCALD, AP2S1, PECAM1, PI4K2A, NECAP2, RASSF9, TMED10, ITPR1	501	139	12782	2.20256	0.99977	0.15716	25.1029
GOTERM_CC_FAT	GO:0030667~secretory granule membrane	5	0.78125	0.025308	SLC11A1, LAMP2, PECAM1, TMED10, ITPR1	501	29	12782	4.39879	0.999969	0.174902	30.1058
GOTERM_CC_FAT	GO:0044433~cytoplasmic vesicle part	13	2.03125	0.0635397	CAV2, NCALD, AP2S1, ACTN1, RASSF9, ITPR1, SLC11A1, LAMP2, CORO1A, PI4K2A, PECAM1, NECAP2, TMED10	501	187	12782	1.77363	1	0.327551	60.0411
GOTERM_CC_FAT	GO:0030665~clathrin coated vesicle membrane	5	0.78125	0.152434	NCALD, AP2S1, PI4K2A, NECAP2, RASSF9	501	53	12782	2.40688	1	0.536943	90.0838
GOTERM_CC_FAT	GO:0030662~coated vesicle membrane	5	0.78125	0.319649	NCALD, AP2S1, PI4K2A, NECAP2, RASSF9	501	73	12782	1.74746	1	0.718652	99.54
GOTERM_CC_FAT	GO:0030141~secretory granule	9	1.40625	0.407521	CYBA, VWF, SLC11A1, LAMP2, NCF2, PECAM1, TMED10, ACTN1, ITPR1	501	180	12782	1.27565	1	0.806671	99.9334
Annotation Cluster 82	Enrichment Score: 1.141096978156272
Category	Term	Count	%	PValue	Genes	List Total	Pop Hits	Pop Total	Fold Enrichment	Bonferroni	Benjamini	FDR
UP_SEQ_FEATURE	domain:IRS-type PTB	3	0.46875	0.0588418	DOK2, DOK5, IRS1	639	12	19113	7.4777	1	0.748558	64.6065
INTERPRO	IPR002404:Insulin receptor substrate-1, PTB	3	0.46875	0.0667222	DOK2, DOK5, IRS1	598	12	16659	6.96446	1	0.614607	66.4494
SMART	SM00310:PTBI	3	0.46875	0.0830958	DOK2, DOK5, IRS1	370	12	9079	6.13446	1	0.489072	66.5522
GOTERM_MF_FAT	GO:0005158~insulin receptor binding	4	0.625	0.083575	DOK2, GRB10, DOK5, IRS1	482	28	12983	3.84795	1	0.672964	73.7722
Annotation Cluster 83	Enrichment Score: 1.1356659114485659
Category	Term	Count	%	PValue	Genes	List Total	Pop Hits	Pop Total	Fold Enrichment	Bonferroni	Benjamini	FDR
INTERPRO	IPR011992:EF-Hand type	17	2.65625	0.0111391	GUCA1A, FKBP9, S100A8, AIF1, NCALD, STAT5B, S100A9, ACTN1, MYL9, EFHD2, EFHD1, PLCB4, CALML4, DMD, NINL, EHD2, CIB1	598	236	16659	2.00671	0.999988	0.230941	16.2356
UP_SEQ_FEATURE	domain:EF-hand 1	13	2.03125	0.0193516	FKBP9, GUCA1A, S100A8, AIF1, NCALD, S100A9, ACTN1, MYL9, EFHD2, EFHD1, CALML4, NINL, CIB1	639	182	19113	2.13649	1	0.451296	28.4434
INTERPRO	IPR018249:EF-HAND 2	15	2.34375	0.0231087	GUCA1A, FKBP9, S100A8, AIF1, NCALD, S100A9, ACTN1, MYL9, EFHD2, EFHD1, CALML4, PLCG1, NINL, EHD2, CIB1	598	215	16659	1.94357	1	0.375834	30.9107
INTERPRO	IPR018247:EF-HAND 1	15	2.34375	0.024636	GUCA1A, FKBP9, S100A8, AIF1, NCALD, S100A9, ACTN1, MYL9, EFHD2, EFHD1, PLCG1, NINL, ELTD1, EHD2, CIB1	598	217	16659	1.92566	1	0.377753	32.5995
GOTERM_MF_FAT	GO:0005509~calcium ion binding	46	7.1875	0.0327629	FKBP9, S100A8, AIF1, STAT5B, S100A9, JAG2, CACNB3, JAG1, CDH5, MYL9, CDH6, EFHD2, EFHD1, PLCB4, CALML4, CD93, HPSE, DMD, FAT1, RGN, NOS3, ELTD1, EHD2, HRC, CIB1, MATN2, GUCA1A, TRPC1, SLC8A1, EGFL7, NCALD, ACTN1, CELSR2, ITPR1, ANXA3, SLIT3, NOTCH3, DSG2, PLCG1, FBLN2, NOTCH4, NINL, SGCE, ALOX5, CASQ2, MYLK	482	919	12983	1.34825	1	0.430362	40.0002
SP_PIR_KEYWORDS	calcium	37	5.78125	0.0412497	FKBP9, S100A8, AIF1, S100A9, JAG2, CACNB3, JAG1, CDH5, MYL9, CDH6, EFHD2, EFHD1, PLCB4, HPSE, FAT1, DMD, RGN, NOS3, ELTD1, EHD2, HRC, CIB1, GUCA1A, TRPC1, SLC8A1, EGFL7, NCALD, ACTN1, CELSR2, ANXA3, ITPR1, DSG2, PLCG1, FBLN2, ALOX5, CASQ2, MYLK	639	803	19235	1.387	1	0.244995	45.162
UP_SEQ_FEATURE	domain:EF-hand 2	12	1.875	0.0421538	EFHD2, EFHD1, GUCA1A, FKBP9, CALML4, S100A8, NCALD, S100A9, NINL, ACTN1, CIB1, MYL9	639	182	19113	1.97214	1	0.661182	52.1749
INTERPRO	IPR018248:EF hand	10	1.5625	0.0442548	EFHD2, EFHD1, GUCA1A, S100A8, NCALD, S100A9, NINL, ACTN1, CIB1, MYL9	598	130	16659	2.14291	1	0.504377	51.124
INTERPRO	IPR002048:Calcium-binding EF-hand	10	1.5625	0.0719938	EFHD2, EFHD1, GUCA1A, FKBP9, CALML4, NCALD, NINL, ACTN1, CIB1, MYL9	598	143	16659	1.9481	1	0.633661	69.3244
PIR_SUPERFAMILY	PIRSF002350:calmodulin	4	0.625	0.0930198	GUCA1A, CALML4, NCALD, MYL9	337	24	7396	3.65776	1	0.999181	73.8968
SMART	SM00054:EFh	10	1.5625	0.127847	EFHD2, EFHD1, GUCA1A, FKBP9, CALML4, NCALD, NINL, ACTN1, CIB1, MYL9	370	143	9079	1.71593	1	0.60237	82.2162
SP_PIR_KEYWORDS	EF hand	5	0.78125	0.137705	GUCA1A, S100A8, AIF1, S100A9, ACTN1	639	60	19235	2.50848	1	0.502862	87.9131
UP_SEQ_FEATURE	calcium-binding region:2	7	1.09375	0.186675	EFHD2, EFHD1, GUCA1A, FKBP9, AIF1, NCALD, CIB1	639	115	19113	1.82066	1	0.970018	97.0953
COG_ONTOLOGY	Signal transduction mechanisms / Cytoskeleton / Cell division and chromosome partitioning / General function prediction only	3	0.46875	0.244643	GUCA1A, NCALD, MYL9	44	43	1950	3.09197	0.980315	0.625431	85.1304
UP_SEQ_FEATURE	calcium-binding region:1	7	1.09375	0.245133	EFHD2, EFHD1, GUCA1A, FKBP9, AIF1, NCALD, CIB1	639	126	19113	1.66171	1	0.98844	99.1903
UP_SEQ_FEATURE	domain:EF-hand 4	4	0.625	0.314858	GUCA1A, CALML4, NCALD, NINL	639	59	19113	2.02785	1	0.995572	99.846
UP_SEQ_FEATURE	domain:EF-hand 3	5	0.78125	0.384165	GUCA1A, CALML4, NCALD, NINL, MYL9	639	94	19113	1.591	1	0.998584	99.9752
Annotation Cluster 84	Enrichment Score: 1.1280094761486004
Category	Term	Count	%	PValue	Genes	List Total	Pop Hits	Pop Total	Fold Enrichment	Bonferroni	Benjamini	FDR
GOTERM_MF_FAT	GO:0009055~electron carrier activity	15	2.34375	0.0355779	CYB5R4, ME2, TBXAS1, NCF2, FDX1, KMO, PHYH, CYBA, DOCK2, CYBB, AKR1B1, PHGDH, NOS3, GFOD1, GFOD2	482	221	12983	1.82821	1	0.437448	42.6228
SP_PIR_KEYWORDS	oxidoreductase	27	4.21875	0.0561666	CYB5R4, ME2, IFI30, MOSC2, KMO, PRDX1, FTH1, ALDH1A1, GPX1, TP53I3, FMO1, HMOX1, PNPO, NOS3, GFOD1, GFOD2, SQRDL, TBXAS1, PHYH, SOD2, CYBA, CYBB, NXN, AKR1B1, PHGDH, HEPH, ALOX5	639	562	19235	1.44617	1	0.286405	56.1516
GOTERM_BP_FAT	GO:0055114~oxidation reduction	30	4.6875	0.206687	CYB5R4, ME2, FDX1, IFI30, MOSC2, KMO, PRDX1, FTH1, ALDH1A1, CYB561D2, GPX1, TP53I3, FMO1, HMOX1, PNPO, NOS3, GFOD1, GFOD2, FTL, SQRDL, TBXAS1, PHYH, SOD2, CYBA, CYBB, NXN, AKR1B1, PHGDH, HEPH, ALOX5	523	639	13528	1.21437	1	0.765517	98.3966
Annotation Cluster 85	Enrichment Score: 1.1227612614026392
Category	Term	Count	%	PValue	Genes	List Total	Pop Hits	Pop Total	Fold Enrichment	Bonferroni	Benjamini	FDR
SP_PIR_KEYWORDS	iron	19	2.96875	0.00690731	CYB5R4, TBXAS1, FDX1, ACP5, PHYH, FTH1, SLC11A2, CYB561D2, SLC11A1, CYBA, CYBB, HMOX1, NOS3, GUCY1B3, HEPH, ALOX5, NTHL1, MOCS1, FTL	639	285	19235	2.00678	0.960715	0.0694052	9.41257
GOTERM_BP_FAT	GO:0014805~smooth muscle adaptation	3	0.46875	0.00846661	CYBA, HMOX1, NOS3	523	4	13528	19.3996	1	0.113965	14.0819
GOTERM_MF_FAT	GO:0005506~iron ion binding	20	3.125	0.0207001	CYB5R4, TBXAS1, FDX1, ACP5, PHYH, FTH1, SLC11A2, CYB561D2, SLC11A1, CYBA, CYBB, DOCK2, HMOX1, NOS3, GUCY1B3, HEPH, ALOX5, NTHL1, FTL, MOCS1	482	308	12983	1.74907	1	0.339799	27.4406
SP_PIR_KEYWORDS	heme	9	1.40625	0.0483699	CYB561D2, CYBA, CYB5R4, CYBB, TBXAS1, HMOX1, NOS3, GUCY1B3, PRDX1	639	121	19235	2.23897	1	0.262618	50.6928
GOTERM_BP_FAT	GO:0043500~muscle adaptation	3	0.46875	0.0759527	CYBA, HMOX1, NOS3	523	12	13528	6.46654	1	0.482252	75.5866
UP_SEQ_FEATURE	metal ion-binding site:Iron (heme axial ligand)	7	1.09375	0.109659	CYB561D2, CYBA, CYB5R4, CYBB, TBXAS1, HMOX1, NOS3	639	98	19113	2.13649	1	0.899077	86.321
UP_SEQ_FEATURE	domain:FAD-binding FR-type	3	0.46875	0.131071	CYB5R4, CYBB, NOS3	639	19	19113	4.72276	1	0.923057	90.9845
INTERPRO	IPR017927:Ferredoxin reductase-type FAD-binding domain	3	0.46875	0.147039	CYB5R4, CYBB, NOS3	598	19	16659	4.39861	1	0.844967	91.9166
GOTERM_MF_FAT	GO:0020037~heme binding	8	1.25	0.16214	CYBA, CYB5R4, CYBB, DOCK2, TBXAS1, HMOX1, NOS3, GUCY1B3	482	121	12983	1.78087	1	0.81216	93.3649
GOTERM_MF_FAT	GO:0046906~tetrapyrrole binding	8	1.25	0.20217	CYBA, CYB5R4, CYBB, DOCK2, TBXAS1, HMOX1, NOS3, GUCY1B3	482	129	12983	1.67043	1	0.854606	96.8681
SP_PIR_KEYWORDS	FAD	6	0.9375	0.32762	SQRDL, CYB5R4, CYBB, FMO1, NOS3, KMO	639	114	19235	1.5843	1	0.75446	99.6521
UP_SEQ_FEATURE	nucleotide phosphate-binding region:FAD	4	0.625	0.333266	CYB5R4, CYBB, FMO1, NOS3	639	61	19113	1.96136	1	0.996738	99.9034
Annotation Cluster 86	Enrichment Score: 1.102530626529186
Category	Term	Count	%	PValue	Genes	List Total	Pop Hits	Pop Total	Fold Enrichment	Bonferroni	Benjamini	FDR
GOTERM_BP_FAT	GO:0042219~cellular amino acid derivative catabolic process	4	0.625	0.0349437	KYNU, ABAT, KMO, COMT	523	19	13528	5.44551	1	0.299758	47.002
GOTERM_BP_FAT	GO:0006575~cellular amino acid derivative metabolic process	12	1.875	0.0568244	GPX1, KYNU, PLA2G15, SNCAIP, OAZ1, STAT5B, PHGDH, ABAT, NPR1, KMO, COMT, SOD2	523	166	13528	1.86984	1	0.408675	64.8061
GOTERM_BP_FAT	GO:0009310~amine catabolic process	7	1.09375	0.0803308	BCAT1, ASPA, KYNU, SDS, NOS3, KMO, COMT	523	78	13528	2.32132	1	0.495141	77.5709
GOTERM_BP_FAT	GO:0042402~biogenic amine catabolic process	3	0.46875	0.112101	KYNU, KMO, COMT	523	15	13528	5.17323	1	0.582245	88.0252
GOTERM_BP_FAT	GO:0006576~biogenic amine metabolic process	7	1.09375	0.171771	KYNU, PLA2G15, SNCAIP, OAZ1, NPR1, KMO, COMT	523	97	13528	1.86663	1	0.710419	96.541
Annotation Cluster 87	Enrichment Score: 1.076641938157766
Category	Term	Count	%	PValue	Genes	List Total	Pop Hits	Pop Total	Fold Enrichment	Bonferroni	Benjamini	FDR
GOTERM_MF_FAT	GO:0017048~Rho GTPase binding	6	0.9375	0.0125142	NCF2, DOCK9, CYFIP1, PAK1, DAAM2, DOCK4	482	38	12983	4.253	0.999955	0.309495	17.5612
GOTERM_MF_FAT	GO:0048365~Rac GTPase binding	3	0.46875	0.0707273	NCF2, CYFIP1, DOCK4	482	12	12983	6.73392	1	0.627366	67.5302
GOTERM_MF_FAT	GO:0051020~GTPase binding	8	1.25	0.109855	NCF2, DOCK9, CYFIP1, PAK1, DAAM2, GGA2, DOCK6, DOCK4	482	109	12983	1.97693	1	0.717969	83.2125
GOTERM_MF_FAT	GO:0031267~small GTPase binding	7	1.09375	0.171715	NCF2, DOCK9, CYFIP1, PAK1, DAAM2, GGA2, DOCK4	482	101	12983	1.86683	1	0.824374	94.4372
GOTERM_MF_FAT	GO:0017016~Ras GTPase binding	6	0.9375	0.24784	NCF2, DOCK9, CYFIP1, PAK1, DAAM2, DOCK4	482	91	12983	1.77598	1	0.879176	98.7317
Annotation Cluster 88	Enrichment Score: 1.0401142797175862
Category	Term	Count	%	PValue	Genes	List Total	Pop Hits	Pop Total	Fold Enrichment	Bonferroni	Benjamini	FDR
GOTERM_BP_FAT	GO:0015674~di-, tri-valent inorganic cation transport	15	2.34375	0.00829877	PTPRC, TRPC1, SLC8A1, CACNB3, GJA4, ITPR1, FTH1, SLC11A2, P2RX4, SLC11A1, VDR, CORO1A, PLN, HEPH, FTL	523	176	13528	2.2045	1	0.112371	13.8219
GOTERM_BP_FAT	GO:0006812~cation transport	30	4.6875	0.0575732	SLC38A6, CACNB3, ATP6V1B2, GJA4, FTH1, ATP6V0B, SLC11A2, VDR, SLC11A1, SLC4A7, SLC31A2, ATP6V0D1, SLC31A1, FTL, TRPC1, PTPRC, SLC8A1, KCTD5, ITPR1, ATP6V1F, P2RX4, CORO1A, ABCC9, PSEN1, KCNJ8, UCP2, PLN, HEPH, KCTD15, TNFAIP1	523	553	13528	1.40323	1	0.408869	65.3016
GOTERM_BP_FAT	GO:0006811~ion transport	39	6.09375	0.0681433	CAV2, TSPO, SLC38A6, CACNB3, ATP6V1B2, GJA4, FTH1, ATP6V0B, MARCO, SLC11A2, VDR, SLC11A1, MCOLN3, SLC4A7, SLC31A2, ATP6V0D1, SLC31A1, FTL, TRPC1, PTPRC, SLC8A1, KCTD5, SLCO2B1, ITPR1, ATP6V1F, SLC16A3, P2RX5, P2RX4, CORO1A, CYBB, ABCC9, PSEN1, KCNJ8, UCP2, PLN, PLLP, HEPH, KCTD15, TNFAIP1	523	768	13528	1.31352	1	0.45262	71.6293
GOTERM_BP_FAT	GO:0006816~calcium ion transport	10	1.5625	0.0985894	P2RX4, TRPC1, VDR, PTPRC, CORO1A, SLC8A1, PLN, CACNB3, GJA4, ITPR1	523	142	13528	1.82156	1	0.548717	84.3198
GOTERM_BP_FAT	GO:0030001~metal ion transport	24	3.75	0.133594	TRPC1, PTPRC, SLC8A1, SLC38A6, CACNB3, KCTD5, GJA4, ITPR1, FTH1, SLC11A2, P2RX4, SLC11A1, VDR, ABCC9, CORO1A, KCNJ8, PLN, SLC4A7, KCTD15, HEPH, SLC31A2, SLC31A1, TNFAIP1, FTL	523	465	13528	1.33503	1	0.634849	92.2678
GOTERM_MF_FAT	GO:0046873~metal ion transmembrane transporter activity	15	2.34375	0.333732	TRPC1, SLC8A1, CACNB3, KCTD5, ITPR1, P2RX5, SLC11A2, P2RX4, SLC11A1, ABCC9, KCNJ8, KCTD15, SLC31A2, SLC31A1, TNFAIP1	482	328	12983	1.23181	1	0.925735	99.8024
SP_PIR_KEYWORDS	ion transport	22	3.4375	0.366039	TRPC1, SLC8A1, SLC38A6, CACNB3, ATP6V1B2, SLCO2B1, ITPR1, ATP6V0B, ATP6V1F, SLC11A2, P2RX5, P2RX4, SLC11A1, CYBB, MCOLN3, KCNJ8, SLC4A7, PLLP, HEPH, SLC31A2, ATP6V0D1, SLC31A1	639	578	19235	1.14574	1	0.790917	99.8497
Annotation Cluster 89	Enrichment Score: 1.0282014032896107
Category	Term	Count	%	PValue	Genes	List Total	Pop Hits	Pop Total	Fold Enrichment	Bonferroni	Benjamini	FDR
GOTERM_BP_FAT	GO:0014829~vascular smooth muscle contraction	3	0.46875	0.0446917	EDNRA, ACTG2, ACTA2	523	9	13528	8.62205	1	0.351455	55.7865
GOTERM_BP_FAT	GO:0006939~smooth muscle contraction	4	0.625	0.13327	EDNRA, ACTG2, ACTA2, MYH11	523	33	13528	3.13529	1	0.634819	92.2159
GOTERM_BP_FAT	GO:0042310~vasoconstriction	3	0.46875	0.138178	EDNRA, ACTG2, ACTA2	523	17	13528	4.56462	1	0.645424	92.9663
Annotation Cluster 90	Enrichment Score: 1.0261393760751003
Category	Term	Count	%	PValue	Genes	List Total	Pop Hits	Pop Total	Fold Enrichment	Bonferroni	Benjamini	FDR
BIOCARTA	h_blymphocytePathway:B Lymphocyte Cell Surface Molecules	4	0.625	0.0233276	PTPRC, HLA-DRB1, ITGB2, HLA-DRA	86	11	1437	6.07611	0.976554	0.608692	24.7768
BIOCARTA	h_tcraPathway:Lck and Fyn tyrosine kinases in initiation of TCR Activation	3	0.46875	0.134476	PTPRC, HLA-DRB1, HLA-DRA	86	11	1437	4.55708	1	0.876006	82.4827
BIOCARTA	h_CSKPathway:Activation of Csk by cAMP-dependent Protein Kinase Inhibits Signaling through the T Cell Receptor	3	0.46875	0.266114	PTPRC, HLA-DRB1, HLA-DRA	86	17	1437	2.9487	1	0.914543	97.6055
Annotation Cluster 91	Enrichment Score: 1.014528526446333
Category	Term	Count	%	PValue	Genes	List Total	Pop Hits	Pop Total	Fold Enrichment	Bonferroni	Benjamini	FDR
GOTERM_BP_FAT	GO:0042364~water-soluble vitamin biosynthetic process	6	0.9375	0.00158497	TPK1, NMNAT2, KYNU, PNPO, KMO, GSTO1	523	23	13528	6.74769	0.987745	0.036616	2.79177
GOTERM_BP_FAT	GO:0009110~vitamin biosynthetic process	6	0.9375	0.00394958	TPK1, NMNAT2, KYNU, PNPO, KMO, GSTO1	523	28	13528	5.54275	0.999983	0.0710527	6.82037
GOTERM_BP_FAT	GO:0006767~water-soluble vitamin metabolic process	6	0.9375	0.018127	TPK1, NMNAT2, KYNU, PNPO, KMO, GSTO1	523	40	13528	3.87992	1	0.192808	27.8586
SP_PIR_KEYWORDS	pyridine nucleotide biosynthesis	3	0.46875	0.0581792	NMNAT2, KYNU, KMO	639	12	19235	7.52543	1	0.292192	57.4664
GOTERM_BP_FAT	GO:0019363~pyridine nucleotide biosynthetic process	3	0.46875	0.112101	NMNAT2, KYNU, KMO	523	15	13528	5.17323	1	0.582245	88.0252
GOTERM_BP_FAT	GO:0009108~coenzyme biosynthetic process	6	0.9375	0.127155	TPK1, NMNAT2, COQ2, KYNU, KMO, MOCS1	523	69	13528	2.24923	1	0.618153	91.1752
GOTERM_BP_FAT	GO:0051186~cofactor metabolic process	12	1.875	0.134046	TPK1, NMNAT2, GPX1, COQ2, TP53I3, TSPO, KYNU, HMOX1, PPT1, KMO, SOD2, MOCS1	523	195	13528	1.59176	1	0.635254	92.3395
GOTERM_BP_FAT	GO:0006733~oxidoreduction coenzyme metabolic process	5	0.78125	0.140095	NMNAT2, COQ2, TP53I3, KYNU, KMO	523	52	13528	2.48713	1	0.649966	93.2405
GOTERM_BP_FAT	GO:0006766~vitamin metabolic process	6	0.9375	0.163159	TPK1, NMNAT2, KYNU, PNPO, KMO, GSTO1	523	75	13528	2.06929	1	0.696099	95.8395
GOTERM_BP_FAT	GO:0043603~cellular amide metabolic process	5	0.78125	0.169391	NMNAT2, TP53I3, KYNU, STAT5B, KMO	523	56	13528	2.30948	1	0.708328	96.3592
GOTERM_BP_FAT	GO:0051188~cofactor biosynthetic process	7	1.09375	0.171771	TPK1, NMNAT2, COQ2, TSPO, KYNU, KMO, MOCS1	523	97	13528	1.86663	1	0.710419	96.541
GOTERM_BP_FAT	GO:0006769~nicotinamide metabolic process	4	0.625	0.199601	NMNAT2, TP53I3, KYNU, KMO	523	40	13528	2.58662	1	0.755216	98.1207
GOTERM_BP_FAT	GO:0046496~nicotinamide nucleotide metabolic process	4	0.625	0.199601	NMNAT2, TP53I3, KYNU, KMO	523	40	13528	2.58662	1	0.755216	98.1207
GOTERM_BP_FAT	GO:0009820~alkaloid metabolic process	4	0.625	0.209655	NMNAT2, TP53I3, KYNU, KMO	523	41	13528	2.52353	1	0.766404	98.5004
GOTERM_BP_FAT	GO:0019362~pyridine nucleotide metabolic process	4	0.625	0.219818	NMNAT2, TP53I3, KYNU, KMO	523	42	13528	2.46344	1	0.782154	98.8097
GOTERM_BP_FAT	GO:0006732~coenzyme metabolic process	9	1.40625	0.239026	TPK1, NMNAT2, GPX1, COQ2, TP53I3, KYNU, KMO, SOD2, MOCS1	523	153	13528	1.52154	1	0.802723	99.2372
GOTERM_BP_FAT	GO:0019674~NAD metabolic process	3	0.46875	0.250912	NMNAT2, KYNU, KMO	523	25	13528	3.10394	1	0.817043	99.4241
GOTERM_BP_FAT	GO:0019748~secondary metabolic process	4	0.625	0.592769	NMNAT2, TP53I3, KYNU, KMO	523	79	13528	1.30968	1	0.983544	100
Annotation Cluster 92	Enrichment Score: 1.0088116495750399
Category	Term	Count	%	PValue	Genes	List Total	Pop Hits	Pop Total	Fold Enrichment	Bonferroni	Benjamini	FDR
GOTERM_BP_FAT	GO:0001932~regulation of protein amino acid phosphorylation	15	2.34375	0.0071718	PTPRC, CCDC88A, LYN, HCLS1, TGFBR1, TLR4, ITGB2, TLR6, EDNRA, NOD2, PSEN1, GAB1, PDGFRB, PAK1, SYK	523	173	13528	2.24273	1	0.0997866	12.0569
GOTERM_BP_FAT	GO:0050730~regulation of peptidyl-tyrosine phosphorylation	8	1.25	0.015558	PTPRC, NOD2, LYN, HCLS1, PDGFRB, ITGB2, TLR4, SYK	523	68	13528	3.04308	1	0.17374	24.414
GOTERM_BP_FAT	GO:0010627~regulation of protein kinase cascade	18	2.8125	0.0165112	PTPRC, CARD9, LYN, HCLS1, TGFBR1, TLR4, TLR6, PRDX1, LGALS9, GPX1, NOD2, TMEM9B, PLK2, NEDD4, HMOX1, GAB1, PAK1, SYK	523	249	13528	1.86984	1	0.180567	25.7099
GOTERM_BP_FAT	GO:0046328~regulation of JNK cascade	7	1.09375	0.0388965	NOD2, CARD9, GAB1, TLR4, PAK1, TLR6, SYK	523	65	13528	2.78559	1	0.319509	50.7461
GOTERM_BP_FAT	GO:0070304~positive regulation of stress-activated protein kinase signaling pathway	4	0.625	0.0453304	NOD2, CARD9, LYN, TLR4	523	21	13528	4.92689	1	0.354587	56.3112
GOTERM_BP_FAT	GO:0001934~positive regulation of protein amino acid phosphorylation	8	1.25	0.0560248	EDNRA, NOD2, PSEN1, LYN, HCLS1, TGFBR1, TLR4, SYK	523	89	13528	2.32505	1	0.406164	64.2697
GOTERM_BP_FAT	GO:0042327~positive regulation of phosphorylation	8	1.25	0.080879	EDNRA, NOD2, PSEN1, LYN, HCLS1, TGFBR1, TLR4, SYK	523	97	13528	2.13329	1	0.496577	77.8084
GOTERM_BP_FAT	GO:0045937~positive regulation of phosphate metabolic process	8	1.25	0.0916098	EDNRA, NOD2, PSEN1, LYN, HCLS1, TGFBR1, TLR4, SYK	523	100	13528	2.06929	1	0.530136	82.0052
GOTERM_BP_FAT	GO:0010562~positive regulation of phosphorus metabolic process	8	1.25	0.0916098	EDNRA, NOD2, PSEN1, LYN, HCLS1, TGFBR1, TLR4, SYK	523	100	13528	2.06929	1	0.530136	82.0052
GOTERM_BP_FAT	GO:0050731~positive regulation of peptidyl-tyrosine phosphorylation	5	0.78125	0.106721	NOD2, LYN, HCLS1, TLR4, SYK	523	47	13528	2.75172	1	0.568123	86.6617
GOTERM_BP_FAT	GO:0031399~regulation of protein modification process	16	2.5	0.169178	PTPRC, CCDC88A, LYN, HCLS1, TGFBR1, TLR4, ITGB2, TLR6, EDNRA, NOD2, PSEN1, ATG7, GAB1, PDGFRB, PAK1, SYK	523	295	13528	1.40291	1	0.708692	96.3425
GOTERM_BP_FAT	GO:0051247~positive regulation of protein metabolic process	13	2.03125	0.23	LYN, TGFBR1, HCLS1, TLR4, EDNRA, NOD2, PSEN1, NEDD4, APOE, ATG7, NR1H3, SYK, CD28	523	243	13528	1.38379	1	0.794055	99.0585
GOTERM_BP_FAT	GO:0032270~positive regulation of cellular protein metabolic process	12	1.875	0.291789	EDNRA, NOD2, PSEN1, LYN, APOE, HCLS1, ATG7, TGFBR1, TLR4, CD28, SYK, NR1H3	523	233	13528	1.33216	1	0.85094	99.7885
GOTERM_CC_FAT	GO:0043235~receptor complex	7	1.09375	0.301487	LYN, TGFBR1, ITGB4, ITGB2, TLR4, IRS1, SYK	501	116	12782	1.53958	1	0.702088	99.3353
GOTERM_BP_FAT	GO:0031401~positive regulation of protein modification process	9	1.40625	0.434194	EDNRA, NOD2, PSEN1, LYN, HCLS1, ATG7, TGFBR1, TLR4, SYK	523	187	13528	1.2449	1	0.940519	99.9962
GOTERM_BP_FAT	GO:0032268~regulation of cellular protein metabolic process	19	2.96875	0.562706	PTPRC, CCDC88A, LYN, HCLS1, TGFBR1, ITGB2, TLR4, TLR6, EDNRA, NOD2, PSEN1, APOE, ATG7, GAB1, PDGFRB, PAK1, CD28, NR1H3, SYK	523	474	13528	1.03683	1	0.978609	100
GOTERM_BP_FAT	GO:0003001~generation of a signal involved in cell-cell signaling	4	0.625	0.642419	CYB5R4, PSEN1, LYN, SYK	523	85	13528	1.21723	1	0.989601	100
Annotation Cluster 93	Enrichment Score: 0.9860821723980384
Category	Term	Count	%	PValue	Genes	List Total	Pop Hits	Pop Total	Fold Enrichment	Bonferroni	Benjamini	FDR
GOTERM_BP_FAT	GO:0050866~negative regulation of cell activation	8	1.25	0.0088047	LST1, GIMAP5, APOE, HMOX1, NOS3, PAWR, VSIG4, CD74	523	61	13528	3.39228	1	0.117689	14.6033
GOTERM_BP_FAT	GO:0002683~negative regulation of immune system process	9	1.40625	0.0145813	GPX1, PTPRC, NOD2, LST1, GIMAP5, HMOX1, PAWR, VSIG4, CD74	523	83	13528	2.80476	1	0.166373	23.0641
GOTERM_BP_FAT	GO:0002695~negative regulation of leukocyte activation	6	0.9375	0.0681805	LST1, GIMAP5, HMOX1, PAWR, VSIG4, CD74	523	57	13528	2.72275	1	0.451794	71.6495
GOTERM_BP_FAT	GO:0051250~negative regulation of lymphocyte activation	5	0.78125	0.15448	LST1, GIMAP5, PAWR, VSIG4, CD74	523	54	13528	2.39501	1	0.678816	94.9981
GOTERM_BP_FAT	GO:0050868~negative regulation of T cell activation	4	0.625	0.219818	GIMAP5, PAWR, VSIG4, CD74	523	42	13528	2.46344	1	0.782154	98.8097
GOTERM_BP_FAT	GO:0050672~negative regulation of lymphocyte proliferation	3	0.46875	0.351624	LST1, PAWR, VSIG4	523	32	13528	2.42495	1	0.895658	99.9562
GOTERM_BP_FAT	GO:0032945~negative regulation of mononuclear cell proliferation	3	0.46875	0.351624	LST1, PAWR, VSIG4	523	32	13528	2.42495	1	0.895658	99.9562
GOTERM_BP_FAT	GO:0070664~negative regulation of leukocyte proliferation	3	0.46875	0.351624	LST1, PAWR, VSIG4	523	32	13528	2.42495	1	0.895658	99.9562
Annotation Cluster 94	Enrichment Score: 0.9662086859563073
Category	Term	Count	%	PValue	Genes	List Total	Pop Hits	Pop Total	Fold Enrichment	Bonferroni	Benjamini	FDR
INTERPRO	IPR001969:Peptidase aspartic, active site	4	0.625	0.0289358	BACE2, HK3, CTSD, NRIP2	598	19	16659	5.86481	1	0.410528	37.1484
GOTERM_MF_FAT	GO:0070001~aspartic-type peptidase activity	3	0.46875	0.208915	BACE2, CTSD, NRIP2	482	23	12983	3.51335	1	0.858954	97.2504
GOTERM_MF_FAT	GO:0004190~aspartic-type endopeptidase activity	3	0.46875	0.208915	BACE2, CTSD, NRIP2	482	23	12983	3.51335	1	0.858954	97.2504
Annotation Cluster 95	Enrichment Score: 0.9524152448260719
Category	Term	Count	%	PValue	Genes	List Total	Pop Hits	Pop Total	Fold Enrichment	Bonferroni	Benjamini	FDR
GOTERM_BP_FAT	GO:0014706~striated muscle tissue development	12	1.875	0.0062576	CAV2, MEOX2, TBX2, PLN, DMD, MYH11, GAA, HSPG2, CXADR, NR2F2, TPM1, MYH10	523	119	13528	2.60835	1	0.0903276	10.6002
GOTERM_BP_FAT	GO:0060538~skeletal muscle organ development	4	0.625	0.471165	CAV2, MEOX2, DMD, NR2F2	523	66	13528	1.56765	1	0.955753	99.9988
GOTERM_BP_FAT	GO:0007519~skeletal muscle tissue development	4	0.625	0.471165	CAV2, MEOX2, DMD, NR2F2	523	66	13528	1.56765	1	0.955753	99.9988
Annotation Cluster 96	Enrichment Score: 0.9264413978365368
Category	Term	Count	%	PValue	Genes	List Total	Pop Hits	Pop Total	Fold Enrichment	Bonferroni	Benjamini	FDR
UP_SEQ_FEATURE	domain:TSP N-terminal	4	0.625	0.0399153	COL18A1, COL21A1, COL15A1, COL5A3	639	23	19113	5.20188	1	0.650388	50.2242
INTERPRO	IPR003129:Laminin G, thrombospondin-type, N-terminal	3	0.46875	0.185538	COL21A1, COL15A1, COL5A3	598	22	16659	3.7988	1	0.899596	96.1064
SMART	SM00210:TSPN	3	0.46875	0.224441	COL21A1, COL15A1, COL5A3	370	22	9079	3.34607	1	0.762058	95.9592
Annotation Cluster 97	Enrichment Score: 0.9066317127719598
Category	Term	Count	%	PValue	Genes	List Total	Pop Hits	Pop Total	Fold Enrichment	Bonferroni	Benjamini	FDR
GOTERM_CC_FAT	GO:0005794~Golgi apparatus	43	6.71875	0.0919045	TGOLN2, CAV2, AVPR2, GAL3ST4, LST1, AP1B1, AGFG1, NFKBIE, GRB2, RASSF9, PPT1, ATP6V1B2, CXADR, SLC35A2, CD74, SLC11A2, ARPC2, APOE, ST3GAL6, CHST11, TMED10, NOS3, PAK1, MGAT4A, NMNAT2, CCDC88A, SCAMP2, LYN, NCALD, PSAP, CECR1, RASIP1, RGS19, CORO7, C1QA, CYBA, GLUL, PSEN1, VAMP8, BACE2, ST8SIA4, TRAPPC4, GGA2	501	872	12782	1.25809	1	0.409996	74.0008
GOTERM_CC_FAT	GO:0044431~Golgi apparatus part	17	2.65625	0.118831	TGOLN2, CAV2, SCAMP2, AP1B1, NCALD, RASIP1, RASSF9, CORO7, SLC35A2, SLC11A2, VAMP8, ST8SIA4, ST3GAL6, TRAPPC4, TMED10, NOS3, GGA2	501	294	12782	1.47524	1	0.468753	82.9274
SP_PIR_KEYWORDS	golgi apparatus	25	3.90625	0.174518	TGOLN2, CAV2, GAL3ST4, LST1, AP1B1, GRB2, SLC35A2, CD74, CHST11, ST3GAL6, TMED10, NOS3, NMNAT2, MGAT4A, SCAMP2, LYN, RASIP1, CORO7, M6PR, PSEN1, ST8SIA4, BACE2, TRAPPC4, PDE9A, GGA2	639	588	19235	1.27984	1	0.567015	93.5125
Annotation Cluster 98	Enrichment Score: 0.8995172772597193
Category	Term	Count	%	PValue	Genes	List Total	Pop Hits	Pop Total	Fold Enrichment	Bonferroni	Benjamini	FDR
GOTERM_BP_FAT	GO:0006944~membrane fusion	6	0.9375	0.0528283	CAV2, CORO1A, VAV3, VAMP8, ATG7, TIE1	523	53	13528	2.92824	1	0.392691	62.0472
GOTERM_BP_FAT	GO:0006906~vesicle fusion	3	0.46875	0.0759527	CAV2, CORO1A, VAV3	523	12	13528	6.46654	1	0.482252	75.5866
GOTERM_BP_FAT	GO:0048284~organelle fusion	3	0.46875	0.193441	CAV2, CORO1A, VAV3	523	21	13528	3.69517	1	0.746251	97.8451
GOTERM_BP_FAT	GO:0016050~vesicle organization	4	0.625	0.325067	CAV2, CORO1A, VAV3, AP2S1	523	52	13528	1.9897	1	0.875815	99.9104
Annotation Cluster 99	Enrichment Score: 0.884828828449697
Category	Term	Count	%	PValue	Genes	List Total	Pop Hits	Pop Total	Fold Enrichment	Bonferroni	Benjamini	FDR
GOTERM_BP_FAT	GO:0032271~regulation of protein polymerization	8	1.25	0.015558	CAV2, ARPC1B, CORO1A, ARPC3, ARPC2, CAPG, MAP1B, CAPZA1	523	68	13528	3.04308	1	0.17374	24.414
GOTERM_BP_FAT	GO:0043254~regulation of protein complex assembly	8	1.25	0.0588321	CAV2, ARPC1B, CORO1A, ARPC3, ARPC2, CAPG, MAP1B, CAPZA1	523	90	13528	2.29921	1	0.414832	66.1197
GOTERM_BP_FAT	GO:0010638~positive regulation of organelle organization	6	0.9375	0.216553	CAV2, ARPC2, BTC, MAP1B, TPM1, CD28	523	83	13528	1.86984	1	0.777238	98.7176
GOTERM_BP_FAT	GO:0051495~positive regulation of cytoskeleton organization	4	0.625	0.250848	CAV2, ARPC2, MAP1B, TPM1	523	45	13528	2.29921	1	0.81761	99.4232
GOTERM_BP_FAT	GO:0032273~positive regulation of protein polymerization	3	0.46875	0.250912	CAV2, ARPC2, MAP1B	523	25	13528	3.10394	1	0.817043	99.4241
GOTERM_BP_FAT	GO:0031334~positive regulation of protein complex assembly	3	0.46875	0.393516	CAV2, ARPC2, MAP1B	523	35	13528	2.2171	1	0.92126	99.9867
Annotation Cluster 100	Enrichment Score: 0.8572515901801331
Category	Term	Count	%	PValue	Genes	List Total	Pop Hits	Pop Total	Fold Enrichment	Bonferroni	Benjamini	FDR
GOTERM_MF_FAT	GO:0008034~lipoprotein binding	6	0.9375	0.00885933	MSR1, OLR1, APOE, SORL1, TLR2, TLR6	482	35	12983	4.61755	0.999146	0.285705	12.756
GOTERM_BP_FAT	GO:0006898~receptor-mediated endocytosis	7	1.09375	0.0158501	MSR1, ARRB2, NEDD4, APOE, SORL1, PPT1, M6PR	523	53	13528	3.41628	1	0.176019	24.8133
GOTERM_BP_FAT	GO:0034381~lipoprotein particle clearance	4	0.625	0.0219886	MSR1, APOE, HMOX1, APOC1	523	16	13528	6.46654	1	0.216411	32.7588
GOTERM_BP_FAT	GO:0015918~sterol transport	5	0.78125	0.0530357	SOAT1, MSR1, NPC2, APOE, APOC1	523	37	13528	3.49543	1	0.391912	62.1953
GOTERM_BP_FAT	GO:0030301~cholesterol transport	5	0.78125	0.0530357	SOAT1, MSR1, NPC2, APOE, APOC1	523	37	13528	3.49543	1	0.391912	62.1953
GOTERM_BP_FAT	GO:0065005~protein-lipid complex assembly	3	0.46875	0.0759527	SOAT1, APOE, APOC1	523	12	13528	6.46654	1	0.482252	75.5866
GOTERM_BP_FAT	GO:0034377~plasma lipoprotein particle assembly	3	0.46875	0.0759527	SOAT1, APOE, APOC1	523	12	13528	6.46654	1	0.482252	75.5866
GOTERM_CC_FAT	GO:0034362~low-density lipoprotein particle	3	0.46875	0.0896144	MSR1, APOE, SORL1	501	13	12782	5.88761	1	0.406002	73.0695
GOTERM_BP_FAT	GO:0015914~phospholipid transport	4	0.625	0.13327	NPC2, APOE, PITPNA, APOC1	523	33	13528	3.13529	1	0.634819	92.2159
GOTERM_BP_FAT	GO:0010876~lipid localization	10	1.5625	0.153542	SOAT1, MSR1, NPC2, GM2A, APOE, PSAP, PITPNA, SORL1, STAT5B, APOC1	523	157	13528	1.64753	1	0.677288	94.8981
GOTERM_CC_FAT	GO:0034358~plasma lipoprotein particle	4	0.625	0.155795	MSR1, APOE, SORL1, APOC1	501	35	12782	2.91577	1	0.541338	90.6193
GOTERM_CC_FAT	GO:0032994~protein-lipid complex	4	0.625	0.155795	MSR1, APOE, SORL1, APOC1	501	35	12782	2.91577	1	0.541338	90.6193
GOTERM_BP_FAT	GO:0033344~cholesterol efflux	3	0.46875	0.165398	SOAT1, APOE, APOC1	523	19	13528	4.08413	1	0.700626	96.0338
GOTERM_BP_FAT	GO:0006869~lipid transport	9	1.40625	0.19786	SOAT1, MSR1, NPC2, GM2A, APOE, PSAP, PITPNA, SORL1, APOC1	523	145	13528	1.60549	1	0.75262	98.0464
GOTERM_BP_FAT	GO:0055092~sterol homeostasis	3	0.46875	0.434136	SOAT1, NPC2, APOE	523	38	13528	2.04207	1	0.940788	99.9961
GOTERM_BP_FAT	GO:0042632~cholesterol homeostasis	3	0.46875	0.434136	SOAT1, NPC2, APOE	523	38	13528	2.04207	1	0.940788	99.9961
GOTERM_BP_FAT	GO:0008202~steroid metabolic process	9	1.40625	0.521071	SOAT1, TSPO, LIPA, APOE, SORL1, STAT5B, APOC1, PBX1, COMT	523	202	13528	1.15245	1	0.969386	99.9998
GOTERM_BP_FAT	GO:0016125~sterol metabolic process	5	0.78125	0.550401	SOAT1, LIPA, APOE, SORL1, APOC1	523	101	13528	1.2805	1	0.976266	99.9999
GOTERM_BP_FAT	GO:0055088~lipid homeostasis	3	0.46875	0.590971	SOAT1, NPC2, APOE	523	51	13528	1.52154	1	0.983322	100
SP_PIR_KEYWORDS	lipid transport	3	0.46875	0.614188	APOE, SORL1, APOC1	639	62	19235	1.45653	1	0.945361	99.9999
GOTERM_BP_FAT	GO:0008203~cholesterol metabolic process	4	0.625	0.69476	SOAT1, APOE, SORL1, APOC1	523	92	13528	1.12462	1	0.994032	100
Annotation Cluster 101	Enrichment Score: 0.8567638041387604
Category	Term	Count	%	PValue	Genes	List Total	Pop Hits	Pop Total	Fold Enrichment	Bonferroni	Benjamini	FDR
GOTERM_BP_FAT	GO:0022604~regulation of cell morphogenesis	18	2.8125	1.14261e-05	PALM, LST1, EFNA1, MAP1B, ITGB2, SMAD1, KDR, CORO1A, PTK2, CDC42EP1, PSEN1, APOE, SEMA3F, CYFIP1, TGFB1I1, ARAP3, CDC42EP3, MYH10	523	131	13528	3.55413	0.0312101	0.00083406	0.020394
GOTERM_BP_FAT	GO:0031344~regulation of cell projection organization	9	1.40625	0.0214111	PTK2, CDC42EP1, PSEN1, APOE, EFNA1, SEMA3F, TGFBR1, MAP1B, SMAD1	523	89	13528	2.61568	1	0.212811	32.0465
GOTERM_BP_FAT	GO:0010769~regulation of cell morphogenesis involved in differentiation	8	1.25	0.028796	PTK2, PSEN1, APOE, EFNA1, SEMA3F, MAP1B, TGFB1I1, SMAD1	523	77	13528	2.68739	1	0.260233	40.641
GOTERM_BP_FAT	GO:0010975~regulation of neuron projection development	7	1.09375	0.0527158	PTK2, PSEN1, APOE, EFNA1, SEMA3F, MAP1B, SMAD1	523	70	13528	2.58662	1	0.394041	61.9666
GOTERM_BP_FAT	GO:0050770~regulation of axonogenesis	6	0.9375	0.0681805	PTK2, PSEN1, APOE, EFNA1, SEMA3F, MAP1B	523	57	13528	2.72275	1	0.451794	71.6495
GOTERM_BP_FAT	GO:0048638~regulation of developmental growth	5	0.78125	0.106721	APOE, SEMA3F, HEY2, MAP1B, CXADR	523	47	13528	2.75172	1	0.568123	86.6617
GOTERM_BP_FAT	GO:0045664~regulation of neuron differentiation	9	1.40625	0.142411	NOTCH3, PTK2, PSEN1, APOE, EFNA1, SEMA3F, MAP1B, PBX1, SMAD1	523	133	13528	1.75034	1	0.654635	93.5582
GOTERM_BP_FAT	GO:0030516~regulation of axon extension	3	0.46875	0.179335	APOE, SEMA3F, MAP1B	523	20	13528	3.87992	1	0.72236	97.0635
GOTERM_BP_FAT	GO:0050767~regulation of neurogenesis	10	1.5625	0.19244	NOTCH3, PTK2, PSEN1, LYN, APOE, EFNA1, SEMA3F, MAP1B, PBX1, SMAD1	523	166	13528	1.5582	1	0.745841	97.7969
GOTERM_CC_FAT	GO:0043025~cell soma	10	1.5625	0.212347	P2RX4, CYBA, SNCAIP, AGFG1, PSEN1, APOE, PI4K2A, MAP1B, CAMK2N1, MYH10	501	168	12782	1.51863	1	0.616015	96.4399
GOTERM_BP_FAT	GO:0050771~negative regulation of axonogenesis	3	0.46875	0.250912	PTK2, PSEN1, SEMA3F	523	25	13528	3.10394	1	0.817043	99.4241
GOTERM_BP_FAT	GO:0060284~regulation of cell development	11	1.71875	0.268558	NOTCH3, PTK2, PSEN1, LYN, APOE, EFNA1, SEMA3F, MAP1B, PBX1, TGFB1I1, SMAD1	523	205	13528	1.38794	1	0.828627	99.6237
GOTERM_BP_FAT	GO:0031345~negative regulation of cell projection organization	3	0.46875	0.294356	PTK2, PSEN1, SEMA3F	523	28	13528	2.77137	1	0.85222	99.8018
GOTERM_BP_FAT	GO:0051960~regulation of nervous system development	10	1.5625	0.323275	NOTCH3, PTK2, PSEN1, LYN, APOE, EFNA1, SEMA3F, MAP1B, PBX1, SMAD1	523	192	13528	1.3472	1	0.875054	99.9061
GOTERM_BP_FAT	GO:0010720~positive regulation of cell development	4	0.625	0.500766	LYN, MAP1B, TGFB1I1, SMAD1	523	69	13528	1.49949	1	0.964186	99.9996
GOTERM_BP_FAT	GO:0050768~negative regulation of neurogenesis	3	0.46875	0.52277	PTK2, PSEN1, SEMA3F	523	45	13528	1.72441	1	0.969716	99.9998
GOTERM_BP_FAT	GO:0010721~negative regulation of cell development	3	0.46875	0.557805	PTK2, PSEN1, SEMA3F	523	48	13528	1.61663	1	0.977757	100
GOTERM_BP_FAT	GO:0048167~regulation of synaptic plasticity	3	0.46875	0.713141	PSEN1, APOE, MAP1B	523	64	13528	1.21248	1	0.995082	100
GOTERM_BP_FAT	GO:0050804~regulation of synaptic transmission	5	0.78125	0.775062	SNCAIP, PSEN1, APOE, MAP1B, LGI1	523	136	13528	0.950962	1	0.997791	100
GOTERM_BP_FAT	GO:0051969~regulation of transmission of nerve impulse	5	0.78125	0.824046	SNCAIP, PSEN1, APOE, MAP1B, LGI1	523	147	13528	0.879801	1	0.999029	100
GOTERM_BP_FAT	GO:0031644~regulation of neurological system process	5	0.78125	0.846832	SNCAIP, PSEN1, APOE, MAP1B, LGI1	523	153	13528	0.845299	1	0.999366	100
Annotation Cluster 102	Enrichment Score: 0.8542065428640252
Category	Term	Count	%	PValue	Genes	List Total	Pop Hits	Pop Total	Fold Enrichment	Bonferroni	Benjamini	FDR
GOTERM_BP_FAT	GO:0019216~regulation of lipid metabolic process	9	1.40625	0.0679096	NPC2, GIMAP5, VAV3, APOE, IGFBP7, STAT5B, APOC1, IRS1, NR1H3	523	112	13528	2.07853	1	0.452463	71.502
GOTERM_BP_FAT	GO:0019218~regulation of steroid metabolic process	4	0.625	0.160708	APOE, IGFBP7, STAT5B, APOC1	523	36	13528	2.87402	1	0.691851	95.6166
GOTERM_BP_FAT	GO:0046890~regulation of lipid biosynthetic process	4	0.625	0.250848	APOE, IGFBP7, APOC1, NR1H3	523	45	13528	2.29921	1	0.81761	99.4232
Annotation Cluster 103	Enrichment Score: 0.8518004735426296
Category	Term	Count	%	PValue	Genes	List Total	Pop Hits	Pop Total	Fold Enrichment	Bonferroni	Benjamini	FDR
GOTERM_BP_FAT	GO:0046466~membrane lipid catabolic process	4	0.625	0.0259519	GM2A, SMPDL3A, GALC, PPT1	523	17	13528	6.08615	1	0.240693	37.4603
GOTERM_BP_FAT	GO:0030149~sphingolipid catabolic process	4	0.625	0.0259519	GM2A, SMPDL3A, GALC, PPT1	523	17	13528	6.08615	1	0.240693	37.4603
GOTERM_BP_FAT	GO:0006643~membrane lipid metabolic process	7	1.09375	0.0924294	PLA2G15, GM2A, SMPDL3A, PSAP, ST3GAL6, GALC, PPT1	523	81	13528	2.23535	1	0.531451	82.2928
GOTERM_BP_FAT	GO:0006664~glycolipid metabolic process	4	0.625	0.115988	GM2A, PSAP, ST3GAL6, GALC	523	31	13528	3.33757	1	0.591632	88.9271
GOTERM_BP_FAT	GO:0006665~sphingolipid metabolic process	6	0.9375	0.163159	PLA2G15, GM2A, SMPDL3A, PSAP, GALC, PPT1	523	75	13528	2.06929	1	0.696099	95.8395
GOTERM_BP_FAT	GO:0044242~cellular lipid catabolic process	6	0.9375	0.169524	PLA2G15, PLCG1, GM2A, SMPDL3A, GALC, PPT1	523	76	13528	2.04207	1	0.707779	96.3695
GOTERM_BP_FAT	GO:0016042~lipid catabolic process	10	1.5625	0.225327	PLA2G15, PLCB4, LIPA, PLCG1, GM2A, SMPDL3A, APOE, GALC, PLBD1, PPT1	523	173	13528	1.49515	1	0.787821	98.9511
GOTERM_BP_FAT	GO:0006687~glycosphingolipid metabolic process	3	0.46875	0.265401	GM2A, PSAP, GALC	523	26	13528	2.98456	1	0.827522	99.5936
GOTERM_BP_FAT	GO:0006672~ceramide metabolic process	3	0.46875	0.48592	PLA2G15, GM2A, GALC	523	42	13528	1.84758	1	0.959915	99.9993
GOTERM_BP_FAT	GO:0046519~sphingoid metabolic process	3	0.46875	0.52277	PLA2G15, GM2A, GALC	523	45	13528	1.72441	1	0.969716	99.9998
Annotation Cluster 104	Enrichment Score: 0.8455829230940183
Category	Term	Count	%	PValue	Genes	List Total	Pop Hits	Pop Total	Fold Enrichment	Bonferroni	Benjamini	FDR
UP_SEQ_FEATURE	domain:CRIB	3	0.46875	0.131071	CDC42EP1, PAK1, CDC42EP3	639	19	19113	4.72276	1	0.923057	90.9845
INTERPRO	IPR000095:PAK-box/P21-Rho-binding	3	0.46875	0.134607	CDC42EP1, PAK1, CDC42EP3	598	18	16659	4.64298	1	0.823575	89.838
SMART	SM00285:PBD	3	0.46875	0.164693	CDC42EP1, PAK1, CDC42EP3	370	18	9079	4.08964	1	0.669186	89.6875
Annotation Cluster 105	Enrichment Score: 0.83548385815901
Category	Term	Count	%	PValue	Genes	List Total	Pop Hits	Pop Total	Fold Enrichment	Bonferroni	Benjamini	FDR
GOTERM_MF_FAT	GO:0008081~phosphoric diester hydrolase activity	9	1.40625	0.0124469	EDNRA, C3AR1, PLCB4, PLCG1, PDE2A, SMPDL3A, HMOX1, PDE5A, PDE9A	482	84	12983	2.88597	0.999952	0.317843	17.4751
INTERPRO	IPR003607:Metal-dependent phosphohydrolase, HD region	4	0.625	0.053024	PDE2A, PDE5A, SAMHD1, PDE9A	598	24	16659	4.64298	1	0.543667	57.7542
SMART	SM00471:HDc	4	0.625	0.0717169	PDE2A, PDE5A, SAMHD1, PDE9A	370	24	9079	4.08964	1	0.463205	60.9169
SP_PIR_KEYWORDS	cGMP	3	0.46875	0.152701	PDE2A, PDE5A, PDE9A	639	21	19235	4.30025	1	0.52482	90.5886
INTERPRO	IPR002073:3'5'-cyclic nucleotide phosphodiesterase	3	0.46875	0.172535	PDE2A, PDE5A, PDE9A	598	21	16659	3.97969	1	0.882931	94.998
GOTERM_MF_FAT	GO:0004114~3',5'-cyclic-nucleotide phosphodiesterase activity	3	0.46875	0.222683	PDE2A, PDE5A, PDE9A	482	24	12983	3.36696	1	0.864684	97.8994
UP_SEQ_FEATURE	region of interest:Catalytic	4	0.625	0.232978	PDE2A, HK3, PDE5A, PDE9A	639	50	19113	2.39286	1	0.986606	98.9356
GOTERM_MF_FAT	GO:0004112~cyclic-nucleotide phosphodiesterase activity	3	0.46875	0.236518	PDE2A, PDE5A, PDE9A	482	25	12983	3.23228	1	0.875111	98.4051
UP_SEQ_FEATURE	metal ion-binding site:Divalent metal cation 2	3	0.46875	0.239743	PDE2A, PDE5A, PDE9A	639	28	19113	3.20473	1	0.987964	99.0854
UP_SEQ_FEATURE	metal ion-binding site:Divalent metal cation 1	3	0.46875	0.239743	PDE2A, PDE5A, PDE9A	639	28	19113	3.20473	1	0.987964	99.0854
KEGG_PATHWAY	hsa00230:Purine metabolism	8	1.25	0.733575	PDE2A, PDE5A, DCK, NPR1, GUCY1A3, GUCY1B3, PDE9A, NPR2	277	153	5085	0.959864	1	0.941239	100
Annotation Cluster 106	Enrichment Score: 0.8304546006837116
Category	Term	Count	%	PValue	Genes	List Total	Pop Hits	Pop Total	Fold Enrichment	Bonferroni	Benjamini	FDR
GOTERM_BP_FAT	GO:0031667~response to nutrient levels	13	2.03125	0.0797185	NES, SLC8A1, KYNU, IGFBP7, MAP1B, SOD2, VDR, PSEN1, HMOX1, CTSD, TIE1, ALOX5, MEST	523	197	13528	1.7069	1	0.493405	77.3029
GOTERM_BP_FAT	GO:0009991~response to extracellular stimulus	14	2.1875	0.0844294	NES, SLC8A1, KYNU, LYN, IGFBP7, MAP1B, SOD2, VDR, PSEN1, HMOX1, CTSD, TIE1, ALOX5, MEST	523	220	13528	1.64603	1	0.508109	79.2898
GOTERM_BP_FAT	GO:0033273~response to vitamin	6	0.9375	0.110686	VDR, KYNU, IGFBP7, MAP1B, TIE1, MEST	523	66	13528	2.35147	1	0.579263	87.6799
GOTERM_BP_FAT	GO:0007584~response to nutrient	9	1.40625	0.17375	VDR, SLC8A1, KYNU, IGFBP7, HMOX1, MAP1B, TIE1, ALOX5, MEST	523	140	13528	1.66282	1	0.714091	96.6856
GOTERM_BP_FAT	GO:0033189~response to vitamin A	4	0.625	0.219818	IGFBP7, MAP1B, TIE1, MEST	523	42	13528	2.46344	1	0.782154	98.8097
GOTERM_BP_FAT	GO:0032526~response to retinoic acid	3	0.46875	0.365712	IGFBP7, TIE1, MEST	523	33	13528	2.35147	1	0.905707	99.9704
Annotation Cluster 107	Enrichment Score: 0.8258014216158485
Category	Term	Count	%	PValue	Genes	List Total	Pop Hits	Pop Total	Fold Enrichment	Bonferroni	Benjamini	FDR
GOTERM_BP_FAT	GO:0032103~positive regulation of response to external stimulus	6	0.9375	0.100322	EDNRA, S1PR1, STAT5B, FCER1G, TLR4, KDR	523	64	13528	2.42495	1	0.550388	84.8492
GOTERM_BP_FAT	GO:0050729~positive regulation of inflammatory response	4	0.625	0.107688	EDNRA, STAT5B, FCER1G, TLR4	523	30	13528	3.44882	1	0.570615	86.9169
GOTERM_BP_FAT	GO:0050727~regulation of inflammatory response	6	0.9375	0.169524	EDNRA, GPX1, APOE, STAT5B, FCER1G, TLR4	523	76	13528	2.04207	1	0.707779	96.3695
GOTERM_BP_FAT	GO:0032101~regulation of response to external stimulus	9	1.40625	0.271645	EDNRA, GPX1, S1PR1, APOE, STAT5B, FCER1G, NOS3, TLR4, KDR	523	159	13528	1.46412	1	0.831452	99.651
Annotation Cluster 108	Enrichment Score: 0.8171243880071986
Category	Term	Count	%	PValue	Genes	List Total	Pop Hits	Pop Total	Fold Enrichment	Bonferroni	Benjamini	FDR
GOTERM_BP_FAT	GO:0032368~regulation of lipid transport	5	0.78125	0.0271204	P2RX4, TSPO, APOE, APOC1, NR1H3	523	30	13528	4.31103	1	0.249366	38.7861
GOTERM_BP_FAT	GO:0032371~regulation of sterol transport	4	0.625	0.0399652	TSPO, APOE, APOC1, NR1H3	523	20	13528	5.17323	1	0.324963	51.7146
GOTERM_BP_FAT	GO:0032374~regulation of cholesterol transport	4	0.625	0.0399652	TSPO, APOE, APOC1, NR1H3	523	20	13528	5.17323	1	0.324963	51.7146
GOTERM_BP_FAT	GO:0045834~positive regulation of lipid metabolic process	5	0.78125	0.100531	VAV3, APOE, APOC1, IRS1, NR1H3	523	46	13528	2.81154	1	0.550197	84.9118
GOTERM_BP_FAT	GO:0006641~triglyceride metabolic process	4	0.625	0.230079	GPX1, APOE, APOC1, NR1H3	523	43	13528	2.40615	1	0.793474	99.0602
GOTERM_BP_FAT	GO:0046890~regulation of lipid biosynthetic process	4	0.625	0.250848	APOE, IGFBP7, APOC1, NR1H3	523	45	13528	2.29921	1	0.81761	99.4232
GOTERM_BP_FAT	GO:0006639~acylglycerol metabolic process	4	0.625	0.293085	GPX1, APOE, APOC1, NR1H3	523	49	13528	2.11152	1	0.851877	99.7953
GOTERM_BP_FAT	GO:0006638~neutral lipid metabolic process	4	0.625	0.303732	GPX1, APOE, APOC1, NR1H3	523	50	13528	2.06929	1	0.860518	99.8439
GOTERM_BP_FAT	GO:0006662~glycerol ether metabolic process	4	0.625	0.314396	GPX1, APOE, APOC1, NR1H3	523	51	13528	2.02872	1	0.868653	99.8815
GOTERM_BP_FAT	GO:0018904~organic ether metabolic process	4	0.625	0.335738	GPX1, APOE, APOC1, NR1H3	523	53	13528	1.95216	1	0.883989	99.9326
GOTERM_BP_FAT	GO:0046486~glycerolipid metabolic process	8	1.25	0.434935	PIK3CG, GPX1, PLA2G15, APOE, PI4K2A, APOC1, PLAUR, NR1H3	523	162	13528	1.27734	1	0.940605	99.9962
Annotation Cluster 109	Enrichment Score: 0.8087652495725927
Category	Term	Count	%	PValue	Genes	List Total	Pop Hits	Pop Total	Fold Enrichment	Bonferroni	Benjamini	FDR
INTERPRO	IPR001315:Caspase Recruitment	4	0.625	0.0840969	NOD2, CARD9, PYCARD, CARD10	598	29	16659	3.84246	1	0.673999	75.0758
SMART	SM00114:CARD	4	0.625	0.111905	NOD2, CARD9, PYCARD, CARD10	370	29	9079	3.38453	1	0.562544	77.6469
KEGG_PATHWAY	hsa04621:NOD-like receptor signaling pathway	6	0.9375	0.245199	NOD2, CARD9, MAPK13, IL18, PYCARD, MAPK11	277	62	5085	1.77652	1	0.670573	96.5237
UP_SEQ_FEATURE	domain:CARD	3	0.46875	0.252227	CARD9, PYCARD, CARD10	639	29	19113	3.09422	1	0.989668	99.3112
Annotation Cluster 110	Enrichment Score: 0.8027587553927957
Category	Term	Count	%	PValue	Genes	List Total	Pop Hits	Pop Total	Fold Enrichment	Bonferroni	Benjamini	FDR
GOTERM_BP_FAT	GO:0010033~response to organic substance	40	6.25	0.0206318	CAV2, KYNU, GRB2, IGFBP7, STAT5B, TLR2, ACP5, GNG11, TLR4, ACP2, COMT, TLR6, EDNRA, SLC11A1, NOD2, APOE, HMOX1, GAB1, NOS3, SLC8A1, CARD9, LYN, SOCS2, HCLS1, TGFBR1, MAP1B, FBP1, NPY1R, SMAD1, IRS1, P2RX4, C1QB, CORO1A, GRB10, GLUL, KCNJ8, ABAT, CLEC7A, TJP2, PTAFR	523	721	13528	1.43502	1	0.206585	31.0741
GOTERM_BP_FAT	GO:0043434~response to peptide hormone stimulus	11	1.71875	0.0748363	CAV2, GRB10, SOCS2, LYN, GRB2, STAT5B, GAB1, MAP1B, FBP1, NOS3, IRS1	523	154	13528	1.84758	1	0.479061	75.0547
GOTERM_BP_FAT	GO:0043627~response to estrogen stimulus	8	1.25	0.111173	CAV2, SOCS2, HMOX1, TGFBR1, STAT5B, MAP1B, NOS3, NPY1R	523	105	13528	1.97075	1	0.579992	87.7997
GOTERM_BP_FAT	GO:0032870~cellular response to hormone stimulus	9	1.40625	0.142411	GRB10, SOCS2, GRB2, IGFBP7, STAT5B, GAB1, FBP1, GNG11, IRS1	523	133	13528	1.75034	1	0.654635	93.5582
GOTERM_BP_FAT	GO:0032355~response to estradiol stimulus	5	0.78125	0.15448	SOCS2, STAT5B, MAP1B, NOS3, NPY1R	523	54	13528	2.39501	1	0.678816	94.9981
GOTERM_BP_FAT	GO:0008286~insulin receptor signaling pathway	4	0.625	0.170209	GRB10, GRB2, GAB1, IRS1	523	37	13528	2.79634	1	0.708516	96.4226
GOTERM_BP_FAT	GO:0009725~response to hormone stimulus	18	2.8125	0.253261	CAV2, SOCS2, LYN, GRB2, HCLS1, IGFBP7, TGFBR1, STAT5B, MAP1B, FBP1, GNG11, NPY1R, IRS1, C1QB, GRB10, HMOX1, GAB1, NOS3	523	367	13528	1.26864	1	0.817128	99.4555
GOTERM_BP_FAT	GO:0032869~cellular response to insulin stimulus	5	0.78125	0.267309	GRB10, GRB2, GAB1, FBP1, IRS1	523	68	13528	1.90192	1	0.827588	99.612
GOTERM_BP_FAT	GO:0009719~response to endogenous stimulus	19	2.96875	0.306427	CAV2, LYN, SOCS2, GRB2, HCLS1, IGFBP7, TGFBR1, STAT5B, MAP1B, FBP1, GNG11, NPY1R, SMAD1, IRS1, C1QB, GRB10, HMOX1, GAB1, NOS3	523	405	13528	1.21347	1	0.862897	99.8543
GOTERM_BP_FAT	GO:0048545~response to steroid hormone stimulus	10	1.5625	0.323275	C1QB, CAV2, SOCS2, IGFBP7, HMOX1, TGFBR1, STAT5B, MAP1B, NOS3, NPY1R	523	192	13528	1.3472	1	0.875054	99.9061
GOTERM_BP_FAT	GO:0032868~response to insulin stimulus	6	0.9375	0.342867	GRB10, LYN, GRB2, GAB1, FBP1, IRS1	523	100	13528	1.55197	1	0.889016	99.9444
Annotation Cluster 111	Enrichment Score: 0.8025094362171356
Category	Term	Count	%	PValue	Genes	List Total	Pop Hits	Pop Total	Fold Enrichment	Bonferroni	Benjamini	FDR
GOTERM_BP_FAT	GO:0009310~amine catabolic process	7	1.09375	0.0803308	BCAT1, ASPA, KYNU, SDS, NOS3, KMO, COMT	523	78	13528	2.32132	1	0.495141	77.5709
GOTERM_BP_FAT	GO:0009063~cellular amino acid catabolic process	6	0.9375	0.121545	BCAT1, ASPA, KYNU, SDS, NOS3, KMO	523	68	13528	2.28231	1	0.605146	90.1061
SP_PIR_KEYWORDS	pyridoxal phosphate	5	0.78125	0.149919	BCAT1, KYNU, SDS, ABAT, PNPO	639	62	19235	2.42756	1	0.521177	90.1382
GOTERM_BP_FAT	GO:0046395~carboxylic acid catabolic process	7	1.09375	0.257625	BCAT1, ASPA, KYNU, PLA2G15, SDS, NOS3, KMO	523	111	13528	1.6312	1	0.820694	99.5096
GOTERM_BP_FAT	GO:0016054~organic acid catabolic process	7	1.09375	0.257625	BCAT1, ASPA, KYNU, PLA2G15, SDS, NOS3, KMO	523	111	13528	1.6312	1	0.820694	99.5096
Annotation Cluster 112	Enrichment Score: 0.8018812386651013
Category	Term	Count	%	PValue	Genes	List Total	Pop Hits	Pop Total	Fold Enrichment	Bonferroni	Benjamini	FDR
UP_SEQ_FEATURE	domain:Ras-associating	4	0.625	0.103463	GRB10, RASIP1, RASSF9, ARAP3	639	34	19113	3.51892	1	0.88681	84.5958
INTERPRO	IPR000159:Ras-association	4	0.625	0.171874	GRB10, RASIP1, RASSF9, ARAP3	598	40	16659	2.78579	1	0.884699	94.9344
SMART	SM00314:RA	4	0.625	0.220983	GRB10, RASIP1, RASSF9, ARAP3	370	40	9079	2.45378	1	0.765378	95.7258
Annotation Cluster 113	Enrichment Score: 0.7918780891950039
Category	Term	Count	%	PValue	Genes	List Total	Pop Hits	Pop Total	Fold Enrichment	Bonferroni	Benjamini	FDR
GOTERM_CC_FAT	GO:0044421~extracellular region part	48	7.5	0.0641611	MSR1, COL21A1, IGFBP7, IL18, LY86, BTC, SORL1, APOC1, TNFSF13, IL33, MMRN2, SMPDL3A, APOE, SPINT2, HMOX1, SEMA3F, LGI1, FGF1, ANGPT2, GFOD2, MATN2, COL18A1, COL4A2, FLT1, COL4A1, EGFL7, KL, PSAP, HSPG2, COL15A1, CECR1, OLFML2A, COL5A3, TNFSF8, SLIT3, C1QA, C1QB, VWF, LAMA3, LAMA5, FBLN2, GRN, AKR1B1, PECAM1, NOTCH4, LAMC1, MFAP5, RNPEP	501	960	12782	1.27565	1	0.326284	60.4101
SP_PIR_KEYWORDS	Secreted	66	10.3125	0.117569	NXPH3, S100A8, COL21A1, EFNA1, LY86, IGFBP7, IL18, BTC, S100A9, TNFSF13, CXADR, MMRN2, HPSE, APOE, SMPDL3A, SEMA3F, CSF3R, LGI1, ANGPT2, GFOD1, FCGR3B, CSF2RA, GFOD2, PILRA, MATN2, C2CD2, EGFL7, CECR1, OLFML2A, PLAUR, CD163, SLIT3, C1QA, C1QB, NPC2, GRN, LAMC1, TREM2, MFAP5, RNPEP, VIP, EMCN, ADPGK, PLBD1, APOC1, IL33, RNASET2, MR1, COL18A1, MGAT4A, COL4A2, COL4A1, FLT1, PLA2G15, OLR1, KL, RNASE6…	639	1689	19235	1.17627	1	0.462799	83.2007
GOTERM_CC_FAT	GO:0005615~extracellular space	32	5	0.220909	MSR1, LY86, IL18, IGFBP7, SORL1, BTC, APOC1, TNFSF13, IL33, MMRN2, SMPDL3A, APOE, HMOX1, SEMA3F, LGI1, FGF1, ANGPT2, COL18A1, FLT1, EGFL7, PSAP, KL, CECR1, SLIT3, TNFSF8, C1QA, C1QB, GRN, PECAM1, NOTCH4, AKR1B1, RNPEP	501	685	12782	1.19185	1	0.625268	96.9442
GOTERM_CC_FAT	GO:0005576~extracellular region	82	12.8125	0.408046	NXPH3, MSR1, COL21A1, IL18, LY86, IGFBP7, BTC, SORL1, TNFSF13, JAG1, CXADR, MMRN2, SPINT2, HPSE, APOE, SMPDL3A, SEMA3F, HMOX1, CSF3R, LGI1, FGF1, ANGPT2, FCGR3B, GFOD1, CSF2RA, GFOD2, PILRA, MATN2, C2CD2, EGFL7, CECR1, ACTN1, OLFML2A, CTSS, PLAUR, CD163, SLIT3, C1QA, C1QB, NPC2, GRN, ST14, CTSD, LAMC1, CTSB, TREM2, MFAP5, RNPEP, VIP, EMCN, ADPGK, PLBD1, APOC1, IFI30, PPT1, IL33, CTSL1, RNASET2, M…	501	2010	12782	1.04083	1	0.80475	99.9342
Annotation Cluster 114	Enrichment Score: 0.7902553499337069
Category	Term	Count	%	PValue	Genes	List Total	Pop Hits	Pop Total	Fold Enrichment	Bonferroni	Benjamini	FDR
GOTERM_MF_FAT	GO:0015485~cholesterol binding	3	0.46875	0.129296	SOAT1, TSPO, NPC2	482	17	12983	4.75336	1	0.75131	88.0348
GOTERM_MF_FAT	GO:0032934~sterol binding	3	0.46875	0.155059	SOAT1, TSPO, NPC2	482	19	12983	4.253	1	0.800474	92.451
GOTERM_MF_FAT	GO:0005496~steroid binding	5	0.78125	0.212397	ALDH1A1, SOAT1, TSPO, NPC2, KL	482	64	12983	2.10435	1	0.861205	97.4303
Annotation Cluster 115	Enrichment Score: 0.7899418789932696
Category	Term	Count	%	PValue	Genes	List Total	Pop Hits	Pop Total	Fold Enrichment	Bonferroni	Benjamini	FDR
GOTERM_CC_FAT	GO:0019897~extrinsic to plasma membrane	7	1.09375	0.0128483	CAV2, GNA15, GNAI1, APOE, ST14, RGS19, GNG11	501	50	12782	3.57182	0.994685	0.114672	16.5311
GOTERM_CC_FAT	GO:0005834~heterotrimeric G-protein complex	4	0.625	0.102755	GNA15, GNAI1, RGS19, GNG11	501	29	12782	3.51903	1	0.434641	78.0207
SP_PIR_KEYWORDS	GTP binding	3	0.46875	0.6563	GNA15, GNAI1, GNG11	639	67	19235	1.34784	1	0.958279	100
GOTERM_MF_FAT	GO:0003924~GTPase activity	7	1.09375	0.79888	RAP2B, GNA15, GNAI1, RRAD, GNG11, RASL12, EHD2	482	211	12983	0.893601	1	0.99912	100
Annotation Cluster 116	Enrichment Score: 0.7824203621105348
Category	Term	Count	%	PValue	Genes	List Total	Pop Hits	Pop Total	Fold Enrichment	Bonferroni	Benjamini	FDR
GOTERM_MF_FAT	GO:0005100~Rho GTPase activator activity	5	0.78125	0.0237756	DOCK2, SYDE1, ARHGAP29, ARAP3, DOCK4	482	30	12983	4.48928	1	0.372491	30.8574
GOTERM_MF_FAT	GO:0030675~Rac GTPase activator activity	3	0.46875	0.0506178	DOCK2, ARAP3, DOCK4	482	10	12983	8.08071	1	0.527576	54.9118
GOTERM_MF_FAT	GO:0005099~Ras GTPase activator activity	7	1.09375	0.121275	ALDH1A1, DOCK2, SYDE1, ARHGAP29, ARAP3, DOCK4, TBC1D2	482	91	12983	2.07198	1	0.731805	86.2281
SP_PIR_KEYWORDS	GTPase activation	8	1.25	0.276453	ADAP2, SYDE1, ARHGEF15, ARHGAP29, ARAP3, ARHGDIB, ARHGAP25, TBC1D2	639	159	19235	1.51455	1	0.701485	99.0099
UP_SEQ_FEATURE	domain:Rho-GAP	4	0.625	0.369979	SYDE1, ARHGAP29, ARAP3, ARHGAP25	639	65	19113	1.84066	1	0.998236	99.9634
INTERPRO	IPR000198:RhoGAP	4	0.625	0.432663	SYDE1, ARHGAP29, ARAP3, ARHGAP25	598	67	16659	1.66316	1	0.994959	99.9872
SMART	SM00324:RhoGAP	4	0.625	0.5163	SYDE1, ARHGAP29, ARAP3, ARHGAP25	370	67	9079	1.46495	1	0.963113	99.9896
Annotation Cluster 117	Enrichment Score: 0.7428983676630191
Category	Term	Count	%	PValue	Genes	List Total	Pop Hits	Pop Total	Fold Enrichment	Bonferroni	Benjamini	FDR
GOTERM_BP_FAT	GO:0010543~regulation of platelet activation	3	0.46875	0.0356561	APOE, NOS3, TLR4	523	8	13528	9.69981	1	0.303105	47.6961
GOTERM_BP_FAT	GO:0050818~regulation of coagulation	4	0.625	0.209655	PSEN1, APOE, NOS3, TLR4	523	41	13528	2.52353	1	0.766404	98.5004
GOTERM_BP_FAT	GO:0045471~response to ethanol	5	0.78125	0.233371	APOE, STAT5B, ABAT, NOS3, TLR4	523	64	13528	2.02079	1	0.795944	99.1294
GOTERM_BP_FAT	GO:0032101~regulation of response to external stimulus	9	1.40625	0.271645	EDNRA, GPX1, S1PR1, APOE, STAT5B, FCER1G, NOS3, TLR4, KDR	523	159	13528	1.46412	1	0.831452	99.651
GOTERM_BP_FAT	GO:0030193~regulation of blood coagulation	3	0.46875	0.407211	APOE, NOS3, TLR4	523	36	13528	2.15551	1	0.928864	99.9912
Annotation Cluster 118	Enrichment Score: 0.7244861137091386
Category	Term	Count	%	PValue	Genes	List Total	Pop Hits	Pop Total	Fold Enrichment	Bonferroni	Benjamini	FDR
GOTERM_CC_FAT	GO:0032420~stereocilium	3	0.46875	0.114685	MPP1, SLC4A7, DOCK4	501	15	12782	5.10259	1	0.464459	81.7701
GOTERM_CC_FAT	GO:0032421~stereocilium bundle	3	0.46875	0.141271	MPP1, SLC4A7, DOCK4	501	17	12782	4.50229	1	0.516	88.0942
GOTERM_CC_FAT	GO:0005902~microvillus	3	0.46875	0.413984	MPP1, SLC4A7, DOCK4	501	36	12782	2.12608	1	0.808368	99.9429
Annotation Cluster 119	Enrichment Score: 0.7202985057820999
Category	Term	Count	%	PValue	Genes	List Total	Pop Hits	Pop Total	Fold Enrichment	Bonferroni	Benjamini	FDR
SP_PIR_KEYWORDS	sarcoplasmic reticulum	3	0.46875	0.164471	PLN, CASQ2, HRC	639	22	19235	4.10478	1	0.546905	92.2908
GOTERM_CC_FAT	GO:0016529~sarcoplasmic reticulum	4	0.625	0.194938	PLN, ITPR1, CASQ2, HRC	501	39	12782	2.61672	1	0.591845	95.168
GOTERM_CC_FAT	GO:0016528~sarcoplasm	4	0.625	0.215337	PLN, ITPR1, CASQ2, HRC	501	41	12782	2.48907	1	0.618205	96.6242
Annotation Cluster 120	Enrichment Score: 0.6966787682393772
Category	Term	Count	%	PValue	Genes	List Total	Pop Hits	Pop Total	Fold Enrichment	Bonferroni	Benjamini	FDR
GOTERM_BP_FAT	GO:0006461~protein complex assembly	26	4.0625	0.121074	CAV2, PARD3, GRB2, AP2S1, CAPZA1, HLA-DMA, CD74, SLC7A7, LPXN, NOD2, PTK2, ALOX5AP, GCHFR, SYK, SMAD1, IRS1, SOD2, CARD10, P2RX4, VWF, CYBA, VAMP8, CAPG, MYH11, LAMC1, PARVA	523	505	13528	1.33172	1	0.604571	90.0108
GOTERM_BP_FAT	GO:0070271~protein complex biogenesis	26	4.0625	0.121074	CAV2, PARD3, GRB2, AP2S1, CAPZA1, HLA-DMA, CD74, SLC7A7, LPXN, NOD2, PTK2, ALOX5AP, GCHFR, SYK, SMAD1, IRS1, SOD2, CARD10, P2RX4, VWF, CYBA, VAMP8, CAPG, MYH11, LAMC1, PARVA	523	505	13528	1.33172	1	0.604571	90.0108
GOTERM_BP_FAT	GO:0065003~macromolecular complex assembly	30	4.6875	0.271468	CAV2, PARD3, GRB2, AP2S1, CAPZA1, APOC1, HLA-DMA, CD74, SLC7A7, LPXN, NOD2, PTK2, APOE, ALOX5AP, H2AFY, GCHFR, SYK, SOAT1, SMAD1, IRS1, CARD10, SOD2, VWF, P2RX4, CYBA, VAMP8, CAPG, MYH11, LAMC1, PARVA	523	665	13528	1.16689	1	0.831829	99.6495
GOTERM_BP_FAT	GO:0043933~macromolecular complex subunit organization	30	4.6875	0.410647	CAV2, PARD3, GRB2, AP2S1, CAPZA1, APOC1, HLA-DMA, CD74, SLC7A7, LPXN, NOD2, PTK2, APOE, ALOX5AP, H2AFY, GCHFR, SYK, SOAT1, SMAD1, IRS1, CARD10, SOD2, VWF, P2RX4, CYBA, VAMP8, CAPG, MYH11, LAMC1, PARVA	523	710	13528	1.09294	1	0.929913	99.992
Annotation Cluster 121	Enrichment Score: 0.6931960126654634
Category	Term	Count	%	PValue	Genes	List Total	Pop Hits	Pop Total	Fold Enrichment	Bonferroni	Benjamini	FDR
GOTERM_BP_FAT	GO:0043009~chordate embryonic development	19	2.96875	0.0905229	TGFBR1, HSPG2, MECOM, TPM1, VASP, FZD6, EDNRA, TJP1, PSEN1, PLCG1, MEOX2, MEOX1, GRN, HOXB6, CHST11, PHGDH, PDGFRB, PBX1, MYH10	523	331	13528	1.48476	1	0.52771	81.6169
GOTERM_BP_FAT	GO:0009792~embryonic development ending in birth or egg hatching	19	2.96875	0.0969111	TGFBR1, HSPG2, MECOM, TPM1, VASP, FZD6, EDNRA, TJP1, PSEN1, PLCG1, MEOX2, MEOX1, GRN, HOXB6, CHST11, PHGDH, PDGFRB, PBX1, MYH10	523	334	13528	1.47143	1	0.543226	83.7904
GOTERM_BP_FAT	GO:0001701~in utero embryonic development	9	1.40625	0.36933	EDNRA, TJP1, PLCG1, GRN, TGFBR1, PDGFRB, MECOM, TPM1, MYH10	523	176	13528	1.3227	1	0.907236	99.9733
GOTERM_BP_FAT	GO:0048598~embryonic morphogenesis	13	2.03125	0.520798	PSEN1, LAMA5, TGFBR1, HOXB6, CHST11, JAG2, HSPG2, PBX1, TGFB1I1, SMAD1, MECOM, VASP, FZD6	523	307	13528	1.09531	1	0.969485	99.9998
Annotation Cluster 122	Enrichment Score: 0.6795135915307053
Category	Term	Count	%	PValue	Genes	List Total	Pop Hits	Pop Total	Fold Enrichment	Bonferroni	Benjamini	FDR
GOTERM_BP_FAT	GO:0001776~leukocyte homeostasis	4	0.625	0.160708	CORO1A, GIMAP5, STAT5B, MECOM	523	36	13528	2.87402	1	0.691851	95.6166
GOTERM_BP_FAT	GO:0043029~T cell homeostasis	3	0.46875	0.193441	CORO1A, GIMAP5, STAT5B	523	21	13528	3.69517	1	0.746251	97.8451
GOTERM_BP_FAT	GO:0002260~lymphocyte homeostasis	3	0.46875	0.294356	CORO1A, GIMAP5, STAT5B	523	28	13528	2.77137	1	0.85222	99.8018
Annotation Cluster 123	Enrichment Score: 0.6757631375226153
Category	Term	Count	%	PValue	Genes	List Total	Pop Hits	Pop Total	Fold Enrichment	Bonferroni	Benjamini	FDR
GOTERM_BP_FAT	GO:0001764~neuron migration	7	1.09375	0.0364436	CAV2, PTK2, PSEN1, CXCR4, APBB2, NR2F2, MYH10	523	64	13528	2.82911	1	0.306025	48.4533
GOTERM_BP_FAT	GO:0006887~exocytosis	8	1.25	0.156263	LAT2, PSEN1, LYN, PI4K2A, SCRN1, TMED10, MYO1F, MYH10	523	115	13528	1.79938	1	0.682486	95.1831
GOTERM_BP_FAT	GO:0051656~establishment of organelle localization	4	0.625	0.500766	PTK2, PSEN1, TMED10, MYH10	523	69	13528	1.49949	1	0.964186	99.9996
GOTERM_BP_FAT	GO:0051640~organelle localization	4	0.625	0.69476	PTK2, PSEN1, TMED10, MYH10	523	92	13528	1.12462	1	0.994032	100
Annotation Cluster 124	Enrichment Score: 0.6731330520186245
Category	Term	Count	%	PValue	Genes	List Total	Pop Hits	Pop Total	Fold Enrichment	Bonferroni	Benjamini	FDR
GOTERM_MF_FAT	GO:0016298~lipase activity	8	1.25	0.0776195	EDNRA, C3AR1, PLA2G15, PLCB4, LIPA, PLCG1, SMPDL3A, HMOX1	482	100	12983	2.15485	1	0.650654	71.0331
GOTERM_BP_FAT	GO:0016042~lipid catabolic process	10	1.5625	0.225327	PLA2G15, PLCB4, LIPA, PLCG1, GM2A, SMPDL3A, APOE, GALC, PLBD1, PPT1	523	173	13528	1.49515	1	0.787821	98.9511
SP_PIR_KEYWORDS	lipid degradation	4	0.625	0.546785	PLCB4, LIPA, PLCG1, PLBD1	639	86	19235	1.40008	1	0.917681	99.9987
Annotation Cluster 125	Enrichment Score: 0.656244673779384
Category	Term	Count	%	PValue	Genes	List Total	Pop Hits	Pop Total	Fold Enrichment	Bonferroni	Benjamini	FDR
GOTERM_CC_FAT	GO:0016459~myosin complex	7	1.09375	0.0411125	MYH11, MYO1F, MYOM1, FILIP1L, MYH10, MYO5C, MYL9	501	65	12782	2.74755	1	0.250372	44.3796
SP_PIR_KEYWORDS	calmodulin-binding	9	1.40625	0.0464559	SLC8A1, MYH11, RRAD, MYO1F, NOS3, CNN1, MYLK, MYH10, MYO5C	639	120	19235	2.25763	1	0.256361	49.2594
SP_PIR_KEYWORDS	myosin	5	0.78125	0.0883653	MYH11, MYO1F, MYH10, MYO5C, MYL9	639	51	19235	2.95115	1	0.391409	73.2724
UP_SEQ_FEATURE	domain:Myosin head-like	4	0.625	0.110501	MYH11, MYO1F, MYH10, MYO5C	639	35	19113	3.41838	1	0.898603	86.5408
GOTERM_MF_FAT	GO:0005516~calmodulin binding	9	1.40625	0.1486	SLC8A1, MYH11, RRAD, MYO1F, NOS3, CNN1, MYLK, MYH10, MYO5C	482	140	12983	1.73158	1	0.789384	91.5158
INTERPRO	IPR001609:Myosin head, motor region	4	0.625	0.154334	MYH11, MYO1F, MYH10, MYO5C	598	38	16659	2.93241	1	0.856613	92.9434
SMART	SM00242:MYSc	4	0.625	0.199643	MYH11, MYO1F, MYH10, MYO5C	370	38	9079	2.58293	1	0.735476	93.9879
UP_SEQ_FEATURE	region of interest:Calmodulin-binding	4	0.625	0.278155	SLC8A1, RRAD, NOS3, MYLK	639	55	19113	2.17533	1	0.992184	99.6237
UP_SEQ_FEATURE	domain:IQ	3	0.46875	0.590588	MYH11, MYO1F, MYH10	639	59	19113	1.52089	1	0.999973	100
INTERPRO	IPR000048:IQ calmodulin-binding region	4	0.625	0.607683	MYH11, MYO1F, MYH10, MYO5C	598	87	16659	1.28082	1	0.999561	100
SP_PIR_KEYWORDS	motor protein	5	0.78125	0.641661	MYH11, MYO1F, MYH10, MYO5C, MYL9	639	132	19235	1.14022	1	0.954592	100
SMART	SM00015:IQ	4	0.625	0.692884	MYH11, MYO1F, MYH10, MYO5C	370	87	9079	1.12818	1	0.987795	100
GOTERM_MF_FAT	GO:0003774~motor activity	5	0.78125	0.776617	MYH11, MYO1F, MYH10, MYO5C, MYL9	482	142	12983	0.94844	1	0.998887	100
Annotation Cluster 126	Enrichment Score: 0.6535092653160725
Category	Term	Count	%	PValue	Genes	List Total	Pop Hits	Pop Total	Fold Enrichment	Bonferroni	Benjamini	FDR
GOTERM_CC_FAT	GO:0030118~clathrin coat	5	0.78125	0.0647904	AP1B1, NCALD, AP2S1, NECAP2, GGA2	501	39	12782	3.27089	1	0.325086	60.7804
GOTERM_CC_FAT	GO:0030665~clathrin coated vesicle membrane	5	0.78125	0.152434	NCALD, AP2S1, PI4K2A, NECAP2, RASSF9	501	53	12782	2.40688	1	0.536943	90.0838
GOTERM_CC_FAT	GO:0030125~clathrin vesicle coat	3	0.46875	0.168992	NCALD, AP2S1, NECAP2	501	19	12782	4.02836	1	0.561269	92.473
GOTERM_CC_FAT	GO:0030117~membrane coat	5	0.78125	0.232213	AP1B1, NCALD, AP2S1, NECAP2, GGA2	501	63	12782	2.02484	1	0.632183	97.5086
GOTERM_CC_FAT	GO:0048475~coated membrane	5	0.78125	0.232213	AP1B1, NCALD, AP2S1, NECAP2, GGA2	501	63	12782	2.02484	1	0.632183	97.5086
GOTERM_CC_FAT	GO:0030131~clathrin adaptor complex	3	0.46875	0.314533	AP1B1, AP2S1, GGA2	501	29	12782	2.63927	1	0.714551	99.4893
GOTERM_CC_FAT	GO:0030662~coated vesicle membrane	5	0.78125	0.319649	NCALD, AP2S1, PI4K2A, NECAP2, RASSF9	501	73	12782	1.74746	1	0.718652	99.54
GOTERM_CC_FAT	GO:0030119~AP-type membrane coat adaptor complex	3	0.46875	0.329069	AP1B1, AP2S1, GGA2	501	30	12782	2.5513	1	0.728414	99.6215
GOTERM_CC_FAT	GO:0030120~vesicle coat	3	0.46875	0.441121	NCALD, AP2S1, NECAP2	501	38	12782	2.01418	1	0.829959	99.9705
Annotation Cluster 127	Enrichment Score: 0.6453428781551458
Category	Term	Count	%	PValue	Genes	List Total	Pop Hits	Pop Total	Fold Enrichment	Bonferroni	Benjamini	FDR
INTERPRO	IPR000668:Peptidase C1A, papain C-terminal	4	0.625	0.0124064	CTSB, CTSS, TINAGL1, CTSL1	598	14	16659	7.95939	0.999997	0.243946	17.9174
INTERPRO	IPR013128:Peptidase C1A, papain	4	0.625	0.0124064	CTSB, CTSS, TINAGL1, CTSL1	598	14	16659	7.95939	0.999997	0.243946	17.9174
SMART	SM00645:Pept_C1	4	0.625	0.0173569	CTSB, CTSS, TINAGL1, CTSL1	370	14	9079	7.01081	0.974253	0.183969	19.8317
PIR_SUPERFAMILY	PIRSF001182:papain	3	0.46875	0.0599621	CTSB, CTSS, CTSL1	337	9	7396	7.31553	1	0.996401	57.2857
SP_PIR_KEYWORDS	cysteine proteinase	3	0.46875	0.0768221	CTSB, CTSS, CTSL1	639	14	19235	6.45037	1	0.36221	68.0187
SP_PIR_KEYWORDS	protein degradation	3	0.46875	0.129716	CTSD, CTSB, CTSL1	639	19	19235	4.7529	1	0.484218	86.214
INTERPRO	IPR000169:Peptidase, cysteine peptidase active site	4	0.625	0.137404	CTSB, CTSS, TINAGL1, CTSL1	598	36	16659	3.09532	1	0.826718	90.3451
GOTERM_MF_FAT	GO:0004197~cysteine-type endopeptidase activity	5	0.78125	0.277102	PYCARD, CTSB, CTSS, TINAGL1, CTSL1	482	72	12983	1.87053	1	0.893581	99.3098
UP_SEQ_FEATURE	propeptide:Activation peptide	4	0.625	0.441991	CTSD, CTSB, CTSS, CTSL1	639	73	19113	1.63895	1	0.999433	99.9954
SP_PIR_KEYWORDS	zymogen	7	1.09375	0.682877	BACE2, CTSD, CTSB, CTSS, CPVL, CTSL1, GLB1	639	206	19235	1.02287	1	0.965719	100
GOTERM_MF_FAT	GO:0008234~cysteine-type peptidase activity	5	0.78125	0.771899	PYCARD, CTSB, CTSS, TINAGL1, CTSL1	482	141	12983	0.955166	1	0.998867	100
SP_PIR_KEYWORDS	thiol protease	3	0.46875	0.924739	CTSB, CTSS, CTSL1	639	126	19235	0.716708	1	0.998435	100
SP_PIR_KEYWORDS	Protease	12	1.875	0.930283	PSEN1, CNDP2, SPINT2, BACE2, ST14, CTSD, LTA4H, CTSB, CTSS, CPVL, RNPEP, CTSL1	639	484	19235	0.746324	1	0.998661	100
GOTERM_MF_FAT	GO:0004175~endopeptidase activity	10	1.5625	0.940747	PSEN1, BACE2, ST14, PYCARD, CTSD, CTSB, CTSS, TINAGL1, NRIP2, CTSL1	482	375	12983	0.718285	1	0.999988	100
GOTERM_MF_FAT	GO:0008233~peptidase activity	15	2.34375	0.966949	PSEN1, SPINT2, CNDP2, BACE2, ST14, PYCARD, CTSD, LTA4H, CTSB, CTSS, TINAGL1, CPVL, RNPEP, NRIP2, CTSL1	482	574	12983	0.703894	1	0.999999	100
GOTERM_MF_FAT	GO:0070011~peptidase activity, acting on L-amino acid peptides	14	2.1875	0.971514	PSEN1, CNDP2, BACE2, ST14, PYCARD, CTSD, LTA4H, CTSB, CTSS, TINAGL1, CPVL, RNPEP, NRIP2, CTSL1	482	549	12983	0.686884	1	0.999999	100
GOTERM_BP_FAT	GO:0006508~proteolysis	28	4.375	0.993419	CNDP2, KLHL3, CTSL1, RNF125, ATG7, PYCARD, OLR1, SOCS2, SOCS6, CTSS, MID1, TINAGL1, CPVL, NRIP2, C1QA, C1QB, PSEN1, UBE2K, NEDD4, BACE2, ST14, CTSD, LTA4H, FBXL7, TGFB1I1, CTSB, VSIG4, RNPEP	523	1054	13528	0.687146	1	1	100
Annotation Cluster 128	Enrichment Score: 0.6204416644493748
Category	Term	Count	%	PValue	Genes	List Total	Pop Hits	Pop Total	Fold Enrichment	Bonferroni	Benjamini	FDR
INTERPRO	IPR017448:Speract/scavenger receptor related	3	0.46875	0.211914	MARCO, MSR1, CD163	598	24	16659	3.48223	1	0.928492	97.6867
GOTERM_MF_FAT	GO:0005044~scavenger receptor activity	4	0.625	0.242209	MARCO, MSR1, TINAGL1, CD163	482	46	12983	2.34223	1	0.877209	98.578
INTERPRO	IPR001190:Speract/scavenger receptor	3	0.46875	0.252036	MARCO, MSR1, CD163	598	27	16659	3.09532	1	0.9541	98.9877
SMART	SM00202:SR	3	0.46875	0.25493	MARCO, MSR1, CD163	370	24	9079	3.06723	1	0.801809	97.5645
Annotation Cluster 129	Enrichment Score: 0.5983959942535823
Category	Term	Count	%	PValue	Genes	List Total	Pop Hits	Pop Total	Fold Enrichment	Bonferroni	Benjamini	FDR
UP_SEQ_FEATURE	domain:LDL-receptor class A 4	3	0.46875	0.0980948	ST14, SORL1, HSPG2	639	16	19113	5.60827	1	0.875201	82.9374
UP_SEQ_FEATURE	domain:LDL-receptor class A 3	3	0.46875	0.154256	ST14, SORL1, HSPG2	639	21	19113	4.27297	1	0.948912	94.3268
UP_SEQ_FEATURE	domain:LDL-receptor class A 1	3	0.46875	0.22729	ST14, SORL1, HSPG2	639	27	19113	3.32342	1	0.985423	98.792
UP_SEQ_FEATURE	domain:LDL-receptor class A 2	3	0.46875	0.22729	ST14, SORL1, HSPG2	639	27	19113	3.32342	1	0.985423	98.792
INTERPRO	IPR002172:Low density lipoprotein-receptor, class A, cysteine-rich	3	0.46875	0.539388	ST14, SORL1, HSPG2	598	50	16659	1.67147	1	0.99888	99.9995
SMART	SM00192:LDLa	3	0.46875	0.609076	ST14, SORL1, HSPG2	370	50	9079	1.47227	1	0.9787	99.9993
Annotation Cluster 130	Enrichment Score: 0.5779211197092973
Category	Term	Count	%	PValue	Genes	List Total	Pop Hits	Pop Total	Fold Enrichment	Bonferroni	Benjamini	FDR
GOTERM_BP_FAT	GO:0005996~monosaccharide metabolic process	13	2.03125	0.151153	GNPDA1, ADPGK, SLC37A4, FBP1, RBKS, NPY1R, PCK2, FUCA1, SLC35A2, SDS, HK3, ST3GAL6, GAA	523	222	13528	1.51468	1	0.674651	94.6349
GOTERM_BP_FAT	GO:0019318~hexose metabolic process	10	1.5625	0.323275	ADPGK, SDS, HK3, SLC37A4, GAA, FBP1, NPY1R, PCK2, SLC35A2, FUCA1	523	192	13528	1.3472	1	0.875054	99.9061
GOTERM_BP_FAT	GO:0006006~glucose metabolic process	8	1.25	0.377787	ADPGK, SDS, HK3, SLC37A4, GAA, FBP1, NPY1R, PCK2	523	153	13528	1.35248	1	0.912293	99.979
Annotation Cluster 131	Enrichment Score: 0.577377304143499
Category	Term	Count	%	PValue	Genes	List Total	Pop Hits	Pop Total	Fold Enrichment	Bonferroni	Benjamini	FDR
GOTERM_BP_FAT	GO:0043087~regulation of GTPase activity	9	1.40625	0.103102	ADAP2, VAV3, S1PR1, AGFG1, SYDE1, ARAP3, VAV1, AMPH, TBC1D2	523	123	13528	1.89265	1	0.556872	85.6633
UP_SEQ_FEATURE	domain:Arf-GAP	3	0.46875	0.239743	ADAP2, AGFG1, ARAP3	639	28	19113	3.20473	1	0.987964	99.0854
GOTERM_BP_FAT	GO:0032012~regulation of ARF protein signal transduction	4	0.625	0.240425	ADAP2, AGFG1, CYTH1, ARAP3	523	44	13528	2.35147	1	0.804186	99.2619
INTERPRO	IPR001164:Arf GTPase activating protein	3	0.46875	0.265472	ADAP2, AGFG1, ARAP3	598	28	16659	2.98477	1	0.959487	99.24
GOTERM_MF_FAT	GO:0008060~ARF GTPase activator activity	3	0.46875	0.292084	ADAP2, AGFG1, ARAP3	482	29	12983	2.78645	1	0.904076	99.4994
GOTERM_BP_FAT	GO:0032312~regulation of ARF GTPase activity	3	0.46875	0.294356	ADAP2, AGFG1, ARAP3	523	28	13528	2.77137	1	0.85222	99.8018
SMART	SM00105:ArfGap	3	0.46875	0.315926	ADAP2, AGFG1, ARAP3	370	28	9079	2.62905	1	0.855647	99.1715
GOTERM_BP_FAT	GO:0032318~regulation of Ras GTPase activity	6	0.9375	0.37371	ADAP2, S1PR1, AGFG1, SYDE1, ARAP3, TBC1D2	523	104	13528	1.49228	1	0.909707	99.9764
UP_SEQ_FEATURE	zinc finger region:C4-type	4	0.625	0.397276	ADAP2, AGFG1, FHL5, ARAP3	639	68	19113	1.75946	1	0.998837	99.9829
Annotation Cluster 132	Enrichment Score: 0.5772949845544628
Category	Term	Count	%	PValue	Genes	List Total	Pop Hits	Pop Total	Fold Enrichment	Bonferroni	Benjamini	FDR
GOTERM_BP_FAT	GO:0001836~release of cytochrome c from mitochondria	3	0.46875	0.193441	BID, GPX1, SOD2	523	21	13528	3.69517	1	0.746251	97.8451
GOTERM_BP_FAT	GO:0007005~mitochondrion organization	8	1.25	0.284042	BID, CAV2, GPX1, TSPO, GIMAP5, NOS3, CXADR, SOD2	523	138	13528	1.49949	1	0.84346	99.7431
GOTERM_BP_FAT	GO:0008637~apoptotic mitochondrial changes	3	0.46875	0.33743	BID, GPX1, SOD2	523	31	13528	2.50318	1	0.884595	99.9356
Annotation Cluster 133	Enrichment Score: 0.5764465021912385
Category	Term	Count	%	PValue	Genes	List Total	Pop Hits	Pop Total	Fold Enrichment	Bonferroni	Benjamini	FDR
GOTERM_BP_FAT	GO:0006220~pyrimidine nucleotide metabolic process	4	0.625	0.160708	UPP1, DCK, MBD4, NTHL1	523	36	13528	2.87402	1	0.691851	95.6166
GOTERM_BP_FAT	GO:0046700~heterocycle catabolic process	6	0.9375	0.175983	KYNU, HMOX1, PDE5A, MBD4, KMO, NTHL1	523	77	13528	2.01554	1	0.71828	96.8419
GOTERM_BP_FAT	GO:0044270~nitrogen compound catabolic process	5	0.78125	0.258735	HMOX1, PDE5A, UPP1, MBD4, NTHL1	523	67	13528	1.93031	1	0.821596	99.5225
GOTERM_BP_FAT	GO:0009166~nucleotide catabolic process	4	0.625	0.314396	PDE5A, UPP1, MBD4, NTHL1	523	51	13528	2.02872	1	0.868653	99.8815
GOTERM_BP_FAT	GO:0034656~nucleobase, nucleoside and nucleotide catabolic process	4	0.625	0.388812	PDE5A, UPP1, MBD4, NTHL1	523	58	13528	1.78387	1	0.918482	99.9848
GOTERM_BP_FAT	GO:0034655~nucleobase, nucleoside, nucleotide and nucleic acid catabolic process	4	0.625	0.388812	PDE5A, UPP1, MBD4, NTHL1	523	58	13528	1.78387	1	0.918482	99.9848
Annotation Cluster 134	Enrichment Score: 0.5757357009415577
Category	Term	Count	%	PValue	Genes	List Total	Pop Hits	Pop Total	Fold Enrichment	Bonferroni	Benjamini	FDR
GOTERM_MF_FAT	GO:0008528~peptide receptor activity, G-protein coupled	11	1.71875	0.00970085	EDNRA, CCRL2, C3AR1, AVPR2, CXCR4, DARC, CMKLR1, NPR1, FPR3, NPR2, NPY1R	482	114	12983	2.59906	0.999565	0.285752	13.8851
GOTERM_MF_FAT	GO:0001653~peptide receptor activity	11	1.71875	0.00970085	EDNRA, CCRL2, C3AR1, AVPR2, CXCR4, DARC, CMKLR1, NPR1, FPR3, NPR2, NPY1R	482	114	12983	2.59906	0.999565	0.285752	13.8851
SP_PIR_KEYWORDS	G protein-coupled receptor	8	1.25	0.0912742	C3AR1, AVPR2, GPR176, ADORA3, S1PR1, CXCR4, ADRA2A, FPR3	639	116	19235	2.07598	1	0.398257	74.4633
SP_PIR_KEYWORDS	transducer	31	4.84375	0.437012	C3AR1, AVPR2, GNA15, ADORA3, GPR124, GNAI1, GPR65, GNG11, FPR3, GPRC5B, EDNRA, LPHN2, CCRL2, APLNR, S1PR1, PLCB4, CXCR4, ADRA2A, ELTD1, GPR176, CMKLR1, CELSR2, NPY1R, IRS1, FZD4, FZD6, PLCG1, DARC, GPR56, PTAFR, GPR116	639	874	19235	1.06768	1	0.850845	99.9724
KEGG_PATHWAY	hsa04080:Neuroactive ligand-receptor interaction	14	2.1875	0.641331	C3AR1, AVPR2, TSPO, PARD3, ADORA3, FPR3, NPY1R, P2RX5, EDNRA, P2RX4, APLNR, S1PR1, ADRA2A, PTAFR	277	256	5085	1.00392	1	0.912954	99.9995
SP_PIR_KEYWORDS	g-protein coupled receptor	25	3.90625	0.757486	AVPR2, C3AR1, ADORA3, GPR124, GPR65, FPR3, GPRC5B, EDNRA, LPHN2, CCRL2, APLNR, S1PR1, CXCR4, ADRA2A, ELTD1, GPR176, CMKLR1, CELSR2, NPY1R, FZD4, FZD6, DARC, GPR56, PTAFR, GPR116	639	816	19235	0.922234	1	0.980055	100
GOTERM_BP_FAT	GO:0007186~G-protein coupled receptor protein signaling pathway	34	5.3125	0.964254	VIP, NXPH3, C3AR1, AVPR2, PARD3, GNA15, ADORA3, GPR124, GNAI1, GPR65, GNG11, FPR3, GPRC5B, EDNRA, LPHN2, CCRL2, APLNR, S1PR1, CXCR4, APOE, ADRA2A, ELTD1, PIK3CG, GPR176, CMKLR1, RGS19, CELSR2, NPY1R, FZD4, FZD6, DARC, GPR56, PTAFR, GPR116	523	1123	13528	0.783125	1	0.999996	100
INTERPRO	IPR017452:GPCR, rhodopsin-like superfamily	15	2.34375	0.997152	C3AR1, AVPR2, ADORA3, GPR176, CMKLR1, GPR65, FPR3, NPY1R, CCRL2, EDNRA, APLNR, S1PR1, CXCR4, ADRA2A, PTAFR	598	726	16659	0.575576	1	1	100
INTERPRO	IPR000276:7TM GPCR, rhodopsin-like	15	2.34375	0.99721	C3AR1, AVPR2, ADORA3, GPR176, CMKLR1, GPR65, FPR3, NPY1R, CCRL2, EDNRA, APLNR, S1PR1, CXCR4, ADRA2A, PTAFR	598	727	16659	0.574784	1	1	100
PIR_SUPERFAMILY	PIRSF800006:rhodopsin-like G protein-coupled receptors	14	2.1875	0.999968	AVPR2, C3AR1, ADORA3, GPR176, CMKLR1, GPR65, FPR3, CCRL2, EDNRA, APLNR, S1PR1, CXCR4, DARC, ADRA2A	337	686	7396	0.44789	1	1	100
Annotation Cluster 135	Enrichment Score: 0.5676094085377932
Category	Term	Count	%	PValue	Genes	List Total	Pop Hits	Pop Total	Fold Enrichment	Bonferroni	Benjamini	FDR
KEGG_PATHWAY	hsa04070:Phosphatidylinositol signaling system	7	1.09375	0.211832	PIK3CG, PLCB4, PLCG1, PIK3R5, INPP4B, ITPR1, INPP5A	277	74	5085	1.73651	1	0.62911	94.1728
UP_SEQ_FEATURE	domain:C2	5	0.78125	0.277967	C2CD2, PLCB4, PLCG1, PRKCH, INPP4B	639	80	19113	1.86942	1	0.992443	99.622
KEGG_PATHWAY	hsa00562:Inositol phosphate metabolism	5	0.78125	0.336657	PIK3CG, PLCB4, PLCG1, INPP4B, INPP5A	277	54	5085	1.69976	1	0.753232	99.2565
Annotation Cluster 136	Enrichment Score: 0.5672191354324998
Category	Term	Count	%	PValue	Genes	List Total	Pop Hits	Pop Total	Fold Enrichment	Bonferroni	Benjamini	FDR
GOTERM_BP_FAT	GO:0015837~amine transport	8	1.25	0.171218	SLC11A1, PSEN1, LYN, NFKBIE, SLC38A6, SLC7A8, SLC7A7, SYK	523	118	13528	1.75364	1	0.709997	96.4995
GOTERM_BP_FAT	GO:0046942~carboxylic acid transport	9	1.40625	0.20787	SLC16A3, SLC11A1, PSEN1, NFKBIE, SLC16A6, SLC38A6, ABCC3, SLC7A8, SLC7A7	523	147	13528	1.58364	1	0.765408	98.4387
GOTERM_BP_FAT	GO:0015849~organic acid transport	9	1.40625	0.212949	SLC16A3, SLC11A1, PSEN1, NFKBIE, SLC16A6, SLC38A6, ABCC3, SLC7A8, SLC7A7	523	148	13528	1.57294	1	0.771606	98.6081
GOTERM_BP_FAT	GO:0006865~amino acid transport	6	0.9375	0.26707	SLC11A1, PSEN1, NFKBIE, SLC38A6, SLC7A8, SLC7A7	523	90	13528	1.72441	1	0.827887	99.6098
SP_PIR_KEYWORDS	amino-acid transport	3	0.46875	0.33645	SLC38A6, SLC7A8, SLC7A7	639	36	19235	2.50848	1	0.763109	99.7119
GOTERM_BP_FAT	GO:0015718~monocarboxylic acid transport	3	0.46875	0.580125	SLC16A3, SLC16A6, ABCC3	523	50	13528	1.55197	1	0.981444	100
Annotation Cluster 137	Enrichment Score: 0.5523863114869543
Category	Term	Count	%	PValue	Genes	List Total	Pop Hits	Pop Total	Fold Enrichment	Bonferroni	Benjamini	FDR
GOTERM_BP_FAT	GO:0002526~acute inflammatory response	9	1.40625	0.0354836	C1QA, C1QB, NUPR1, LYN, KL, STAT5B, TLR4, VSIG4, CD163	523	98	13528	2.37546	1	0.302767	47.5289
GOTERM_BP_FAT	GO:0006959~humoral immune response	7	1.09375	0.0842594	C1QA, C1QB, LY86, TREM2, VSIG4, BLNK, CD28	523	79	13528	2.29194	1	0.509403	79.221
GOTERM_BP_FAT	GO:0051605~protein maturation by peptide bond cleavage	5	0.78125	0.425304	C1QA, C1QB, PSEN1, BACE2, VSIG4	523	86	13528	1.50385	1	0.936684	99.9949
GOTERM_BP_FAT	GO:0006956~complement activation	3	0.46875	0.48592	C1QA, C1QB, VSIG4	523	42	13528	1.84758	1	0.959915	99.9993
GOTERM_BP_FAT	GO:0002541~activation of plasma proteins involved in acute inflammatory response	3	0.46875	0.4984	C1QA, C1QB, VSIG4	523	43	13528	1.80462	1	0.963575	99.9996
GOTERM_BP_FAT	GO:0016485~protein processing	5	0.78125	0.632357	C1QA, C1QB, PSEN1, BACE2, VSIG4	523	112	13528	1.15474	1	0.988404	100
GOTERM_BP_FAT	GO:0051604~protein maturation	5	0.78125	0.697984	C1QA, C1QB, PSEN1, BACE2, VSIG4	523	122	13528	1.06009	1	0.99416	100
Annotation Cluster 138	Enrichment Score: 0.5493463177316171
Category	Term	Count	%	PValue	Genes	List Total	Pop Hits	Pop Total	Fold Enrichment	Bonferroni	Benjamini	FDR
GOTERM_BP_FAT	GO:0019216~regulation of lipid metabolic process	9	1.40625	0.0679096	NPC2, GIMAP5, VAV3, APOE, IGFBP7, STAT5B, APOC1, IRS1, NR1H3	523	112	13528	2.07853	1	0.452463	71.502
GOTERM_BP_FAT	GO:0045834~positive regulation of lipid metabolic process	5	0.78125	0.100531	VAV3, APOE, APOC1, IRS1, NR1H3	523	46	13528	2.81154	1	0.550197	84.9118
GOTERM_BP_FAT	GO:0050994~regulation of lipid catabolic process	3	0.46875	0.265401	GIMAP5, APOC1, IRS1	523	26	13528	2.98456	1	0.827522	99.5936
GOTERM_BP_FAT	GO:0045833~negative regulation of lipid metabolic process	3	0.46875	0.294356	GIMAP5, APOE, APOC1	523	28	13528	2.77137	1	0.85222	99.8018
GOTERM_BP_FAT	GO:0010565~regulation of cellular ketone metabolic process	4	0.625	0.378259	APOC1, COMT, IRS1, NR1H3	523	57	13528	1.81517	1	0.911846	99.9793
GOTERM_BP_FAT	GO:0009894~regulation of catabolic process	5	0.78125	0.510143	GIMAP5, NEDD4, APOE, APOC1, IRS1	523	96	13528	1.3472	1	0.967104	99.9997
GOTERM_BP_FAT	GO:0019217~regulation of fatty acid metabolic process	3	0.46875	0.569069	APOC1, IRS1, NR1H3	523	49	13528	1.58364	1	0.979491	100
GOTERM_BP_FAT	GO:0031329~regulation of cellular catabolic process	3	0.46875	0.687981	APOE, APOC1, IRS1	523	61	13528	1.27211	1	0.993591	100
Annotation Cluster 139	Enrichment Score: 0.5476549633133948
Category	Term	Count	%	PValue	Genes	List Total	Pop Hits	Pop Total	Fold Enrichment	Bonferroni	Benjamini	FDR
GOTERM_BP_FAT	GO:0008643~carbohydrate transport	5	0.78125	0.208668	EDNRA, SLC35B1, SLC37A4, SLC35A2, M6PR	523	61	13528	2.12018	1	0.766113	98.4666
GOTERM_BP_FAT	GO:0008645~hexose transport	3	0.46875	0.323144	EDNRA, SLC37A4, M6PR	523	30	13528	2.58662	1	0.875423	99.9057
GOTERM_BP_FAT	GO:0015749~monosaccharide transport	3	0.46875	0.33743	EDNRA, SLC37A4, M6PR	523	31	13528	2.50318	1	0.884595	99.9356
Annotation Cluster 140	Enrichment Score: 0.5460130943083893
Category	Term	Count	%	PValue	Genes	List Total	Pop Hits	Pop Total	Fold Enrichment	Bonferroni	Benjamini	FDR
INTERPRO	IPR002219:Protein kinase C-like, phorbol ester/diacylglycerol binding	5	0.78125	0.218891	PRKD1, VAV3, PRKCH, ARHGAP29, VAV1	598	67	16659	2.07894	1	0.931272	97.9902
GOTERM_MF_FAT	GO:0019992~diacylglycerol binding	5	0.78125	0.244264	PRKD1, VAV3, PRKCH, ARHGAP29, VAV1	482	68	12983	1.98057	1	0.877278	98.636
SMART	SM00109:C1	5	0.78125	0.289422	PRKD1, VAV3, PRKCH, ARHGAP29, VAV1	370	67	9079	1.83118	1	0.839753	98.6612
UP_SEQ_FEATURE	zinc finger region:Phorbol-ester/DAG-type	3	0.46875	0.422988	VAV3, ARHGAP29, VAV1	639	43	19113	2.0868	1	0.999282	99.9919
Annotation Cluster 141	Enrichment Score: 0.5421017475875235
Category	Term	Count	%	PValue	Genes	List Total	Pop Hits	Pop Total	Fold Enrichment	Bonferroni	Benjamini	FDR
GOTERM_BP_FAT	GO:0008219~cell death	33	5.15625	0.222303	BID, TSPO, LY86, GPR65, PPT1, ITGB2, TNFSF13, PAWR, GRAMD4, MCF2L, SLC11A2, GPX1, CXCR4, HMOX1, PYCARD, PAK1, CIB1, PLP1, VAV3, OLR1, FAM82A2, ARHGEF17, REEP1, VAV1, ITPR1, SOD2, DNASE2, PPM1F, KRT18, CSRNP3, PSEN1, CTSD, PPP1R13B	523	719	13528	1.18718	1	0.784194	98.8756
GOTERM_BP_FAT	GO:0016265~death	33	5.15625	0.229207	BID, TSPO, LY86, GPR65, PPT1, ITGB2, TNFSF13, PAWR, GRAMD4, MCF2L, SLC11A2, GPX1, CXCR4, HMOX1, PYCARD, PAK1, CIB1, PLP1, VAV3, OLR1, FAM82A2, ARHGEF17, REEP1, VAV1, ITPR1, SOD2, DNASE2, PPM1F, KRT18, CSRNP3, PSEN1, CTSD, PPP1R13B	523	724	13528	1.17898	1	0.79348	99.041
GOTERM_BP_FAT	GO:0006915~apoptosis	27	4.21875	0.303319	BID, TSPO, LY86, GPR65, ITGB2, TNFSF13, PPT1, PAWR, GRAMD4, MCF2L, SLC11A2, GPX1, CXCR4, PYCARD, PAK1, CIB1, VAV3, FAM82A2, ARHGEF17, VAV1, SOD2, DNASE2, PPM1F, KRT18, CSRNP3, PSEN1, PPP1R13B	523	602	13528	1.16011	1	0.860606	99.8422
GOTERM_BP_FAT	GO:0012501~programmed cell death	27	4.21875	0.333565	BID, TSPO, LY86, GPR65, ITGB2, TNFSF13, PPT1, PAWR, GRAMD4, MCF2L, SLC11A2, GPX1, CXCR4, PYCARD, PAK1, CIB1, VAV3, FAM82A2, ARHGEF17, VAV1, SOD2, DNASE2, PPM1F, KRT18, CSRNP3, PSEN1, PPP1R13B	523	611	13528	1.14302	1	0.882455	99.9285
SP_PIR_KEYWORDS	Apoptosis	15	2.34375	0.37778	BID, FAM82A2, GPR65, TNFSF13, PAWR, MECOM, GRAMD4, EPHA2, PPM1F, DNASE2, PSEN1, CSRNP3, PYCARD, PPP1R13B, PAK1	639	381	19235	1.18511	1	0.799231	99.8849
Annotation Cluster 142	Enrichment Score: 0.5350551097818234
Category	Term	Count	%	PValue	Genes	List Total	Pop Hits	Pop Total	Fold Enrichment	Bonferroni	Benjamini	FDR
INTERPRO	IPR008983:Tumour necrosis factor-like	4	0.625	0.217878	C1QA, C1QB, TNFSF13, MMRN2	598	45	16659	2.47625	1	0.932289	97.9486
UP_SEQ_FEATURE	domain:C1q	3	0.46875	0.277223	C1QA, C1QB, MMRN2	639	31	19113	2.89459	1	0.992612	99.6152
INTERPRO	IPR001073:Complement C1q protein	3	0.46875	0.319042	C1QA, C1QB, MMRN2	598	32	16659	2.61167	1	0.97921	99.7706
SMART	SM00110:C1Q	3	0.46875	0.37574	C1QA, C1QB, MMRN2	370	32	9079	2.30042	1	0.904126	99.739
Annotation Cluster 143	Enrichment Score: 0.5296951290628173
Category	Term	Count	%	PValue	Genes	List Total	Pop Hits	Pop Total	Fold Enrichment	Bonferroni	Benjamini	FDR
GOTERM_BP_FAT	GO:0006576~biogenic amine metabolic process	7	1.09375	0.171771	KYNU, PLA2G15, SNCAIP, OAZ1, NPR1, KMO, COMT	523	97	13528	1.86663	1	0.710419	96.541
GOTERM_BP_FAT	GO:0042417~dopamine metabolic process	3	0.46875	0.179335	SNCAIP, NPR1, COMT	523	20	13528	3.87992	1	0.72236	97.0635
GOTERM_BP_FAT	GO:0006584~catecholamine metabolic process	3	0.46875	0.379679	SNCAIP, NPR1, COMT	523	34	13528	2.28231	1	0.912479	99.9801
GOTERM_BP_FAT	GO:0034311~diol metabolic process	3	0.46875	0.379679	SNCAIP, NPR1, COMT	523	34	13528	2.28231	1	0.912479	99.9801
GOTERM_BP_FAT	GO:0009712~catechol metabolic process	3	0.46875	0.379679	SNCAIP, NPR1, COMT	523	34	13528	2.28231	1	0.912479	99.9801
GOTERM_BP_FAT	GO:0018958~phenol metabolic process	3	0.46875	0.393516	SNCAIP, NPR1, COMT	523	35	13528	2.2171	1	0.92126	99.9867
Annotation Cluster 144	Enrichment Score: 0.5275139778422949
Category	Term	Count	%	PValue	Genes	List Total	Pop Hits	Pop Total	Fold Enrichment	Bonferroni	Benjamini	FDR
KEGG_PATHWAY	hsa05120:Epithelial cell signaling in Helicobacter pylori infection	11	1.71875	0.00333526	TJP1, PLCG1, LYN, MAPK13, MAPK11, ATP6V1B2, PAK1, ATP6V0D1, JAM2, ATP6V0B, ATP6V1F	277	68	5085	2.96958	0.394151	0.0488775	3.91097
GOTERM_BP_FAT	GO:0044271~nitrogen compound biosynthetic process	22	3.4375	0.0148102	BCAT1, NMNAT2, KYNU, TSPO, CECR1, NPR1, KMO, NPR2, ATP6V1B2, ATP6V0B, ATP6V1F, TPK1, P2RX4, GLUL, OAZ1, PHGDH, GUCY1A3, NOS3, GUCY1B3, ATP6V0D1, GCHFR, MOCS1	523	325	13528	1.75094	1	0.168085	23.3825
GOTERM_BP_FAT	GO:0034220~ion transmembrane transport	6	0.9375	0.0397119	SLC11A2, SLC11A1, ATP6V1B2, ATP6V0D1, ATP6V0B, ATP6V1F	523	49	13528	3.16728	1	0.324165	51.4867
GOTERM_CC_FAT	GO:0033176~proton-transporting V-type ATPase complex	4	0.625	0.041354	ATP6V1B2, ATP6V0D1, ATP6V0B, ATP6V1F	501	20	12782	5.10259	1	0.248043	44.575
KEGG_PATHWAY	hsa05110:Vibrio cholerae infection	7	1.09375	0.0811346	TJP1, PLCG1, ATP6V1B2, ATP6V0D1, TJP2, ATP6V0B, ATP6V1F	277	56	5085	2.29468	0.999997	0.38625	63.5945
GOTERM_BP_FAT	GO:0009165~nucleotide biosynthetic process	12	1.875	0.105817	NMNAT2, KYNU, CECR1, NPR1, GUCY1A3, GUCY1B3, NPR2, KMO, ATP6V1B2, ATP6V0D1, ATP6V0B, ATP6V1F	523	186	13528	1.66878	1	0.565834	86.4187
GOTERM_MF_FAT	GO:0022890~inorganic cation transmembrane transporter activity	10	1.5625	0.108528	SLC11A2, SLC11A1, SLC8A1, ATP6V1B2, ATP6V0D1, SLC31A2, SLC31A1, ITPR1, ATP6V0B, ATP6V1F	482	151	12983	1.78382	1	0.723276	82.8247
GOTERM_BP_FAT	GO:0034654~nucleobase, nucleoside, nucleotide and nucleic acid biosynthetic process	12	1.875	0.127448	NMNAT2, KYNU, CECR1, NPR1, GUCY1A3, GUCY1B3, NPR2, KMO, ATP6V1B2, ATP6V0D1, ATP6V0B, ATP6V1F	523	193	13528	1.60826	1	0.618124	91.228
GOTERM_BP_FAT	GO:0034404~nucleobase, nucleoside and nucleotide biosynthetic process	12	1.875	0.127448	NMNAT2, KYNU, CECR1, NPR1, GUCY1A3, GUCY1B3, NPR2, KMO, ATP6V1B2, ATP6V0D1, ATP6V0B, ATP6V1F	523	193	13528	1.60826	1	0.618124	91.228
GOTERM_BP_FAT	GO:0015985~energy coupled proton transport, down electrochemical gradient	4	0.625	0.199601	ATP6V1B2, ATP6V0D1, ATP6V0B, ATP6V1F	523	40	13528	2.58662	1	0.755216	98.1207
GOTERM_BP_FAT	GO:0015986~ATP synthesis coupled proton transport	4	0.625	0.199601	ATP6V1B2, ATP6V0D1, ATP6V0B, ATP6V1F	523	40	13528	2.58662	1	0.755216	98.1207
GOTERM_BP_FAT	GO:0015992~proton transport	5	0.78125	0.208668	UCP2, ATP6V1B2, ATP6V0D1, ATP6V0B, ATP6V1F	523	61	13528	2.12018	1	0.766113	98.4666
GOTERM_MF_FAT	GO:0046961~proton-transporting ATPase activity, rotational mechanism	3	0.46875	0.208915	ATP6V1B2, ATP6V0B, ATP6V1F	482	23	12983	3.51335	1	0.858954	97.2504
SP_PIR_KEYWORDS	Hydrogen ion transport	4	0.625	0.212638	ATP6V1B2, ATP6V0D1, ATP6V0B, ATP6V1F	639	48	19235	2.50848	1	0.63095	96.6946
GOTERM_BP_FAT	GO:0006164~purine nucleotide biosynthetic process	9	1.40625	0.212949	CECR1, NPR1, GUCY1A3, GUCY1B3, NPR2, ATP6V1B2, ATP6V0D1, ATP6V0B, ATP6V1F	523	148	13528	1.57294	1	0.771606	98.6081
GOTERM_MF_FAT	GO:0042626~ATPase activity, coupled to transmembrane movement of substances	7	1.09375	0.217298	ABCC9, ABCC3, ABCB1, ATP6V1B2, ATP6V0D1, ATP6V0B, ATP6V1F	482	109	12983	1.72981	1	0.85984	97.6648
GOTERM_MF_FAT	GO:0043492~ATPase activity, coupled to movement of substances	7	1.09375	0.223268	ABCC9, ABCC3, ABCB1, ATP6V1B2, ATP6V0D1, ATP6V0B, ATP6V1F	482	110	12983	1.71409	1	0.862791	97.9235
GOTERM_BP_FAT	GO:0006818~hydrogen transport	5	0.78125	0.225056	UCP2, ATP6V1B2, ATP6V0D1, ATP6V0B, ATP6V1F	523	63	13528	2.05287	1	0.78809	98.9446
GOTERM_MF_FAT	GO:0016820~hydrolase activity, acting on acid anhydrides, catalyzing transmembrane movement of substances	7	1.09375	0.229291	ABCC9, ABCC3, ABCB1, ATP6V1B2, ATP6V0D1, ATP6V0B, ATP6V1F	482	111	12983	1.69865	1	0.86832	98.1572
GOTERM_CC_FAT	GO:0016469~proton-transporting two-sector ATPase complex	4	0.625	0.257309	ATP6V1B2, ATP6V0D1, ATP6V0B, ATP6V1F	501	45	12782	2.26782	1	0.655675	98.4341
GOTERM_BP_FAT	GO:0006163~purine nucleotide metabolic process	10	1.5625	0.291264	PDE5A, CECR1, NPR1, GUCY1A3, GUCY1B3, NPR2, ATP6V1B2, ATP6V0D1, ATP6V0B, ATP6V1F	523	186	13528	1.39065	1	0.850894	99.7857
GOTERM_MF_FAT	GO:0015399~primary active transmembrane transporter activity	7	1.09375	0.298459	ABCC9, ABCC3, ABCB1, ATP6V1B2, ATP6V0D1, ATP6V0B, ATP6V1F	482	122	12983	1.54549	1	0.90793	99.5642
GOTERM_MF_FAT	GO:0015405~P-P-bond-hydrolysis-driven transmembrane transporter activity	7	1.09375	0.298459	ABCC9, ABCC3, ABCB1, ATP6V1B2, ATP6V0D1, ATP6V0B, ATP6V1F	482	122	12983	1.54549	1	0.90793	99.5642
GOTERM_MF_FAT	GO:0019829~cation-transporting ATPase activity	3	0.46875	0.387433	ATP6V1B2, ATP6V0B, ATP6V1F	482	36	12983	2.24464	1	0.948723	99.9455
GOTERM_MF_FAT	GO:0042625~ATPase activity, coupled to transmembrane movement of ions	4	0.625	0.520398	ATP6V1B2, ATP6V0D1, ATP6V0B, ATP6V1F	482	74	12983	1.45598	1	0.983091	99.9987
GOTERM_MF_FAT	GO:0015077~monovalent inorganic cation transmembrane transporter activity	5	0.78125	0.541243	SLC8A1, ATP6V1B2, ATP6V0D1, ATP6V0B, ATP6V1F	482	104	12983	1.29498	1	0.98556	99.9994
GOTERM_MF_FAT	GO:0015078~hydrogen ion transmembrane transporter activity	4	0.625	0.653327	ATP6V1B2, ATP6V0D1, ATP6V0B, ATP6V1F	482	90	12983	1.19714	1	0.99479	100
GOTERM_BP_FAT	GO:0009152~purine ribonucleotide biosynthetic process	5	0.78125	0.666269	CECR1, ATP6V1B2, ATP6V0D1, ATP6V0B, ATP6V1F	523	117	13528	1.10539	1	0.99186	100
GOTERM_BP_FAT	GO:0006754~ATP biosynthetic process	4	0.625	0.673069	ATP6V1B2, ATP6V0D1, ATP6V0B, ATP6V1F	523	89	13528	1.16252	1	0.99233	100
GOTERM_BP_FAT	GO:0009260~ribonucleotide biosynthetic process	5	0.78125	0.710048	CECR1, ATP6V1B2, ATP6V0D1, ATP6V0B, ATP6V1F	523	124	13528	1.04299	1	0.994894	100
GOTERM_BP_FAT	GO:0009206~purine ribonucleoside triphosphate biosynthetic process	4	0.625	0.734845	ATP6V1B2, ATP6V0D1, ATP6V0B, ATP6V1F	523	98	13528	1.05576	1	0.9962	100
GOTERM_BP_FAT	GO:0006119~oxidative phosphorylation	4	0.625	0.734845	ATP6V1B2, ATP6V0D1, ATP6V0B, ATP6V1F	523	98	13528	1.05576	1	0.9962	100
GOTERM_BP_FAT	GO:0009201~ribonucleoside triphosphate biosynthetic process	4	0.625	0.741106	ATP6V1B2, ATP6V0D1, ATP6V0B, ATP6V1F	523	99	13528	1.0451	1	0.996504	100
GOTERM_BP_FAT	GO:0009145~purine nucleoside triphosphate biosynthetic process	4	0.625	0.741106	ATP6V1B2, ATP6V0D1, ATP6V0B, ATP6V1F	523	99	13528	1.0451	1	0.996504	100
GOTERM_BP_FAT	GO:0009142~nucleoside triphosphate biosynthetic process	4	0.625	0.759185	ATP6V1B2, ATP6V0D1, ATP6V0B, ATP6V1F	523	102	13528	1.01436	1	0.997227	100
GOTERM_BP_FAT	GO:0046034~ATP metabolic process	4	0.625	0.776231	ATP6V1B2, ATP6V0D1, ATP6V0B, ATP6V1F	523	105	13528	0.985377	1	0.997818	100
GOTERM_BP_FAT	GO:0009150~purine ribonucleotide metabolic process	5	0.78125	0.784698	CECR1, ATP6V1B2, ATP6V0D1, ATP6V0B, ATP6V1F	523	138	13528	0.93718	1	0.998085	100
GOTERM_BP_FAT	GO:0009259~ribonucleotide metabolic process	5	0.78125	0.824046	CECR1, ATP6V1B2, ATP6V0D1, ATP6V0B, ATP6V1F	523	147	13528	0.879801	1	0.999029	100
GOTERM_BP_FAT	GO:0009205~purine ribonucleoside triphosphate metabolic process	4	0.625	0.834744	ATP6V1B2, ATP6V0D1, ATP6V0B, ATP6V1F	523	117	13528	0.884313	1	0.999205	100
GOTERM_BP_FAT	GO:0009199~ribonucleoside triphosphate metabolic process	4	0.625	0.838969	ATP6V1B2, ATP6V0D1, ATP6V0B, ATP6V1F	523	118	13528	0.876819	1	0.999267	100
GOTERM_BP_FAT	GO:0009144~purine nucleoside triphosphate metabolic process	4	0.625	0.854948	ATP6V1B2, ATP6V0D1, ATP6V0B, ATP6V1F	523	122	13528	0.848071	1	0.999466	100
GOTERM_MF_FAT	GO:0042623~ATPase activity, coupled	8	1.25	0.881904	ABCC9, ABCC3, ABCB1, ATP6V1B2, ATP6V0D1, ATP6V0B, MYH10, ATP6V1F	482	272	12983	0.792226	1	0.999854	100
GOTERM_BP_FAT	GO:0009141~nucleoside triphosphate metabolic process	4	0.625	0.885922	ATP6V1B2, ATP6V0D1, ATP6V0B, ATP6V1F	523	131	13528	0.789806	1	0.99977	100
GOTERM_MF_FAT	GO:0016887~ATPase activity	8	1.25	0.966995	ABCC9, ABCC3, ABCB1, ATP6V1B2, ATP6V0D1, ATP6V0B, MYH10, ATP6V1F	482	334	12983	0.645166	1	0.999998	100
KEGG_PATHWAY	hsa00190:Oxidative phosphorylation	4	0.625	0.975789	ATP6V1B2, ATP6V0D1, ATP6V0B, ATP6V1F	277	130	5085	0.564843	1	0.997831	100
Annotation Cluster 145	Enrichment Score: 0.5258230259952664
Category	Term	Count	%	PValue	Genes	List Total	Pop Hits	Pop Total	Fold Enrichment	Bonferroni	Benjamini	FDR
GOTERM_BP_FAT	GO:0016331~morphogenesis of embryonic epithelium	5	0.78125	0.184782	LAMA5, JAG2, TGFB1I1, VASP, FZD6	523	58	13528	2.22984	1	0.732449	97.3926
GOTERM_BP_FAT	GO:0002009~morphogenesis of an epithelium	7	1.09375	0.195016	LAMA5, JAG2, PBX1, TGFB1I1, JAG1, VASP, FZD6	523	101	13528	1.7927	1	0.7486	97.919
GOTERM_BP_FAT	GO:0048729~tissue morphogenesis	10	1.5625	0.260153	LAMA5, JAG2, GAA, PBX1, TGFB1I1, SMAD1, JAG1, TPM1, VASP, FZD6	523	180	13528	1.43701	1	0.822283	99.5385
GOTERM_BP_FAT	GO:0060562~epithelial tube morphogenesis	4	0.625	0.481123	LAMA5, PBX1, VASP, FZD6	523	67	13528	1.54425	1	0.958767	99.9992
GOTERM_BP_FAT	GO:0048598~embryonic morphogenesis	13	2.03125	0.520798	PSEN1, LAMA5, TGFBR1, HOXB6, CHST11, JAG2, HSPG2, PBX1, TGFB1I1, SMAD1, MECOM, VASP, FZD6	523	307	13528	1.09531	1	0.969485	99.9998
Annotation Cluster 146	Enrichment Score: 0.5241975059344792
Category	Term	Count	%	PValue	Genes	List Total	Pop Hits	Pop Total	Fold Enrichment	Bonferroni	Benjamini	FDR
GOTERM_BP_FAT	GO:0030855~epithelial cell differentiation	12	1.875	0.0170029	COL18A1, GPX1, LAMA3, S1PR1, LAMA5, NOTCH4, AHNAK2, DSP, TGFB1I1, JAG1, NR2F2, KDR	523	137	13528	2.26565	1	0.184737	26.3701
GOTERM_BP_FAT	GO:0030216~keratinocyte differentiation	4	0.625	0.471165	LAMA3, AHNAK2, DSP, JAG1	523	66	13528	1.56765	1	0.955753	99.9988
GOTERM_BP_FAT	GO:0009913~epidermal cell differentiation	4	0.625	0.529501	LAMA3, AHNAK2, DSP, JAG1	523	72	13528	1.43701	1	0.971511	99.9999
GOTERM_BP_FAT	GO:0008544~epidermis development	7	1.09375	0.718776	LAMA3, PSEN1, LAMA5, AHNAK2, DSP, JAG1, COL5A3	523	184	13528	0.984039	1	0.995405	100
GOTERM_BP_FAT	GO:0007398~ectoderm development	7	1.09375	0.784973	LAMA3, PSEN1, LAMA5, AHNAK2, DSP, JAG1, COL5A3	523	199	13528	0.909865	1	0.998077	100
Annotation Cluster 147	Enrichment Score: 0.5200229949725739
Category	Term	Count	%	PValue	Genes	List Total	Pop Hits	Pop Total	Fold Enrichment	Bonferroni	Benjamini	FDR
SP_PIR_KEYWORDS	pyridoxal phosphate	5	0.78125	0.149919	BCAT1, KYNU, SDS, ABAT, PNPO	639	62	19235	2.42756	1	0.521177	90.1382
GOTERM_MF_FAT	GO:0070279~vitamin B6 binding	4	0.625	0.32344	KYNU, SDS, ABAT, MOSC2	482	54	12983	1.99524	1	0.919725	99.7501
GOTERM_MF_FAT	GO:0030170~pyridoxal phosphate binding	4	0.625	0.32344	KYNU, SDS, ABAT, MOSC2	482	54	12983	1.99524	1	0.919725	99.7501
GOTERM_MF_FAT	GO:0019842~vitamin binding	6	0.9375	0.530231	KYNU, KL, SDS, ABAT, MOSC2, PHYH	482	130	12983	1.24319	1	0.984031	99.9991
Annotation Cluster 148	Enrichment Score: 0.5066527856414792
Category	Term	Count	%	PValue	Genes	List Total	Pop Hits	Pop Total	Fold Enrichment	Bonferroni	Benjamini	FDR
SP_PIR_KEYWORDS	gluconeogenesis	3	0.46875	0.129716	SDS, FBP1, PCK2	639	19	19235	4.7529	1	0.484218	86.214
GOTERM_BP_FAT	GO:0006090~pyruvate metabolic process	4	0.625	0.219818	SLC16A3, SDS, FBP1, PCK2	523	42	13528	2.46344	1	0.782154	98.8097
GOTERM_BP_FAT	GO:0046165~alcohol biosynthetic process	4	0.625	0.240425	SDS, FBP1, PCK2, PTAFR	523	44	13528	2.35147	1	0.804186	99.2619
GOTERM_BP_FAT	GO:0006094~gluconeogenesis	3	0.46875	0.250912	SDS, FBP1, PCK2	523	25	13528	3.10394	1	0.817043	99.4241
GOTERM_BP_FAT	GO:0019319~hexose biosynthetic process	3	0.46875	0.33743	SDS, FBP1, PCK2	523	31	13528	2.50318	1	0.884595	99.9356
GOTERM_BP_FAT	GO:0006006~glucose metabolic process	8	1.25	0.377787	ADPGK, SDS, HK3, SLC37A4, GAA, FBP1, NPY1R, PCK2	523	153	13528	1.35248	1	0.912293	99.979
GOTERM_BP_FAT	GO:0046364~monosaccharide biosynthetic process	3	0.46875	0.420754	SDS, FBP1, PCK2	523	37	13528	2.09726	1	0.934469	99.9942
GOTERM_BP_FAT	GO:0034637~cellular carbohydrate biosynthetic process	4	0.625	0.500766	SDS, FBP1, PCK2, PTAFR	523	69	13528	1.49949	1	0.964186	99.9996
GOTERM_BP_FAT	GO:0016051~carbohydrate biosynthetic process	5	0.78125	0.59631	SDS, CHST11, FBP1, PCK2, PTAFR	523	107	13528	1.2087	1	0.983971	100
Annotation Cluster 149	Enrichment Score: 0.5025980424832999
Category	Term	Count	%	PValue	Genes	List Total	Pop Hits	Pop Total	Fold Enrichment	Bonferroni	Benjamini	FDR
GOTERM_BP_FAT	GO:0048589~developmental growth	6	0.9375	0.245071	NOTCH3, GPX1, PSEN1, CHST11, CYFIP1, PLAUR	523	87	13528	1.78387	1	0.809837	99.3384
GOTERM_BP_FAT	GO:0031099~regeneration	5	0.78125	0.275934	NOTCH3, GPX1, TGFBR1, MAP1B, PLAUR	523	69	13528	1.87436	1	0.835157	99.686
GOTERM_BP_FAT	GO:0042246~tissue regeneration	3	0.46875	0.351624	NOTCH3, GPX1, PLAUR	523	32	13528	2.42495	1	0.895658	99.9562
GOTERM_BP_FAT	GO:0040007~growth	9	1.40625	0.410611	NOTCH3, GPX1, PSEN1, NUPR1, NDRG4, CHST11, CYFIP1, CSRP2, PLAUR	523	183	13528	1.27211	1	0.930229	99.992
Annotation Cluster 150	Enrichment Score: 0.49883284103153036
Category	Term	Count	%	PValue	Genes	List Total	Pop Hits	Pop Total	Fold Enrichment	Bonferroni	Benjamini	FDR
GOTERM_CC_FAT	GO:0031965~nuclear membrane	10	1.5625	0.00209037	EDNRA, SYNE2, PSEN1, ALOX5AP, SCRN1, NAV3, SMAD1, ALOX5, ITPR1, GCHFR	501	73	12782	3.49493	0.571508	0.0288007	2.88165
GOTERM_CC_FAT	GO:0031090~organelle membrane	56	8.75	0.0320528	TSPO, AP1B1, AP2S1, ALG3, RASSF9, TLR7, HLA-DMA, SLC35A2, TLR8, EDNRA, EFHD1, ST3GAL6, NECAP2, NOS3, ATP6V0D1, SQRDL, SCAMP2, LYN, NCALD, SLC25A5, CORO7, NAV3, ATP6V1F, PSEN1, VAMP8, PI4K2A, BID, CAV2, GRB2, SLC37A4, MOSC2, KMO, SLC11A2, SLC11A1, LAPTM5, FMO1, ALOX5AP, MRPL17, TMED10, HRC, GCHFR, SOAT1, GIMAP5, SCRN1, SMAD1, CD63, ITPR1, SOD2, LAMP2, CORO1A, SYNE2, UCP2, ST8SIA4, PECAM1, ALOX5, S…	501	1096	12782	1.30358	0.999998	0.206636	36.569
GOTERM_CC_FAT	GO:0005635~nuclear envelope	11	1.71875	0.282224	EDNRA, SYNE2, AGFG1, PSEN1, ALOX5AP, SCRN1, NAV3, SMAD1, ALOX5, ITPR1, GCHFR	501	205	12782	1.36899	1	0.679577	99.0279
GOTERM_CC_FAT	GO:0031967~organelle envelope	24	3.75	0.635475	BID, SQRDL, TSPO, GIMAP5, AGFG1, LYN, SLC25A5, SCRN1, MOSC2, KMO, NAV3, SMAD1, ITPR1, SOD2, EDNRA, EFHD1, SYNE2, ADAP2, PSEN1, UCP2, ALOX5AP, MRPL17, ALOX5, GCHFR	501	620	12782	0.987599	1	0.940316	99.9999
GOTERM_CC_FAT	GO:0031975~envelope	24	3.75	0.641629	BID, SQRDL, TSPO, GIMAP5, AGFG1, LYN, SLC25A5, SCRN1, MOSC2, KMO, NAV3, SMAD1, ITPR1, SOD2, EDNRA, EFHD1, SYNE2, ADAP2, PSEN1, UCP2, ALOX5AP, MRPL17, ALOX5, GCHFR	501	622	12782	0.984423	1	0.939683	99.9999
GOTERM_CC_FAT	GO:0019866~organelle inner membrane	12	1.875	0.745331	EFHD1, SQRDL, PSEN1, LYN, SLC25A5, UCP2, MRPL17, MOSC2, KMO, SMAD1, ITPR1, SOD2	501	329	12782	0.930564	1	0.971954	100
GOTERM_CC_FAT	GO:0005740~mitochondrial envelope	14	2.1875	0.840979	BID, SQRDL, TSPO, GIMAP5, LYN, SLC25A5, MOSC2, KMO, SOD2, EFHD1, ADAP2, PSEN1, UCP2, MRPL17	501	419	12782	0.852462	1	0.990754	100
GOTERM_CC_FAT	GO:0031966~mitochondrial membrane	13	2.03125	0.850311	BID, SQRDL, TSPO, GIMAP5, LYN, SLC25A5, MOSC2, KMO, SOD2, EFHD1, PSEN1, UCP2, MRPL17	501	394	12782	0.841799	1	0.99183	100
GOTERM_CC_FAT	GO:0005743~mitochondrial inner membrane	10	1.5625	0.851348	EFHD1, SQRDL, PSEN1, LYN, SLC25A5, UCP2, MRPL17, MOSC2, KMO, SOD2	501	306	12782	0.833757	1	0.991729	100
GOTERM_CC_FAT	GO:0044429~mitochondrial part	17	2.65625	0.960071	BID, SQRDL, TSPO, ME2, GIMAP5, LYN, SLC25A5, FDX1, MOSC2, KMO, SOD2, EFHD1, ADAP2, PSEN1, UCP2, MRPL17, ABAT	501	595	12782	0.728942	1	0.999535	100
SP_PIR_KEYWORDS	mitochondrion	20	3.125	0.969732	BID, SQRDL, TSPO, ME2, GIMAP5, SLC25A5, FAM82A2, FDX1, HCLS1, MOSC2, KMO, REEP1, PCK2, GRAMD4, SOD2, COQ2, UCP2, PLN, MRPL17, ABAT	639	832	19235	0.723599	1	0.99977	100
Annotation Cluster 151	Enrichment Score: 0.4935409504060872
Category	Term	Count	%	PValue	Genes	List Total	Pop Hits	Pop Total	Fold Enrichment	Bonferroni	Benjamini	FDR
GOTERM_MF_FAT	GO:0016209~antioxidant activity	5	0.78125	0.0953949	GPX1, NXN, APOE, PRDX1, SOD2	482	47	12983	2.8655	1	0.689833	78.5066
INTERPRO	IPR012335:Thioredoxin fold	5	0.78125	0.491693	GPX1, NXN, GSTO1, PRDX1, CASQ2	598	101	16659	1.3791	1	0.997856	99.9978
GOTERM_BP_FAT	GO:0045454~cell redox homeostasis	3	0.46875	0.704949	GPX1, NXN, PRDX1	523	63	13528	1.23172	1	0.994544	100
Annotation Cluster 152	Enrichment Score: 0.47634476637911727
Category	Term	Count	%	PValue	Genes	List Total	Pop Hits	Pop Total	Fold Enrichment	Bonferroni	Benjamini	FDR
GOTERM_CC_FAT	GO:0030140~trans-Golgi network transport vesicle	3	0.46875	0.241209	TGOLN2, NCALD, RASSF9	501	24	12782	3.18912	1	0.638064	97.8869
GOTERM_CC_FAT	GO:0030133~transport vesicle	5	0.78125	0.257911	TGOLN2, CAV2, NCALD, PI4K2A, RASSF9	501	66	12782	1.9328	1	0.653441	98.4517
GOTERM_CC_FAT	GO:0005798~Golgi-associated vesicle	3	0.46875	0.598553	TGOLN2, NCALD, RASSF9	501	51	12782	1.50076	1	0.927308	99.9997
Annotation Cluster 153	Enrichment Score: 0.47604986198507365
Category	Term	Count	%	PValue	Genes	List Total	Pop Hits	Pop Total	Fold Enrichment	Bonferroni	Benjamini	FDR
SP_PIR_KEYWORDS	Lectin	10	1.5625	0.0830854	LPHN2, CRYBG3, OLR1, CD93, CD33, CLEC4A, CLEC7A, SELPLG, SIGLEC9, LGALS9	639	159	19235	1.89319	1	0.379087	70.9778
INTERPRO	IPR002353:Type II antifreeze protein	3	0.46875	0.211914	OLR1, CLEC4A, CLEC7A	598	24	16659	3.48223	1	0.928492	97.6867
INTERPRO	IPR016186:C-type lectin-like	6	0.9375	0.254245	COL18A1, OLR1, CD93, CLEC4A, COL15A1, CLEC7A	598	95	16659	1.75944	1	0.954052	99.0339
UP_SEQ_FEATURE	domain:C-type lectin	4	0.625	0.49384	OLR1, CD93, CLEC4A, CLEC7A	639	79	19113	1.51447	1	0.999785	99.9991
INTERPRO	IPR018378:C-type lectin, conserved site	4	0.625	0.56735	OLR1, CD93, CLEC4A, CLEC7A	598	82	16659	1.35892	1	0.999172	99.9998
INTERPRO	IPR001304:C-type lectin	4	0.625	0.56735	OLR1, CD93, CLEC4A, CLEC7A	598	82	16659	1.35892	1	0.999172	99.9998
SMART	SM00034:CLECT	4	0.625	0.653773	OLR1, CD93, CLEC4A, CLEC7A	370	82	9079	1.19697	1	0.983513	99.9998
Annotation Cluster 154	Enrichment Score: 0.47027616144224754
Category	Term	Count	%	PValue	Genes	List Total	Pop Hits	Pop Total	Fold Enrichment	Bonferroni	Benjamini	FDR
GOTERM_MF_FAT	GO:0019001~guanyl nucleotide binding	18	2.8125	0.254549	RAP2B, GNA15, GIMAP5, GNAI1, DOCK9, RRAD, NPR1, NPR2, PCK2, RRAGD, RASL12, DOCK6, ARL5A, PDE5A, GUCY1A3, GUCY1B3, EHD2, MOCS1	482	382	12983	1.26922	1	0.880023	98.8945
GOTERM_MF_FAT	GO:0032561~guanyl ribonucleotide binding	18	2.8125	0.254549	RAP2B, GNA15, GIMAP5, GNAI1, DOCK9, RRAD, NPR1, NPR2, PCK2, RRAGD, RASL12, DOCK6, ARL5A, PDE5A, GUCY1A3, GUCY1B3, EHD2, MOCS1	482	382	12983	1.26922	1	0.880023	98.8945
SP_PIR_KEYWORDS	gtp-binding	14	2.1875	0.294214	RAP2B, GNA15, GIMAP5, GNAI1, RRAD, NPR1, NPR2, RRAGD, RASL12, PCK2, ARL5A, GUCY1A3, GUCY1B3, MOCS1	639	329	19235	1.28092	1	0.719526	99.3054
GOTERM_MF_FAT	GO:0005525~GTP binding	17	2.65625	0.302421	RAP2B, GNA15, GIMAP5, GNAI1, DOCK9, RRAD, NPR1, NPR2, PCK2, RRAGD, RASL12, DOCK6, ARL5A, GUCY1A3, GUCY1B3, EHD2, MOCS1	482	372	12983	1.23093	1	0.909549	99.6005
UP_SEQ_FEATURE	nucleotide phosphate-binding region:GTP	9	1.40625	0.772329	RAP2B, ARL5A, GNA15, GIMAP5, GNAI1, RRAD, RASL12, PCK2, RRAGD	639	295	19113	0.912533	1	1	100
Annotation Cluster 155	Enrichment Score: 0.4620935920861966
Category	Term	Count	%	PValue	Genes	List Total	Pop Hits	Pop Total	Fold Enrichment	Bonferroni	Benjamini	FDR
GOTERM_BP_FAT	GO:0021782~glial cell development	3	0.46875	0.265401	PLP1, LYN, PHGDH	523	26	13528	2.98456	1	0.827522	99.5936
GOTERM_BP_FAT	GO:0010001~glial cell differentiation	4	0.625	0.335738	PLP1, TSPAN2, LYN, PHGDH	523	53	13528	1.95216	1	0.883989	99.9326
GOTERM_BP_FAT	GO:0042063~gliogenesis	4	0.625	0.461122	PLP1, TSPAN2, LYN, PHGDH	523	65	13528	1.59176	1	0.951745	99.9984
Annotation Cluster 156	Enrichment Score: 0.46086324051762323
Category	Term	Count	%	PValue	Genes	List Total	Pop Hits	Pop Total	Fold Enrichment	Bonferroni	Benjamini	FDR
UP_SEQ_FEATURE	domain:ABC transmembrane type-1 1	3	0.46875	0.0877062	ABCC9, ABCC3, ABCB1	639	15	19113	5.98216	1	0.845827	79.2397
UP_SEQ_FEATURE	domain:ABC transmembrane type-1 2	3	0.46875	0.0877062	ABCC9, ABCC3, ABCB1	639	15	19113	5.98216	1	0.845827	79.2397
INTERPRO	IPR001140:ABC transporter, transmembrane region	3	0.46875	0.211914	ABCC9, ABCC3, ABCB1	598	24	16659	3.48223	1	0.928492	97.6867
GOTERM_MF_FAT	GO:0042626~ATPase activity, coupled to transmembrane movement of substances	7	1.09375	0.217298	ABCC9, ABCC3, ABCB1, ATP6V1B2, ATP6V0D1, ATP6V0B, ATP6V1F	482	109	12983	1.72981	1	0.85984	97.6648
GOTERM_MF_FAT	GO:0043492~ATPase activity, coupled to movement of substances	7	1.09375	0.223268	ABCC9, ABCC3, ABCB1, ATP6V1B2, ATP6V0D1, ATP6V0B, ATP6V1F	482	110	12983	1.71409	1	0.862791	97.9235
GOTERM_MF_FAT	GO:0016820~hydrolase activity, acting on acid anhydrides, catalyzing transmembrane movement of substances	7	1.09375	0.229291	ABCC9, ABCC3, ABCB1, ATP6V1B2, ATP6V0D1, ATP6V0B, ATP6V1F	482	111	12983	1.69865	1	0.86832	98.1572
INTERPRO	IPR017940:ABC transporter integral membrane type 1	3	0.46875	0.265472	ABCC9, ABCC3, ABCB1	598	28	16659	2.98477	1	0.959487	99.24
UP_SEQ_FEATURE	domain:ABC transporter 1	3	0.46875	0.289708	ABCC9, ABCC3, ABCB1	639	32	19113	2.80414	1	0.993609	99.7145
UP_SEQ_FEATURE	domain:ABC transporter 2	3	0.46875	0.289708	ABCC9, ABCC3, ABCB1	639	32	19113	2.80414	1	0.993609	99.7145
GOTERM_MF_FAT	GO:0015399~primary active transmembrane transporter activity	7	1.09375	0.298459	ABCC9, ABCC3, ABCB1, ATP6V1B2, ATP6V0D1, ATP6V0B, ATP6V1F	482	122	12983	1.54549	1	0.90793	99.5642
GOTERM_MF_FAT	GO:0015405~P-P-bond-hydrolysis-driven transmembrane transporter activity	7	1.09375	0.298459	ABCC9, ABCC3, ABCB1, ATP6V1B2, ATP6V0D1, ATP6V0B, ATP6V1F	482	122	12983	1.54549	1	0.90793	99.5642
UP_SEQ_FEATURE	nucleotide phosphate-binding region:ATP 1	3	0.46875	0.326954	ABCC9, ABCC3, ABCB1	639	35	19113	2.56378	1	0.996424	99.8865
UP_SEQ_FEATURE	nucleotide phosphate-binding region:ATP 2	3	0.46875	0.326954	ABCC9, ABCC3, ABCB1	639	35	19113	2.56378	1	0.996424	99.8865
INTERPRO	IPR003439:ABC transporter-like	3	0.46875	0.517345	ABCC9, ABCC3, ABCB1	598	48	16659	1.74112	1	0.998405	99.999
INTERPRO	IPR017871:ABC transporter, conserved site	3	0.46875	0.610927	ABCC9, ABCC3, ABCB1	598	57	16659	1.4662	1	0.999563	100
KEGG_PATHWAY	hsa02010:ABC transporters	3	0.46875	0.698746	ABCC9, ABCC3, ABCB1	277	44	5085	1.25164	1	0.931855	99.9999
GOTERM_MF_FAT	GO:0042623~ATPase activity, coupled	8	1.25	0.881904	ABCC9, ABCC3, ABCB1, ATP6V1B2, ATP6V0D1, ATP6V0B, MYH10, ATP6V1F	482	272	12983	0.792226	1	0.999854	100
INTERPRO	IPR003593:ATPase, AAA+ type, core	4	0.625	0.893613	ABCC9, ABCC3, ABCB1, NAV3	598	144	16659	0.773829	1	1	100
SMART	SM00382:AAA	4	0.625	0.936442	ABCC9, ABCC3, ABCB1, NAV3	370	144	9079	0.681607	1	0.999932	100
GOTERM_MF_FAT	GO:0016887~ATPase activity	8	1.25	0.966995	ABCC9, ABCC3, ABCB1, ATP6V1B2, ATP6V0D1, ATP6V0B, MYH10, ATP6V1F	482	334	12983	0.645166	1	0.999998	100
Annotation Cluster 157	Enrichment Score: 0.45922014248006443
Category	Term	Count	%	PValue	Genes	List Total	Pop Hits	Pop Total	Fold Enrichment	Bonferroni	Benjamini	FDR
UP_SEQ_FEATURE	repeat:8	7	1.09375	0.212562	CDKN1C, TGOLN2, CDC42EP1, APOE, LMOD1, SELPLG, FLVCR2	639	120	19113	1.7448	1	0.981431	98.3308
UP_SEQ_FEATURE	repeat:4	9	1.40625	0.263573	CDKN1C, TGOLN2, CDC42EP1, APOE, COL15A1, LMOD1, MYOM1, SELPLG, FLVCR2	639	182	19113	1.47911	1	0.991555	99.4699
UP_SEQ_FEATURE	repeat:5	8	1.25	0.271292	CDKN1C, TGOLN2, CDC42EP1, APOE, LMOD1, MYOM1, SELPLG, FLVCR2	639	157	19113	1.52412	1	0.992251	99.5574
UP_SEQ_FEATURE	repeat:1	11	1.71875	0.292312	CDKN1C, TGOLN2, CD68, CDC42EP1, APOE, COL15A1, LMOD1, MYOM1, SELPLG, VASP, FLVCR2	639	243	19113	1.35399	1	0.993708	99.7319
UP_SEQ_FEATURE	repeat:2	11	1.71875	0.306275	CDKN1C, TGOLN2, CD68, CDC42EP1, APOE, COL15A1, LMOD1, MYOM1, SELPLG, VASP, FLVCR2	639	246	19113	1.33747	1	0.99491	99.8094
UP_SEQ_FEATURE	repeat:6	7	1.09375	0.343479	CDKN1C, TGOLN2, CDC42EP1, APOE, LMOD1, MYOM1, SELPLG	639	143	19113	1.46416	1	0.997143	99.9259
UP_SEQ_FEATURE	repeat:3	9	1.40625	0.422759	CDKN1C, TGOLN2, CDC42EP1, APOE, COL15A1, LMOD1, MYOM1, SELPLG, FLVCR2	639	214	19113	1.25793	1	0.999313	99.9918
UP_SEQ_FEATURE	repeat:7	6	0.9375	0.431912	CDKN1C, TGOLN2, CDC42EP1, APOE, LMOD1, SELPLG	639	129	19113	1.3912	1	0.999385	99.9938
UP_SEQ_FEATURE	repeat:9	3	0.46875	0.862679	CDKN1C, TGOLN2, SELPLG	639	103	19113	0.871188	1	1	100
Annotation Cluster 158	Enrichment Score: 0.44577134313809247
Category	Term	Count	%	PValue	Genes	List Total	Pop Hits	Pop Total	Fold Enrichment	Bonferroni	Benjamini	FDR
UP_SEQ_FEATURE	metal ion-binding site:Iron (heme axial ligand)	7	1.09375	0.109659	CYB561D2, CYBA, CYB5R4, CYBB, TBXAS1, HMOX1, NOS3	639	98	19113	2.13649	1	0.899077	86.321
GOTERM_BP_FAT	GO:0022900~electron transport chain	5	0.78125	0.646183	CYB561D2, CYBA, CYBB, FDX1, SOD2	523	114	13528	1.13448	1	0.989931	100
SP_PIR_KEYWORDS	electron transport	4	0.625	0.64906	CYB561D2, CYBA, CYBB, FDX1	639	100	19235	1.20407	1	0.956487	100
Annotation Cluster 159	Enrichment Score: 0.44471339093815454
Category	Term	Count	%	PValue	Genes	List Total	Pop Hits	Pop Total	Fold Enrichment	Bonferroni	Benjamini	FDR
GOTERM_BP_FAT	GO:0008629~induction of apoptosis by intracellular signals	5	0.78125	0.15448	GPX1, TP53I3, NUPR1, HMOX1, MBD4	523	54	13528	2.39501	1	0.678816	94.9981
GOTERM_BP_FAT	GO:0008630~DNA damage response, signal transduction resulting in induction of apoptosis	3	0.46875	0.365712	NUPR1, HMOX1, MBD4	523	33	13528	2.35147	1	0.905707	99.9704
GOTERM_BP_FAT	GO:0042770~DNA damage response, signal transduction	3	0.46875	0.820067	NUPR1, HMOX1, MBD4	523	80	13528	0.969981	1	0.998949	100
Annotation Cluster 160	Enrichment Score: 0.43825395564884206
Category	Term	Count	%	PValue	Genes	List Total	Pop Hits	Pop Total	Fold Enrichment	Bonferroni	Benjamini	FDR
SP_PIR_KEYWORDS	nadp	8	1.25	0.261054	CYBA, SQRDL, CYBB, TP53I3, FMO1, AKR1B1, NOS3, KMO	639	156	19235	1.54368	1	0.685901	98.663
SP_PIR_KEYWORDS	FAD	6	0.9375	0.32762	SQRDL, CYB5R4, CYBB, FMO1, NOS3, KMO	639	114	19235	1.5843	1	0.75446	99.6521
UP_SEQ_FEATURE	nucleotide phosphate-binding region:FAD	4	0.625	0.333266	CYB5R4, CYBB, FMO1, NOS3	639	61	19113	1.96136	1	0.996738	99.9034
GOTERM_MF_FAT	GO:0050662~coenzyme binding	9	1.40625	0.356334	SOAT1, CYBB, TP53I3, ME2, FMO1, PHGDH, PNPO, NOS3, KMO	482	181	12983	1.33934	1	0.93358	99.8836
GOTERM_MF_FAT	GO:0050661~NADP or NADPH binding	3	0.46875	0.387433	TP53I3, FMO1, NOS3	482	36	12983	2.24464	1	0.948723	99.9455
UP_SEQ_FEATURE	nucleotide phosphate-binding region:NADP	4	0.625	0.433143	TP53I3, FMO1, AKR1B1, NOS3	639	72	19113	1.66171	1	0.99934	99.994
GOTERM_MF_FAT	GO:0050660~FAD binding	4	0.625	0.501932	CYBB, FMO1, NOS3, KMO	482	72	12983	1.49643	1	0.981343	99.9977
Annotation Cluster 161	Enrichment Score: 0.40783058025968777
Category	Term	Count	%	PValue	Genes	List Total	Pop Hits	Pop Total	Fold Enrichment	Bonferroni	Benjamini	FDR
GOTERM_BP_FAT	GO:0010332~response to gamma radiation	3	0.46875	0.222026	GPX1, PTPRC, SOD2	523	23	13528	3.37385	1	0.784453	98.8684
GOTERM_BP_FAT	GO:0010212~response to ionizing radiation	4	0.625	0.40978	GPX1, PTPRC, NES, SOD2	523	60	13528	1.72441	1	0.93007	99.9918
GOTERM_BP_FAT	GO:0009314~response to radiation	8	1.25	0.656981	PTPRK, GUCA1A, GPX1, PTPRC, NES, NEDD4, MBD4, SOD2	523	200	13528	1.03465	1	0.991022	100
Annotation Cluster 162	Enrichment Score: 0.4055243883838185
Category	Term	Count	%	PValue	Genes	List Total	Pop Hits	Pop Total	Fold Enrichment	Bonferroni	Benjamini	FDR
GOTERM_BP_FAT	GO:0042491~auditory receptor cell differentiation	3	0.46875	0.151666	MCOLN3, JAG2, JAG1	523	18	13528	4.31103	1	0.674196	94.6925
GOTERM_BP_FAT	GO:0060113~inner ear receptor cell differentiation	3	0.46875	0.236445	MCOLN3, JAG2, JAG1	523	24	13528	3.23327	1	0.799405	99.1897
GOTERM_BP_FAT	GO:0042490~mechanoreceptor differentiation	3	0.46875	0.30878	MCOLN3, JAG2, JAG1	523	29	13528	2.67581	1	0.864876	99.8629
GOTERM_BP_FAT	GO:0048839~inner ear development	4	0.625	0.592769	MCOLN3, JAG2, JAG1, FZD6	523	79	13528	1.30968	1	0.983544	100
GOTERM_BP_FAT	GO:0043583~ear development	4	0.625	0.715347	MCOLN3, JAG2, JAG1, FZD6	523	95	13528	1.0891	1	0.995202	100
GOTERM_BP_FAT	GO:0007423~sensory organ development	8	1.25	0.785567	MCOLN3, IKZF1, JAG2, SIX3, GAA, JAG1, MYH10, FZD6	523	229	13528	0.903621	1	0.998063	100
Annotation Cluster 163	Enrichment Score: 0.3974377796198446
Category	Term	Count	%	PValue	Genes	List Total	Pop Hits	Pop Total	Fold Enrichment	Bonferroni	Benjamini	FDR
GOTERM_BP_FAT	GO:0051346~negative regulation of hydrolase activity	5	0.78125	0.113079	GPX1, APOC1, CSTB, NOS3, GCHFR	523	48	13528	2.69439	1	0.584647	88.2585
GOTERM_MF_FAT	GO:0031406~carboxylic acid binding	7	1.09375	0.443986	SOAT1, NEDD4, ALOX5AP, APOC1, NOS3, PHYH, GCHFR	482	144	12983	1.30937	1	0.966687	99.9877
GOTERM_MF_FAT	GO:0016597~amino acid binding	3	0.46875	0.657202	NEDD4, NOS3, GCHFR	482	60	12983	1.34678	1	0.994907	100
GOTERM_MF_FAT	GO:0043176~amine binding	4	0.625	0.779466	NEDD4, APOC1, NOS3, GCHFR	482	110	12983	0.979479	1	0.998908	100
Annotation Cluster 164	Enrichment Score: 0.36964397657683284
Category	Term	Count	%	PValue	Genes	List Total	Pop Hits	Pop Total	Fold Enrichment	Bonferroni	Benjamini	FDR
INTERPRO	IPR002035:von Willebrand factor, type A	5	0.78125	0.314154	MATN2, VWF, COL21A1, ITGB4, ITGB2	598	79	16659	1.76316	1	0.978498	99.7431
SMART	SM00327:VWA	5	0.78125	0.401008	MATN2, VWF, COL21A1, ITGB4, ITGB2	370	79	9079	1.55303	1	0.917175	99.8451
UP_SEQ_FEATURE	domain:VWFA	3	0.46875	0.617691	COL21A1, ITGB4, ITGB2	639	62	19113	1.4473	1	0.999987	100
Annotation Cluster 165	Enrichment Score: 0.364394840948532
Category	Term	Count	%	PValue	Genes	List Total	Pop Hits	Pop Total	Fold Enrichment	Bonferroni	Benjamini	FDR
KEGG_PATHWAY	hsa05412:Arrhythmogenic right ventricular cardiomyopathy (ARVC)	7	1.09375	0.229533	SLC8A1, DSG2, DMD, ITGB4, DSP, ACTN1, CACNB3	277	76	5085	1.69081	1	0.652548	95.5572
KEGG_PATHWAY	hsa05414:Dilated cardiomyopathy	7	1.09375	0.382718	SLC8A1, PLN, DMD, ITGB4, CACNB3, TPM2, TPM1	277	92	5085	1.39676	1	0.799732	99.6852
KEGG_PATHWAY	hsa05410:Hypertrophic cardiomyopathy (HCM)	6	0.9375	0.493419	SLC8A1, DMD, ITGB4, CACNB3, TPM2, TPM1	277	85	5085	1.29582	1	0.869999	99.9703
KEGG_PATHWAY	hsa04260:Cardiac muscle contraction	4	0.625	0.804417	SLC8A1, CACNB3, TPM2, TPM1	277	78	5085	0.941405	1	0.958363	100
Annotation Cluster 166	Enrichment Score: 0.36128981440474356
Category	Term	Count	%	PValue	Genes	List Total	Pop Hits	Pop Total	Fold Enrichment	Bonferroni	Benjamini	FDR
GOTERM_BP_FAT	GO:0051480~cytosolic calcium ion homeostasis	9	1.40625	0.0860352	EDNRA, TRPC1, C3AR1, PTPRC, SLC8A1, GNA15, S1PR1, CXCR4, NPY1R	523	118	13528	1.97284	1	0.512978	79.9287
GOTERM_BP_FAT	GO:0007204~elevation of cytosolic calcium ion concentration	7	1.09375	0.251122	EDNRA, C3AR1, PTPRC, SLC8A1, GNA15, S1PR1, CXCR4	523	110	13528	1.64603	1	0.816687	99.427
GOTERM_BP_FAT	GO:0051345~positive regulation of hydrolase activity	10	1.5625	0.255073	SLC11A2, EDNRA, GNA15, S1PR1, GM2A, SYDE1, PYCARD, RGN, TPM1, NR1H3	523	179	13528	1.44504	1	0.818401	99.4786
GOTERM_BP_FAT	GO:0060191~regulation of lipase activity	5	0.78125	0.43399	EDNRA, GNA15, S1PR1, APOC1, NR1H3	523	87	13528	1.48656	1	0.941012	99.9961
GOTERM_BP_FAT	GO:0048015~phosphoinositide-mediated signaling	5	0.78125	0.442639	PIK3CG, EDNRA, GNA15, S1PR1, PTAFR	523	88	13528	1.46967	1	0.944218	99.9971
GOTERM_BP_FAT	GO:0060193~positive regulation of lipase activity	4	0.625	0.557291	EDNRA, GNA15, S1PR1, NR1H3	523	75	13528	1.37953	1	0.977779	100
GOTERM_BP_FAT	GO:0007200~activation of phospholipase C activity by G-protein coupled receptor protein signaling pathway coupled to IP3 second messenger	3	0.46875	0.601607	EDNRA, GNA15, S1PR1	523	52	13528	1.49228	1	0.984594	100
GOTERM_BP_FAT	GO:0010863~positive regulation of phospholipase C activity	3	0.46875	0.721142	EDNRA, GNA15, S1PR1	523	65	13528	1.19382	1	0.99553	100
GOTERM_BP_FAT	GO:0007202~activation of phospholipase C activity	3	0.46875	0.721142	EDNRA, GNA15, S1PR1	523	65	13528	1.19382	1	0.99553	100
GOTERM_BP_FAT	GO:0010518~positive regulation of phospholipase activity	3	0.46875	0.751283	EDNRA, GNA15, S1PR1	523	69	13528	1.12462	1	0.996939	100
GOTERM_BP_FAT	GO:0010517~regulation of phospholipase activity	3	0.46875	0.765274	EDNRA, GNA15, S1PR1	523	71	13528	1.09294	1	0.997461	100
Annotation Cluster 167	Enrichment Score: 0.35138734404687494
Category	Term	Count	%	PValue	Genes	List Total	Pop Hits	Pop Total	Fold Enrichment	Bonferroni	Benjamini	FDR
GOTERM_CC_FAT	GO:0031968~organelle outer membrane	7	1.09375	0.221977	BID, TSPO, GIMAP5, PSEN1, MOSC2, KMO, NAV3	501	104	12782	1.71722	1	0.62373	97.0022
GOTERM_CC_FAT	GO:0019867~outer membrane	7	1.09375	0.247735	BID, TSPO, GIMAP5, PSEN1, MOSC2, KMO, NAV3	501	108	12782	1.65362	1	0.646067	98.1272
GOTERM_BP_FAT	GO:0006839~mitochondrial transport	5	0.78125	0.275934	BID, TSPO, GIMAP5, PSEN1, UCP2	523	69	13528	1.87436	1	0.835157	99.686
GOTERM_CC_FAT	GO:0005741~mitochondrial outer membrane	5	0.78125	0.470404	BID, TSPO, GIMAP5, MOSC2, KMO	501	90	12782	1.41739	1	0.851463	99.9861
SP_PIR_KEYWORDS	mitochondrion outer membrane	3	0.46875	0.679757	GIMAP5, MOSC2, KMO	639	70	19235	1.29007	1	0.965458	100
GOTERM_CC_FAT	GO:0005740~mitochondrial envelope	14	2.1875	0.840979	BID, SQRDL, TSPO, GIMAP5, LYN, SLC25A5, MOSC2, KMO, SOD2, EFHD1, ADAP2, PSEN1, UCP2, MRPL17	501	419	12782	0.852462	1	0.990754	100
GOTERM_CC_FAT	GO:0031966~mitochondrial membrane	13	2.03125	0.850311	BID, SQRDL, TSPO, GIMAP5, LYN, SLC25A5, MOSC2, KMO, SOD2, EFHD1, PSEN1, UCP2, MRPL17	501	394	12782	0.841799	1	0.99183	100
Annotation Cluster 168	Enrichment Score: 0.3467658577214084
Category	Term	Count	%	PValue	Genes	List Total	Pop Hits	Pop Total	Fold Enrichment	Bonferroni	Benjamini	FDR
GOTERM_BP_FAT	GO:0006487~protein amino acid N-linked glycosylation	4	0.625	0.240425	MGAT4A, CD37, LIPA, ST8SIA4	523	44	13528	2.35147	1	0.804186	99.2619
GOTERM_BP_FAT	GO:0009101~glycoprotein biosynthetic process	9	1.40625	0.26612	MGAT4A, GAL3ST4, CD37, LIPA, PSEN1, ST8SIA4, ALG3, CHST11, ST3GAL6	523	158	13528	1.47339	1	0.82724	99.6006
GOTERM_BP_FAT	GO:0006486~protein amino acid glycosylation	7	1.09375	0.373032	MGAT4A, CD37, LIPA, PSEN1, ST8SIA4, ALG3, ST3GAL6	523	128	13528	1.41456	1	0.909607	99.976
GOTERM_BP_FAT	GO:0043413~biopolymer glycosylation	7	1.09375	0.373032	MGAT4A, CD37, LIPA, PSEN1, ST8SIA4, ALG3, ST3GAL6	523	128	13528	1.41456	1	0.909607	99.976
GOTERM_BP_FAT	GO:0070085~glycosylation	7	1.09375	0.373032	MGAT4A, CD37, LIPA, PSEN1, ST8SIA4, ALG3, ST3GAL6	523	128	13528	1.41456	1	0.909607	99.976
GOTERM_BP_FAT	GO:0009100~glycoprotein metabolic process	10	1.5625	0.377942	MGAT4A, GAL3ST4, CD37, LIPA, PSEN1, HPSE, ST8SIA4, ALG3, CHST11, ST3GAL6	523	202	13528	1.2805	1	0.912011	99.9791
GOTERM_CC_FAT	GO:0031300~intrinsic to organelle membrane	5	0.78125	0.828205	PSEN1, FMO1, ST8SIA4, SLC37A4, ST3GAL6	501	146	12782	0.873732	1	0.989368	100
SP_PIR_KEYWORDS	glycosyltransferase	6	0.9375	0.841814	MGAT4A, ST8SIA4, ALG3, ST3GAL6, UPP1, PARP3	639	214	19235	0.843973	1	0.9925	100
GOTERM_CC_FAT	GO:0031301~integral to organelle membrane	4	0.625	0.865033	PSEN1, ST8SIA4, SLC37A4, ST3GAL6	501	123	12782	0.82969	1	0.993308	100
Annotation Cluster 169	Enrichment Score: 0.34474924834671333
Category	Term	Count	%	PValue	Genes	List Total	Pop Hits	Pop Total	Fold Enrichment	Bonferroni	Benjamini	FDR
OMIM_DISEASE	Newly identified loci that influence lipid concentrations and risk of coronary artery disease	3	0.46875	0.359844	APOE, APOC1, CELSR2	160	29	3671	2.37349	1	1	99.7357
OMIM_DISEASE	Six new loci associated with blood low-density lipoprotein cholesterol, high-density lipoprotein cholesterol or triglycerides in humans	3	0.46875	0.437188	APOE, APOC1, CELSR2	160	34	3671	2.02445	1	1	99.9524
OMIM_DISEASE	Common variants at 30 loci contribute to polygenic dyslipidemia	3	0.46875	0.58745	APOE, APOC1, CELSR2	160	45	3671	1.52958	1	1	99.9992
Annotation Cluster 170	Enrichment Score: 0.3421989477674667
Category	Term	Count	%	PValue	Genes	List Total	Pop Hits	Pop Total	Fold Enrichment	Bonferroni	Benjamini	FDR
GOTERM_MF_FAT	GO:0015295~solute:hydrogen symporter activity	3	0.46875	0.236518	SLC11A2, SLC15A3, SLC35A2	482	25	12983	3.23228	1	0.875111	98.4051
GOTERM_MF_FAT	GO:0015293~symporter activity	6	0.9375	0.577162	SLC11A2, SLC16A3, SLC16A6, SLC4A7, SLC15A3, SLC35A2	482	137	12983	1.17967	1	0.989178	99.9998
GOTERM_MF_FAT	GO:0015294~solute:cation symporter activity	4	0.625	0.689035	SLC11A2, SLC4A7, SLC15A3, SLC35A2	482	95	12983	1.13413	1	0.996379	100
Annotation Cluster 171	Enrichment Score: 0.3332008480032695
Category	Term	Count	%	PValue	Genes	List Total	Pop Hits	Pop Total	Fold Enrichment	Bonferroni	Benjamini	FDR
KEGG_PATHWAY	hsa04930:Type II diabetes mellitus	5	0.78125	0.250062	PIK3CG, SOCS2, HK3, PIK3R5, IRS1	277	47	5085	1.95291	1	0.66938	96.7819
KEGG_PATHWAY	hsa04910:Insulin signaling pathway	8	1.25	0.605598	PIK3CG, SOCS2, GRB2, HK3, FBP1, PIK3R5, PCK2, IRS1	277	135	5085	1.08785	1	0.898513	99.9985
KEGG_PATHWAY	hsa04960:Aldosterone-regulated sodium reabsorption	3	0.46875	0.660946	PIK3CG, PIK3R5, IRS1	277	41	5085	1.34322	1	0.917585	99.9998
Annotation Cluster 172	Enrichment Score: 0.32689541966841607
Category	Term	Count	%	PValue	Genes	List Total	Pop Hits	Pop Total	Fold Enrichment	Bonferroni	Benjamini	FDR
GOTERM_BP_FAT	GO:0048705~skeletal system morphogenesis	7	1.09375	0.264173	PSEN1, TGFBR1, CHST11, HOXB6, HSPG2, PDGFRB, ACP5	523	112	13528	1.61663	1	0.826498	99.5813
GOTERM_BP_FAT	GO:0048706~embryonic skeletal system development	5	0.78125	0.346107	TGFBR1, CHST11, HOXB6, HSPG2, PBX1	523	77	13528	1.67962	1	0.891398	99.9491
GOTERM_BP_FAT	GO:0048704~embryonic skeletal system morphogenesis	4	0.625	0.378259	TGFBR1, CHST11, HOXB6, HSPG2	523	57	13528	1.81517	1	0.911846	99.9793
GOTERM_BP_FAT	GO:0048598~embryonic morphogenesis	13	2.03125	0.520798	PSEN1, LAMA5, TGFBR1, HOXB6, CHST11, JAG2, HSPG2, PBX1, TGFB1I1, SMAD1, MECOM, VASP, FZD6	523	307	13528	1.09531	1	0.969485	99.9998
GOTERM_BP_FAT	GO:0048562~embryonic organ morphogenesis	5	0.78125	0.759977	TGFBR1, CHST11, HOXB6, HSPG2, FZD6	523	133	13528	0.972412	1	0.997241	100
GOTERM_BP_FAT	GO:0048568~embryonic organ development	6	0.9375	0.798489	TGFBR1, CHST11, HOXB6, HSPG2, PBX1, FZD6	523	172	13528	0.902308	1	0.998422	100
Annotation Cluster 173	Enrichment Score: 0.3207443021487264
Category	Term	Count	%	PValue	Genes	List Total	Pop Hits	Pop Total	Fold Enrichment	Bonferroni	Benjamini	FDR
GOTERM_BP_FAT	GO:0031328~positive regulation of cellular biosynthetic process	35	5.46875	0.077728	ABLIM3, TLR1, STAT5B, TLR4, PAWR, TLR6, TLR7, TLR8, SLC11A1, NOD2, S1PR1, APOE, HMOX1, GUCY1A3, NR2F2, CD28, SYK, NR1H3, SOAT1, IKZF1, TGFBR1, SIX3, NPR1, SMAD1, MECOM, IRS1, SOD2, P2RX4, CD86, CSRNP3, MEOX1, NOTCH4, PBX1, TGFB1I1, NFIB	523	685	13528	1.32163	1	0.485375	76.4104
GOTERM_BP_FAT	GO:0009891~positive regulation of biosynthetic process	35	5.46875	0.0914104	ABLIM3, TLR1, STAT5B, TLR4, PAWR, TLR6, TLR7, TLR8, SLC11A1, NOD2, S1PR1, APOE, HMOX1, GUCY1A3, NR2F2, CD28, SYK, NR1H3, SOAT1, IKZF1, TGFBR1, SIX3, NPR1, SMAD1, MECOM, IRS1, SOD2, P2RX4, CD86, CSRNP3, MEOX1, NOTCH4, PBX1, TGFB1I1, NFIB	523	695	13528	1.30261	1	0.530332	81.9346
GOTERM_BP_FAT	GO:0010604~positive regulation of macromolecule metabolic process	40	6.25	0.16001	AVPR2, ABLIM3, STAT5B, TLR1, TLR4, TNFSF13, PAWR, TLR6, TLR7, TLR8, EDNRA, SLC11A1, NOD2, S1PR1, APOE, HMOX1, ATG7, NR2F2, CD28, SYK, NR1H3, SOAT1, PTPRC, LYN, IKZF1, TGFBR1, HCLS1, SIX3, SMAD1, MECOM, IRS1, CD86, CSRNP3, PSEN1, NEDD4, MEOX1, NOTCH4, PBX1, TGFB1I1, NFIB	523	857	13528	1.20729	1	0.691003	95.551
GOTERM_BP_FAT	GO:0010557~positive regulation of macromolecule biosynthetic process	29	4.53125	0.313254	ABLIM3, TLR1, STAT5B, TLR4, PAWR, TLR6, TLR7, TLR8, SLC11A1, S1PR1, HMOX1, NR2F2, CD28, SYK, NR1H3, SOAT1, IKZF1, TGFBR1, SIX3, SMAD1, MECOM, IRS1, CD86, CSRNP3, MEOX1, NOTCH4, PBX1, TGFB1I1, NFIB	523	654	13528	1.14697	1	0.867991	99.8779
GOTERM_BP_FAT	GO:0051173~positive regulation of nitrogen compound metabolic process	26	4.0625	0.519474	ABLIM3, STAT5B, TNFSF13, COMT, SLC11A1, S1PR1, APOE, GUCY1A3, NR2F2, NR1H3, PTPRC, IKZF1, TGFBR1, SIX3, NPR1, SMAD1, MECOM, SOD2, P2RX4, CD86, CSRNP3, MEOX1, NOTCH4, PBX1, TGFB1I1, NFIB	523	644	13528	1.04429	1	0.96945	99.9998
GOTERM_BP_FAT	GO:0006357~regulation of transcription from RNA polymerase II promoter	28	4.375	0.611154	ABLIM3, STAT5B, PAWR, VDR, SLC11A1, S1PR1, HEY1, HMOX1, HEY2, SOX18, NR2F2, NR1H3, IKZF1, TBX2, SIX3, LMCD1, TLE1, SMAD1, MECOM, NRIP2, SOD2, CDKN1C, CSRNP3, MEOX1, NEDD4, IRF8, PBX1, NFIB	523	727	13528	0.996221	1	0.985907	100
GOTERM_BP_FAT	GO:0045935~positive regulation of nucleobase, nucleoside, nucleotide and nucleic acid metabolic process	23	3.59375	0.701063	PTPRC, IKZF1, TGFBR1, ABLIM3, STAT5B, SIX3, NPR1, TNFSF13, SMAD1, MECOM, SLC11A1, CD86, S1PR1, CSRNP3, MEOX1, APOE, NOTCH4, GUCY1A3, PBX1, TGFB1I1, NR2F2, NFIB, NR1H3	523	624	13528	0.9534	1	0.994322	100
GOTERM_BP_FAT	GO:0045944~positive regulation of transcription from RNA polymerase II promoter	13	2.03125	0.774427	IKZF1, ABLIM3, STAT5B, SIX3, SMAD1, MECOM, SLC11A1, S1PR1, CSRNP3, MEOX1, PBX1, NFIB, NR1H3	523	371	13528	0.906361	1	0.997786	100
GOTERM_BP_FAT	GO:0045893~positive regulation of transcription, DNA-dependent	16	2.5	0.827137	IKZF1, ABLIM3, STAT5B, SIX3, SMAD1, MECOM, SLC11A1, S1PR1, CSRNP3, MEOX1, NOTCH4, PBX1, TGFB1I1, NR2F2, NFIB, NR1H3	523	477	13528	0.867628	1	0.999068	100
GOTERM_BP_FAT	GO:0051254~positive regulation of RNA metabolic process	16	2.5	0.83617	IKZF1, ABLIM3, STAT5B, SIX3, SMAD1, MECOM, SLC11A1, S1PR1, CSRNP3, MEOX1, NOTCH4, PBX1, TGFB1I1, NR2F2, NFIB, NR1H3	523	481	13528	0.860413	1	0.999224	100
GOTERM_BP_FAT	GO:0010628~positive regulation of gene expression	19	2.96875	0.862258	AVPR2, IKZF1, ABLIM3, TGFBR1, STAT5B, SIX3, SMAD1, MECOM, SLC11A1, CD86, S1PR1, CSRNP3, MEOX1, NOTCH4, PBX1, TGFB1I1, NR2F2, NFIB, NR1H3	523	581	13528	0.845881	1	0.999549	100
GOTERM_BP_FAT	GO:0045941~positive regulation of transcription	18	2.8125	0.883091	IKZF1, ABLIM3, TGFBR1, STAT5B, SIX3, SMAD1, MECOM, SLC11A1, CD86, S1PR1, CSRNP3, MEOX1, NOTCH4, PBX1, TGFB1I1, NR2F2, NFIB, NR1H3	523	564	13528	0.825516	1	0.99975	100
GOTERM_BP_FAT	GO:0006355~regulation of transcription, DNA-dependent	38	5.9375	0.999997	ABLIM3, STAT5B, PAWR, GRAMD4, VDR, SLC11A1, S1PR1, HEY1, HMOX1, HEY2, LHX6, SOX18, NR2F2, NR1H3, ERG, IKZF1, TBX2, HCLS1, SIX3, TLE3, LMCD1, TLE1, CELSR2, SMAD1, MECOM, NRIP2, SOD2, CDKN1C, CSRNP3, MEOX2, MEOX1, NEDD4, HOXB6, NOTCH4, IRF8, PBX1, TGFB1I1, NFIB	523	1773	13528	0.554379	1	1	100
GOTERM_BP_FAT	GO:0051252~regulation of RNA metabolic process	38	5.9375	0.999999	ABLIM3, STAT5B, PAWR, GRAMD4, VDR, SLC11A1, S1PR1, HEY1, HMOX1, HEY2, LHX6, SOX18, NR2F2, NR1H3, ERG, IKZF1, TBX2, HCLS1, SIX3, TLE3, LMCD1, TLE1, CELSR2, SMAD1, MECOM, NRIP2, SOD2, CDKN1C, CSRNP3, MEOX2, MEOX1, NEDD4, HOXB6, NOTCH4, IRF8, PBX1, TGFB1I1, NFIB	523	1813	13528	0.542148	1	1	100
Annotation Cluster 174	Enrichment Score: 0.3196673529864636
Category	Term	Count	%	PValue	Genes	List Total	Pop Hits	Pop Total	Fold Enrichment	Bonferroni	Benjamini	FDR
GOTERM_MF_FAT	GO:0001871~pattern binding	8	1.25	0.345266	PTPRC, NOD2, APOE, TLR2, CLEC7A, TINAGL1, COL5A3, FGF1	482	154	12983	1.39926	1	0.93067	99.8489
GOTERM_MF_FAT	GO:0030247~polysaccharide binding	8	1.25	0.345266	PTPRC, NOD2, APOE, TLR2, CLEC7A, TINAGL1, COL5A3, FGF1	482	154	12983	1.39926	1	0.93067	99.8489
GOTERM_MF_FAT	GO:0005539~glycosaminoglycan binding	6	0.9375	0.596502	PTPRC, NOD2, APOE, TLR2, COL5A3, FGF1	482	140	12983	1.15439	1	0.990995	99.9999
GOTERM_MF_FAT	GO:0008201~heparin binding	4	0.625	0.740308	PTPRC, APOE, COL5A3, FGF1	482	103	12983	1.04605	1	0.998089	100
Annotation Cluster 175	Enrichment Score: 0.31930486276827424
Category	Term	Count	%	PValue	Genes	List Total	Pop Hits	Pop Total	Fold Enrichment	Bonferroni	Benjamini	FDR
GOTERM_MF_FAT	GO:0005504~fatty acid binding	3	0.46875	0.413705	SOAT1, ALOX5AP, APOC1	482	38	12983	2.1265	1	0.957733	99.9722
GOTERM_MF_FAT	GO:0031406~carboxylic acid binding	7	1.09375	0.443986	SOAT1, NEDD4, ALOX5AP, APOC1, NOS3, PHYH, GCHFR	482	144	12983	1.30937	1	0.966687	99.9877
GOTERM_MF_FAT	GO:0033293~monocarboxylic acid binding	3	0.46875	0.599825	SOAT1, ALOX5AP, APOC1	482	54	12983	1.49643	1	0.991103	99.9999
Annotation Cluster 176	Enrichment Score: 0.3102552992417179
Category	Term	Count	%	PValue	Genes	List Total	Pop Hits	Pop Total	Fold Enrichment	Bonferroni	Benjamini	FDR
GOTERM_BP_FAT	GO:0014033~neural crest cell differentiation	3	0.46875	0.365712	EDNRA, LAMA5, SEMA3F	523	33	13528	2.35147	1	0.905707	99.9704
GOTERM_BP_FAT	GO:0014032~neural crest cell development	3	0.46875	0.365712	EDNRA, LAMA5, SEMA3F	523	33	13528	2.35147	1	0.905707	99.9704
GOTERM_BP_FAT	GO:0048762~mesenchymal cell differentiation	3	0.46875	0.590971	EDNRA, LAMA5, SEMA3F	523	51	13528	1.52154	1	0.983322	100
GOTERM_BP_FAT	GO:0014031~mesenchymal cell development	3	0.46875	0.590971	EDNRA, LAMA5, SEMA3F	523	51	13528	1.52154	1	0.983322	100
GOTERM_BP_FAT	GO:0060485~mesenchyme development	3	0.46875	0.601607	EDNRA, LAMA5, SEMA3F	523	52	13528	1.49228	1	0.984594	100
Annotation Cluster 177	Enrichment Score: 0.3091519426180776
Category	Term	Count	%	PValue	Genes	List Total	Pop Hits	Pop Total	Fold Enrichment	Bonferroni	Benjamini	FDR
KEGG_PATHWAY	hsa04012:ErbB signaling pathway	9	1.40625	0.0982615	PIK3CG, PTK2, PLCG1, GRB2, BTC, STAT5B, GAB1, PIK3R5, PAK1	277	87	5085	1.89904	1	0.414323	70.9204
KEGG_PATHWAY	hsa05210:Colorectal cancer	7	1.09375	0.304306	PIK3CG, GRB2, TGFBR1, PDGFRB, PIK3R5, FZD4, FZD6	277	84	5085	1.52978	1	0.743511	98.6871
BIOCARTA	h_metPathway:Signaling of Hepatocyte Growth Factor Receptor	4	0.625	0.326174	PTK2, GRB2, GAB1, PAK1	86	34	1437	1.9658	1	0.942341	99.145
KEGG_PATHWAY	hsa05220:Chronic myeloid leukemia	6	0.9375	0.385354	PIK3CG, GRB2, TGFBR1, STAT5B, PIK3R5, MECOM	277	75	5085	1.46859	1	0.795481	99.7009
KEGG_PATHWAY	hsa05214:Glioma	5	0.78125	0.448941	PIK3CG, PLCG1, GRB2, PDGFRB, PIK3R5	277	63	5085	1.45694	1	0.838657	99.9188
BIOCARTA	h_At1rPathway:Angiotensin II mediated activation of JNK Pathway via Pyk2 dependent signaling	3	0.46875	0.481716	PTK2, GRB2, PAK1	86	27	1437	1.85659	1	0.965643	99.9639
KEGG_PATHWAY	hsa05211:Renal cell carcinoma	5	0.78125	0.532054	PIK3CG, GRB2, GAB1, PIK3R5, PAK1	277	70	5085	1.31124	1	0.878695	99.9885
KEGG_PATHWAY	hsa05218:Melanoma	5	0.78125	0.543433	PIK3CG, PDGFRB, FGF13, PIK3R5, FGF1	277	71	5085	1.29277	1	0.882137	99.9914
KEGG_PATHWAY	hsa05223:Non-small cell lung cancer	4	0.625	0.568234	PIK3CG, PLCG1, GRB2, PIK3R5	277	54	5085	1.35981	1	0.88606	99.9956
KEGG_PATHWAY	hsa04910:Insulin signaling pathway	8	1.25	0.605598	PIK3CG, SOCS2, GRB2, HK3, FBP1, PIK3R5, PCK2, IRS1	277	135	5085	1.08785	1	0.898513	99.9985
KEGG_PATHWAY	hsa05221:Acute myeloid leukemia	4	0.625	0.617351	PIK3CG, GRB2, STAT5B, PIK3R5	277	58	5085	1.26603	1	0.90213	99.999
KEGG_PATHWAY	hsa04630:Jak-STAT signaling pathway	8	1.25	0.745846	PIK3CG, SOCS2, GRB2, IL10RA, STAT5B, CSF3R, PIK3R5, CSF2RA	277	155	5085	0.947479	1	0.944644	100
KEGG_PATHWAY	hsa05213:Endometrial cancer	3	0.46875	0.782725	PIK3CG, GRB2, PIK3R5	277	52	5085	1.05908	1	0.9547	100
KEGG_PATHWAY	hsa05215:Prostate cancer	4	0.625	0.869867	PIK3CG, GRB2, PDGFRB, PIK3R5	277	89	5085	0.825052	1	0.977092	100
[truncated: 468 more rows]

## Sheet: Cluster 2
Annotation Cluster 1	Enrichment Score: 45.397871310911974
Category	Term	Count	%	PValue	Genes	List Total	Pop Hits	Pop Total	Fold Enrichment	Bonferroni	Benjamini	FDR
SP_PIR_KEYWORDS	ribonucleoprotein	103	16.8852	1.40282e-81	SRP14, RPL17, MRPL42, RPL36A, MRPS33, RPL19, RPL14, RPL13, LSM6, SNRPD3, LSM7, RPL15, SNRPD1, SNRPD2, SRP19, IMP3, RPLP0, RPLP1, LSM5, RPL26L1, FAU, RPL11, LSM3, RPL12, LSM2, LSM1, IMP4, MRPL33, RPL36AL, RPS18, RPS19, RPS16, RPS17, RPS12, RPS13, RPS10, SNRPF, SNRPE, UBA52, MRPL44, SNRPG, MRPS16, MRPS14, RPL10L, RPS25, RPL7, RPS29, RPL6, RPL9, RPL8, RPL3, RPL5, RPL10A, RPL7A, RPL4, RPS20, HNRNPC, …	606	279	19235	11.718	5.37279e-79	5.37279e-79	1.94429e-78
SP_PIR_KEYWORDS	ribosomal protein	80	13.1148	1.17136e-68	RPL17, RPL36A, MRPL42, RPL19, MRPS33, RPL14, RPL13, RPL15, RPS2, RPS3, IMP3, RPS3A, RPLP0, RPLP1, RPL26L1, FAU, RPL11, RPL12, MRPL33, RPL36AL, MRPL3, MRPL9, MRPS7, RPS18, RPS19, RPS16, RPL41, RPS17, RPS12, RPS13, RPS10, UBA52, MRPL44, MRPS16, MRPS14, RPL35, RPS15A, RPL36, RPL37, RPL39, RPL10L, RPS25, MRPL11, RPL30, MRPL13, RPL7, RPL32, RPS29, MRPL15, RPL31, RPL6, RPL34, RPL9, RPL8, MRPL19, RPL3, …	606	188	19235	13.5068	4.48633e-66	2.24316e-66	1.6235e-65
GOTERM_BP_FAT	GO:0006414~translational elongation	65	10.6557	8.83321e-67	RPL17, RPL36A, RPL19, RPL14, RPL13, RPL15, RPS2, RPS3, RPS3A, RPLP0, RPLP1, RPL26L1, FAU, RPL11, RPL12, RPS18, RPS19, RPL41, RPS16, RPS17, RPS12, RPS13, RPS10, EEF1D, UBA52, EEF1B2, RPL35, RPS15A, RPL36, RPL37, RPL39, RPS25, RPL30, RPL7, RPL32, RPS29, RPL31, RPL6, RPL9, RPL34, RPL8, RPL3, RPL5, RPL10A, RPL7A, RPL4, RPS20, RPS21, EEF1A1, RPSA, RPL26, RPL27, RPS9, RPL23A, RPL24, RPS6, RPS5, SELT, R…	504	101	13528	17.2741	1.4937e-63	1.4937e-63	1.48894e-63
KEGG_PATHWAY	hsa03010:Ribosome	65	10.6557	2.08354e-65	RPL17, RPL36A, RPL19, RPL14, RPL13, RPL15, RPS2, RPS3, RPS3A, RPLP0, RPLP1, RPL26L1, FAU, RPL11, RPL12, RPL36AL, RPS18, RPS19, RPL41, RPS16, RPS17, RPS12, RPS13, RPS10, UBA52, RPL35, RPS15A, RPL36, RPL37, RPL39, RPL10L, RPS25, RPL30, MRPL13, RPL7, RPL32, RPS29, RPL31, RPL6, RPL9, RPL34, RPL8, RPL3, RPL5, RPL10A, RPL7A, RSL24D1, RPL4, RPS20, RPS21, RPSA, RPL26, RPL27, RPS9, RPL23A, RPL24, RPS6, RP…	270	87	5085	14.0709	2.52108e-63	2.52108e-63	2.39535e-62
GOTERM_MF_FAT	GO:0003735~structural constituent of ribosome	76	12.459	1.73692e-64	RPL17, RPL36A, MRPL42, RPL19, MRPS33, RPL14, RPL13, RPL15, RPS2, RPS3, RPS3A, RPLP0, RPLP1, RPL26L1, FAU, RPL11, RPL12, MRPL33, RPL36AL, MRPL3, MRPL9, MRPS7, RPS18, RPS19, RPS16, RPL41, RPS17, RPS12, RPS13, UBA52, MRPS16, MRPS14, RPL35, RPS15A, RPL36, RPL37, RPL39, RPL10L, MRPL11, RPL30, MRPL13, RPL7, RPL32, RPS29, MRPL15, RPL31, RPL6, RPL34, RPL9, RPL8, MRPL19, RPL3, MRPL18, RPL5, RPL4, RPL10A, …	461	168	12983	12.7403	1.00394e-61	1.00394e-61	2.55219e-61
GOTERM_CC_FAT	GO:0030529~ribonucleoprotein complex	121	19.8361	1.77784e-63	SRP14, RPL17, RPL36A, MRPL42, MRPS33, RPL19, RPL14, RPL13, LSM6, SNRPD3, LSM7, RPL15, SNRPD1, SNRPD2, SRP19, IMP3, RPLP0, RPLP1, LSM5, RPL26L1, FAU, RPL11, LSM3, RPL12, LSM2, LSM1, IMP4, MRPL33, RPL36AL, ACTN4, MAGOH, PSMA1, RPS18, RPS19, RPS16, RPS17, RPS12, RPS13, RPS10, SNRPF, SIP1, SNRPE, UBA52, MRPL44, SNRPG, MRPS16, MRPS14, RPL10L, RPS25, RPS29, RPL7, RPL6, FRG1, RPL9, NPM1, RPL8, RPL3, RPL…	482	515	12782	6.2306	7.27138e-61	7.27138e-61	2.48777e-60
SP_PIR_KEYWORDS	ribosome	53	8.68852	4.97485e-62	RPL17, RPL19, RPL13, RPS2, RPS3, RPS3A, RPLP0, RPLP1, FAU, RPL11, RPL12, RPL36AL, MRPL3, RPS18, RPS19, RPS16, RPS17, RPS12, RPS13, RPS10, UBA52, RPS15A, RPL36, RPL37, RPS25, RPL30, RPS29, RPL32, RPL7, RPL6, RPL31, RPL9, RPL8, RPL3, RPL5, RPL7A, RPL4, RPS20, RPS21, RPSA, RPL26, RPS9, RPL27, RPL24, RPS6, RPS5, RPS8, RPL29, RPS7, RPL23, RPL13A, RPL22, RPL21	606	73	19235	23.0448	1.90537e-59	6.35123e-60	6.89509e-59
GOTERM_CC_FAT	GO:0005840~ribosome	83	13.6066	1.22289e-61	RPL17, RPL36A, MRPL42, RPL19, MRPS33, RPL14, RPL13, RPL15, RPS2, RPS3, IMP3, RPS3A, RPLP0, RPLP1, RPL26L1, FAU, RPL11, RPL12, MRPL33, RPL36AL, MRPL3, MRPL9, MRPS7, RPS18, RPS19, RPS16, RPL41, RPS17, RPS12, RPS13, RPS10, UBA52, MRPL44, SERP1, MRPS16, MRPS14, RPL35, RPS15A, RPL36, RPL37, RPL39, RPL10L, RPS25, MRPL11, RPL30, MRPL13, RPL7, RPL32, RPS29, MRPL15, RPL31, RPL6, RPL34, RPL9, NPM1, RPL8, M…	482	215	12782	10.2374	5.0016e-59	2.5008e-59	1.71121e-58
GOTERM_CC_FAT	GO:0033279~ribosomal subunit	65	10.6557	2.80445e-57	RPL17, MRPL42, RPL19, MRPS33, RPL14, RPS2, RPS3, RPS3A, RPLP0, RPLP1, RPL26L1, FAU, RPL11, MRPL3, MRPS7, RPS18, RPS19, RPL41, RPS16, RPS17, RPS12, RPS13, RPS10, UBA52, MRPS16, RPL35, RPS15A, RPL36, RPL37, RPL39, RPL10L, RPS25, MRPL11, RPL30, MRPL13, RPL7, RPL32, RPS29, MRPL15, RPL31, RPL6, RPL34, NPM1, RPL8, RPL3, RPL5, RPL7A, RPL4, RPS20, RPS21, RPSA, MRPS28, MRPS22, RPL26, RPS9, RPL24, RPL23A, …	482	128	12782	13.4665	1.14702e-54	3.8234e-55	3.92432e-54
GOTERM_CC_FAT	GO:0022626~cytosolic ribosome	53	8.68852	1.61767e-54	RPL19, RPL14, RPL13, RPS2, RPS3, RPS3A, RPLP0, RPLP1, FAU, RPL11, MRPS7, RPS18, RPS19, RPL41, RPS16, RPS17, RPS12, RPS13, RPS10, UBA52, RPL35, RPS15A, RPL36, RPL37, RPL39, RPL10L, RPS25, RPL30, RPS29, RPL32, RPL7, RPL6, RPL31, RPL34, RPL8, RPL3, RPL5, RPL7A, RPL4, RPS20, RPS21, RPSA, RPL26, RPS9, RPL23A, RPL24, RPS6, RPS5, RPS8, RPL29, RPS7, RPL22, RPL21	482	81	12782	17.3517	6.61629e-52	1.65407e-52	2.26365e-51
GOTERM_BP_FAT	GO:0006412~translation	89	14.5902	2.50082e-51	RPL17, RPL36A, MRPL42, RPL19, MRPS33, RPL14, COPS5, RPL13, RPL15, RPS2, RPS3, RPS3A, RPLP0, RPLP1, RPL26L1, FAU, RPL11, RPL12, MRPL33, RPL36AL, MRPL3, MRPL9, MRPS7, GTF2B, RPS18, RPS19, RPS16, RPL41, RPS17, RPS12, RPS13, RPS10, YARS2, EEF1D, UBA52, MRPS16, EEF1B2, MRPS14, RPL35, RPS15A, RPL36, RPL37, WARS2, RPL39, RPL10L, RPS25, MRPL11, RPL30, MRPL13, RPL7, RPL32, RPS29, MRPL15, RPL31, EIF3H, RPL…	504	331	13528	7.21714	4.22888e-48	2.11444e-48	4.21542e-48
SP_PIR_KEYWORDS	protein biosynthesis	60	9.83607	1.25609e-42	RPL17, RPL19, RPL13, RPS2, RPS3, RPS3A, RPLP0, RPLP1, FAU, RPL11, RPL12, RPL36AL, MRPL3, RPS18, RPS19, RPS16, RPS17, RPS12, RPS13, RPS10, YARS2, EEF1D, UBA52, EEF1B2, RPS15A, RPL36, RPL37, WARS2, RPS25, RPL30, RPL32, RPS29, RPL7, RPL31, RPL6, EIF3H, RPL9, EIF3E, RPL8, RPL3, RPL5, RPL7A, EIF3J, RPS20, RPS21, RPSA, EEF1A1, RPL26, RPL27, RPS9, RPL24, RPS6, RPS5, RPS8, RPL29, RPS7, RPL23, RPL13A, RPL…	606	188	19235	10.1301	4.81082e-40	9.62164e-41	1.74092e-39
GOTERM_CC_FAT	GO:0044445~cytosolic part	58	9.5082	2.83054e-42	RPL19, RPL14, VBP1, RPS2, RPS3, RPS3A, RPLP0, RPLP1, FAU, RPL11, MRPS7, PFDN2, UXT, RPS18, RPS19, RPL41, RPS16, RPS17, PFDN5, PFDN4, RPS12, RPS13, RPS10, UBA52, RPL35, RPS15A, RPL36, RPL37, RPL39, RPL10L, RPS25, RPL30, RPL32, RPS29, RPL7, RPL31, RPL6, RPL34, RPL8, RPL3, RPL5, RPL7A, RPL4, RPS20, RPS21, RPSA, RPL26, RPS9, RPL23A, RPL24, RPS6, RPS5, RPS8, RPL29, RPS7, CCT4, RPL22, RPL21	482	152	12782	10.119	1.15769e-39	2.31538e-40	3.96083e-39
GOTERM_CC_FAT	GO:0005829~cytosol	146	23.9344	1.61107e-34	NCBP2, RPL17, XRCC4, RPL36A, RPL19, RPL14, RPL13, CHMP5, SNRPD3, RUSC2, RPL15, SNRPD1, SNRPD2, NANS, RPLP0, RPLP1, RPL26L1, FAU, NGFRAP1, RPL11, RPL12, RAN, PCTP, FADD, HBXIP, PSMA2, UXT, PSMA1, NFU1, RPS18, RPS19, RPS16, PSMA5, RPS17, PSMA4, RPS12, RPS13, RPS10, SIP1, FLAD1, SNRPF, SNRPE, UBA52, TRAPPC3, SNRPG, PRPS1, CHMP2A, EEF1B2, ANAPC10, PSMA7, RBX1, RPL10L, RPS25, PSMB6, RPS29, RPL7, EIF3H…	482	1330	12782	2.91107	6.58929e-32	1.09821e-32	2.25441e-31
GOTERM_CC_FAT	GO:0015934~large ribosomal subunit	36	5.90164	1.76105e-32	RPL17, RPL19, RPL14, RPL35, RPL36, RPL37, RPL39, RPL10L, MRPL11, MRPL13, RPL30, MRPL15, RPL32, RPL7, RPL31, RPL6, RPL34, RPLP0, RPLP1, RPL8, NPM1, RPL3, RPL26L1, RPL5, RPL11, RPL7A, RPL4, MRPL3, RPL26, RPL23A, RPL24, RPL29, RPL41, RPL22, RPL13A, RPL21	482	67	12782	14.2488	7.2027e-30	1.02896e-30	2.46428e-29
GOTERM_CC_FAT	GO:0022625~cytosolic large ribosomal subunit	28	4.59016	1.36758e-30	RPL19, RPL14, RPL35, RPL36, RPL37, RPL39, RPL10L, RPL30, RPL32, RPL7, RPL6, RPL31, RPL34, RPLP0, RPL8, RPLP1, RPL3, RPL5, RPL11, RPL4, RPL7A, RPL26, RPL23A, RPL24, RPL29, RPL41, RPL22, RPL21	482	38	12782	19.5401	5.5934e-28	6.99174e-29	1.91368e-27
GOTERM_MF_FAT	GO:0003723~RNA binding	89	14.5902	1.11408e-25	NCBP2, SRP14, RPL36A, RPL19, RPL14, RPL13, LSM6, UNC50, LSM7, RPL15, SNRPD1, RBM7, RPS2, SRP19, YBX1, RPS3, IMP3, DGCR8, RPS3A, RPLP0, RPLP1, LSM5, FAU, RPL11, LSM3, RPL12, LSM2, LSM1, EXOSC8, MRPL3, NIP7, MAGOH, EXOSC4, MRPS7, PSMA1, RPS18, RPS19, RPS16, RPL41, RPS13, SNRPF, SNRPE, SRP9, MRPL44, C1D, SNRPG, IFIH1, RPL35, RPS15A, RPL37, DUSP11, RPL39, RPS25, MRPL11, RPL30, RPL7, RPL31, RPL6, RPL3…	461	718	12983	3.49092	6.43937e-23	3.21968e-23	1.637e-22
GOTERM_MF_FAT	GO:0005198~structural molecule activity	83	13.6066	1.77266e-25	RPL17, RPL36A, MRPL42, RPL19, MRPS33, RPL14, RPL13, RPL15, RPS2, RPS3, RPS3A, RPLP0, RPLP1, RPL26L1, FAU, RPL11, RPL12, MRPL33, RPL36AL, MRPL3, MRPL9, MRPS7, ISCA1, RPS18, RPS19, RPS16, RPL41, RPS17, NCK1, RPS12, RPS13, CSTA, UBA52, MRPS16, MRPS14, RPL35, RPS15A, RPL36, RPL37, RPL39, LLGL1, RPL10L, MRPL11, RPL30, MRPL13, RPL7, RPL32, RPS29, MRPL15, RPL31, RPL6, RPL34, RPL9, RPL8, MRPL19, RPL3, MR…	461	634	12983	3.68691	1.0246e-22	3.41533e-23	2.6047e-22
GOTERM_CC_FAT	GO:0015935~small ribosomal subunit	30	4.91803	4.75983e-25	MRPL42, MRPS16, MRPS33, RPS15A, RPS2, RPS3, RPS25, RPS29, RPS3A, NPM1, FAU, RPS20, RPS21, RPSA, MRPS28, MRPS22, RPS9, MRPS7, RPS6, RPS5, RPS8, RPS7, RPS18, RPS19, RPS16, RPS17, RPS12, RPS13, RPS10, UBA52	482	63	12782	12.6279	1.94677e-22	2.16308e-23	6.66053e-22
GOTERM_CC_FAT	GO:0022627~cytosolic small ribosomal subunit	24	3.93443	4.92151e-23	RPSA, RPS15A, RPS9, MRPS7, RPS2, RPS6, RPS5, RPS8, RPS3, RPS7, RPS25, RPS18, RPS19, RPS29, RPS16, RPS3A, RPS17, RPS12, RPS13, FAU, RPS10, RPS20, RPS21, UBA52	482	40	12782	15.9112	2.0129e-20	1.67741e-21	6.88677e-20
GOTERM_CC_FAT	GO:0043232~intracellular non-membrane-bounded organelle	178	29.1803	6.55087e-18	MORF4L1, HMGN1, RPL17, XRCC4, RPL36A, MRPL42, RPL19, MRPS33, RPL14, RPL13, SNRPD3, CAPZA2, RPL15, STOML2, SRP19, HMGN4, KLHL7, IMP3, IFT20, RPLP0, RPLP1, H2AFZ, TPT1, RPL26L1, FAU, NUP37, RPL11, RPL12, IMP4, MRPL33, RPL36AL, ACTN4, RAN, MECP2, TMSB10, DCTN6, UXT, RPS18, RPS19, RFC4, RPS16, SMARCE1, RPS17, IGBP1, RPS12, RPS13, RPS10, CSTA, MAP7D1, DYNLRB1, UBA52, MRPL44, HMGB1, MRPS16, MRPS14, LLG…	482	2596	12782	1.81831	2.67931e-15	1.4885e-16	9.16678e-15
GOTERM_CC_FAT	GO:0043228~non-membrane-bounded organelle	178	29.1803	6.55087e-18	MORF4L1, HMGN1, RPL17, XRCC4, RPL36A, MRPL42, RPL19, MRPS33, RPL14, RPL13, SNRPD3, CAPZA2, RPL15, STOML2, SRP19, HMGN4, KLHL7, IMP3, IFT20, RPLP0, RPLP1, H2AFZ, TPT1, RPL26L1, FAU, NUP37, RPL11, RPL12, IMP4, MRPL33, RPL36AL, ACTN4, RAN, MECP2, TMSB10, DCTN6, UXT, RPS18, RPS19, RFC4, RPS16, SMARCE1, RPS17, IGBP1, RPS12, RPS13, RPS10, CSTA, MAP7D1, DYNLRB1, UBA52, MRPL44, HMGB1, MRPS16, MRPS14, LLG…	482	2596	12782	1.81831	2.67931e-15	1.4885e-16	9.16678e-15
Annotation Cluster 2	Enrichment Score: 13.597391357291407
Category	Term	Count	%	PValue	Genes	List Total	Pop Hits	Pop Total	Fold Enrichment	Bonferroni	Benjamini	FDR
SP_PIR_KEYWORDS	mitochondrion	102	16.7213	1.25966e-32	HCCS, MRPL42, MRPS33, NDUFAB1, COX5B, C14ORF2, PDHB, UQCR10, CISD1, UQCR11, TIMM9, MRPL33, MTERFD1, FECH, SUCLG2, SUCLG1, LYRM4, PECI, TIMM8B, COX6C, NFU1, ATPIF1, YARS2, MRPL44, HSD17B10, MRPS16, CCDC90A, MRPS14, COX7B, COX7C, CHCHD2, WARS2, HSPE1, LIPT1, FH, MRPS28, MMADHC, MRPS22, PHB, C14ORF156, GLOD4, PPA2, C2ORF47, TIMM17A, UQCRFS1, UQCRQ, ACN9, NDUFAF3, NDUFS6, NDUFS4, PARL, ATP5S, NDUFS8,…	606	832	19235	3.89132	4.8245e-30	8.04083e-31	1.74587e-29
SP_PIR_KEYWORDS	mitochondrion inner membrane	43	7.04918	1.20399e-23	NDUFB3, HCCS, NDUFB5, NDUFB6, NDUFB7, TIMM17A, COX7B, COX7C, TIMM13, COX7A2L, UQCRFS1, UQCRQ, COX5B, NDUFB1, NDUFAF3, NDUFB2, NDUFS6, UQCR10, NDUFS4, UQCR11, PARL, ATP5S, TIMM9, ATP5L, ATP5O, ATP5I, ATP5J, NDUFA4, NDUFA2, COX7A2, FECH, NDUFA6, PHB, ATP5F1, NDUFC2, NDUFA13, TIMM23, NDUFA1, TIMM8B, COX6C, UQCRH, SDHC, UQCRB	606	193	19235	7.07181	4.6113e-21	6.58757e-22	1.66872e-20
GOTERM_CC_FAT	GO:0044455~mitochondrial membrane part	38	6.22951	1.61649e-23	NDUFB3, NDUFB5, NDUFB6, NDUFB7, TIMM17A, COX7B, NDUFAB1, TIMM13, COX7A2L, ATP5G1, UQCRFS1, ATP5G3, NDUFB1, NDUFB2, NDUFS6, NDUFS4, NDUFS8, TIMM9, ATP5L, ATP5O, ATP5I, ATP5J, NDUFA4, NDUFA2, COX7A2, NDUFA8, NDUFA6, ATP5F1, NDUFC2, NDUFA13, TMEM70, TIMM23, NDUFA1, TIMM8B, UQCRH, TOMM20, ATPIF1, UQCRB	482	125	12782	8.06168	6.61144e-21	6.61144e-22	2.26199e-20
GOTERM_CC_FAT	GO:0005739~mitochondrion	112	18.3607	1.87353e-23	HCCS, MRPL42, MRPS33, NDUFAB1, STOML2, C14ORF2, COX5B, PDHB, UQCR10, CISD1, UQCR11, TIMM9, MRPL33, MTERFD1, FECH, SUCLG2, SUCLG1, LYRM4, TAZ, PECI, TIMM8B, COX6C, NFU1, ATPIF1, YARS2, MRPL44, HSD17B10, MRPS16, CCDC90A, MRPS14, COX7B, COX7C, CHCHD2, WARS2, HSPE1, LIPT1, FH, AP2M1, MRPS28, MMADHC, MRPS22, PHB, C14ORF156, GLOD4, PPA2, PSMC4, C2ORF47, TIMM17A, PRDX4, UQCRFS1, PTEN, UQCRQ, ACN9, NDUFA…	482	1087	12782	2.73237	7.66275e-21	6.96614e-22	2.62168e-20
SP_PIR_KEYWORDS	respiratory chain	28	4.59016	1.18217e-22	NDUFB3, NDUFB5, NDUFB6, NDUFB7, COX7B, NDUFAB1, COX7C, UQCRFS1, COX5B, UQCRQ, NDUFB1, NDUFB2, NDUFS6, UQCR10, NDUFS4, UQCR11, NDUFS8, NDUFA4, NDUFA2, COX7A2, NDUFA8, NDUFA6, NDUFC2, NDUFA13, NDUFA1, COX6C, UQCRH, UQCRB	606	71	19235	12.5175	4.52769e-20	5.65962e-21	1.63847e-19
GOTERM_CC_FAT	GO:0044429~mitochondrial part	77	12.623	1.18974e-21	HCCS, MRPL42, MRPS33, TIMM17A, NDUFAB1, STOML2, UQCRFS1, COX5B, UQCRQ, PDHB, ACN9, NDUFAF3, NDUFS6, UQCR10, UQCR11, CISD1, NDUFS4, PARL, ATP5S, TIMM9, NDUFS8, ATP5L, ATP5O, ATP5I, ATP5J, MRPL3, FECH, SUCLG2, SUCLG1, NDUFC2, NDUFA13, MRPL9, TMEM70, CYB5B, TIMM23, TIMM8B, COX6C, C1QBP, UQCRH, TOMM20, ATPIF1, YARS2, UQCRB, NDUFB3, HSD17B10, MRPS16, NDUFB5, NDUFB6, MRPS14, NDUFB7, COX7B, COX7C, WARS2…	482	595	12782	3.43183	4.86606e-19	3.74312e-20	1.66484e-18
GOTERM_CC_FAT	GO:0005743~mitochondrial inner membrane	54	8.85246	3.13581e-21	HCCS, TIMM17A, NDUFAB1, STOML2, UQCRFS1, UQCRQ, COX5B, NDUFAF3, NDUFS6, UQCR10, UQCR11, NDUFS4, PARL, ATP5S, NDUFS8, TIMM9, ATP5L, ATP5O, ATP5I, ATP5J, FECH, SUCLG1, NDUFC2, NDUFA13, CYB5B, TIMM23, TIMM8B, COX6C, UQCRH, ATPIF1, UQCRB, NDUFB3, HSD17B10, NDUFB5, NDUFB6, NDUFB7, COX7B, COX7C, TIMM13, COX7A2L, ATP5G1, ATP5G3, NDUFB1, NDUFB2, NDUFA4, NDUFA2, COX7A2, NDUFA8, PHB, NDUFA6, ATP5F1, NDUFA1…	482	306	12782	4.67977	1.28255e-18	9.16105e-20	4.38801e-18
GOTERM_CC_FAT	GO:0019866~organelle inner membrane	55	9.01639	1.69555e-20	HCCS, TIMM17A, UNC50, NDUFAB1, STOML2, UQCRFS1, UQCRQ, COX5B, NDUFAF3, NDUFS6, UQCR10, UQCR11, NDUFS4, PARL, ATP5S, NDUFS8, TIMM9, ATP5L, ATP5O, ATP5I, ATP5J, FECH, SUCLG1, NDUFC2, NDUFA13, CYB5B, TIMM23, TIMM8B, COX6C, UQCRH, ATPIF1, UQCRB, NDUFB3, HSD17B10, NDUFB5, NDUFB6, NDUFB7, COX7B, COX7C, TIMM13, COX7A2L, ATP5G1, ATP5G3, NDUFB1, NDUFB2, NDUFA4, NDUFA2, COX7A2, NDUFA8, PHB, NDUFA6, ATP5F1,…	482	329	12782	4.43321	6.9348e-18	4.6232e-19	2.37262e-17
SP_PIR_KEYWORDS	electron transport	29	4.7541	2.57554e-19	NDUFB3, TMX1, NDUFB5, NDUFB6, NDUFB7, NDUFAB1, UQCRFS1, UQCRQ, NDUFB1, GLRX2, NDUFB2, NDUFS6, UQCR10, NDUFS4, UQCR11, NDUFS8, ETFA, NDUFA4, NDUFA2, NDUFA8, NDUFA6, NDUFC2, NDUFA13, CYB5B, NDUFA1, UQCRH, SDHC, TXN, UQCRB	606	100	19235	9.20487	9.8643e-17	1.09603e-17	3.56966e-16
GOTERM_CC_FAT	GO:0070469~respiratory chain	27	4.42623	8.07152e-19	NDUFB3, NDUFB5, NDUFB6, NDUFB7, COX7B, NDUFAB1, COX7A2L, UQCRFS1, UQCRQ, NDUFB1, NDUFB2, NDUFS6, UQCR10, NDUFS4, UQCR11, NDUFS8, NDUFA4, NDUFA2, COX7A2, NDUFA8, NDUFA6, NDUFC2, NDUFA13, NDUFA1, UQCRH, SDHC, UQCRB	482	75	12782	9.54672	3.30125e-16	2.06328e-17	1.12947e-15
KEGG_PATHWAY	hsa00190:Oxidative phosphorylation	38	6.22951	2.44408e-18	NDUFB3, NDUFB5, ATP6V0E1, NDUFB6, NDUFB7, COX7B, COX7C, NDUFAB1, ATP5G1, COX7A2L, UQCRFS1, UQCRQ, ATP5G3, COX5B, NDUFB1, NDUFB2, NDUFS6, UQCR10, NDUFS4, UQCR11, NDUFS8, ATP5L, ATP5O, ATP5I, ATP5J, NDUFA4, NDUFA2, COX7A2, NDUFA8, NDUFA6, ATP5F1, NDUFC2, NDUFA1, PPA2, COX6C, UQCRH, SDHC, UQCRB	270	130	5085	5.50513	2.95733e-16	1.47867e-16	2.80985e-15
GOTERM_CC_FAT	GO:0031966~mitochondrial membrane	57	9.34426	3.11832e-18	HCCS, TIMM17A, NDUFAB1, STOML2, UQCRFS1, UQCRQ, COX5B, NDUFAF3, NDUFS6, UQCR10, UQCR11, CISD1, NDUFS4, PARL, ATP5S, NDUFS8, TIMM9, ATP5L, ATP5O, ATP5I, ATP5J, FECH, SUCLG1, NDUFC2, TMEM70, NDUFA13, CYB5B, TIMM23, TIMM8B, COX6C, UQCRH, TOMM20, ATPIF1, UQCRB, NDUFB3, HSD17B10, NDUFB5, NDUFB6, NDUFB7, COX7B, COX7C, TIMM13, COX7A2L, ATP5G1, ATP5G3, NDUFB1, NDUFB2, NDUFA4, NDUFA2, COX7A2, NDUFA8, PHB,…	482	394	12782	3.83646	1.27539e-15	7.50231e-17	4.36353e-15
GOTERM_BP_FAT	GO:0006119~oxidative phosphorylation	29	4.7541	9.31277e-18	NDUFB3, NDUFB5, ATP6V0E1, NDUFB6, NDUFB7, NDUFAB1, ATP5G1, ATP5G3, NDUFB1, NDUFB2, NDUFS6, UQCR10, NDUFS4, UQCR11, NDUFS8, ATP5L, ATP5O, ATP5I, ATP5J, NDUFA4, NDUFA2, NDUFA8, NDUFA6, TAZ, NDUFC2, ATP5F1, NDUFA1, UQCRH, UQCRB	504	98	13528	7.94282	1.57479e-14	3.93697e-15	1.56978e-14
SP_PIR_KEYWORDS	transit peptide	57	9.34426	1.08877e-17	MRPL42, NDUFAB1, UQCRFS1, COX5B, ACN9, PDHB, NDUFS6, NDUFS4, PARL, ATP5S, NDUFS8, ATP5O, ATP5J, MTERFD1, FECH, SUCLG2, SUCLG1, TMEM70, MRPL9, DGUOK, MRPS7, PECI, ISCA1, NFU1, C1QBP, UQCRH, ATPIF1, YARS2, MRPL44, MRPS16, NDUFB5, CCDC90A, COX7B, COX7C, CHCHD2, WARS2, COX7A2L, ATP5G1, ATP5G3, NDUFB2, GLRX2, MRPL11, MRPL15, MRPL19, MRPL18, LIPT1, ETFA, FH, MRPS28, COX7A2, MMADHC, ATP5F1, C14ORF156, P…	606	476	19235	3.80091	4.16997e-15	4.16997e-16	1.50902e-14
GOTERM_CC_FAT	GO:0005740~mitochondrial envelope	58	9.5082	1.19603e-17	HCCS, TIMM17A, NDUFAB1, STOML2, UQCRFS1, UQCRQ, COX5B, ACN9, NDUFAF3, NDUFS6, UQCR10, UQCR11, CISD1, NDUFS4, PARL, ATP5S, NDUFS8, TIMM9, ATP5L, ATP5O, ATP5I, ATP5J, FECH, SUCLG1, NDUFC2, TMEM70, NDUFA13, CYB5B, TIMM23, TIMM8B, COX6C, UQCRH, TOMM20, ATPIF1, UQCRB, NDUFB3, HSD17B10, NDUFB5, NDUFB6, NDUFB7, COX7B, COX7C, TIMM13, COX7A2L, ATP5G1, ATP5G3, NDUFB1, NDUFB2, NDUFA4, NDUFA2, COX7A2, NDUFA8…	482	419	12782	3.67084	4.89176e-15	2.57461e-16	1.67363e-14
UP_SEQ_FEATURE	transit peptide:Mitochondrion	56	9.18033	2.69416e-17	MRPL42, NDUFAB1, UQCRFS1, COX5B, ACN9, PDHB, NDUFS6, NDUFS4, PARL, ATP5S, NDUFS8, ATP5O, ATP5J, MTERFD1, FECH, SUCLG2, SUCLG1, TMEM70, MRPL9, DGUOK, MRPS7, PECI, ISCA1, NFU1, C1QBP, UQCRH, ATPIF1, YARS2, MRPL44, MRPS16, NDUFB5, CCDC90A, COX7B, COX7C, CHCHD2, WARS2, COX7A2L, ATP5G1, ATP5G3, NDUFB2, GLRX2, MRPL11, MRPL15, MRPL19, MRPL18, LIPT1, ETFA, FH, MRPS28, COX7A2, MMADHC, ATP5F1, C14ORF156, P…	606	467	19113	3.78205	3.47816e-14	3.47816e-14	4.39517e-14
GOTERM_BP_FAT	GO:0022900~electron transport chain	30	4.91803	7.59899e-17	NDUFB3, TMX1, NDUFB5, NDUFB6, NDUFB7, NDUFAB1, UQCRFS1, UQCRQ, NDUFB1, GLRX2, NDUFB2, NDUFS6, UQCR10, NDUFS4, UQCR11, NDUFS8, ETFA, NDUFA4, NDUFA2, NDUFA8, NDUFA6, TAZ, NDUFC2, NDUFA13, CYB5B, NDUFA1, UQCRH, SDHC, TXN, UQCRB	504	114	13528	7.06349	1.87739e-13	3.75255e-14	1.88738e-13
GOTERM_CC_FAT	GO:0005746~mitochondrial respiratory chain	23	3.77049	4.94046e-16	NDUFB3, NDUFA4, NDUFA2, NDUFB5, NDUFB6, COX7A2, NDUFA8, NDUFB7, NDUFA6, COX7B, NDUFC2, NDUFAB1, NDUFA13, COX7A2L, UQCRFS1, NDUFA1, NDUFB1, NDUFB2, NDUFS6, NDUFS4, UQCRH, NDUFS8, UQCRB	482	64	12782	9.53015	1.81632e-13	9.10383e-15	6.21725e-13
GOTERM_BP_FAT	GO:0006091~generation of precursor metabolites and energy	47	7.70492	9.30976e-16	NDUFB3, TMX1, LDHB, NDUFB5, ATP6V0E1, NDUFB6, NDUFB7, COX7C, NDUFAB1, ATP5G1, UQCRFS1, UQCRQ, ATP5G3, NDUFB1, PDHB, NDUFB2, GLRX2, NDUFS6, UQCR10, UQCR11, NDUFS4, NDUFS8, ATP5L, ATP5O, ATP5I, ETFA, ATP5J, FH, NDUFA4, NDUFA2, FECH, NDUFA8, SUCLG2, NDUFA6, SUCLG1, TAZ, ATP5F1, NDUFC2, NDUFA13, CYB5B, NDUFA1, COX6C, UQCRH, SDHC, TXN, ATPIF1, UQCRB	504	313	13528	4.03048	1.50191e-12	2.14606e-13	1.4988e-12
GOTERM_BP_FAT	GO:0042773~ATP synthesis coupled electron transport	21	3.44262	3.95247e-15	NDUFB3, NDUFA4, NDUFA2, NDUFB5, NDUFB6, NDUFA8, NDUFB7, NDUFA6, TAZ, NDUFC2, NDUFAB1, NDUFA1, NDUFB1, NDUFB2, NDUFS6, UQCR10, UQCR11, NDUFS4, UQCRH, NDUFS8, UQCRB	504	56	13528	10.0655	6.75859e-12	8.4488e-13	6.73905e-12
GOTERM_BP_FAT	GO:0042775~mitochondrial ATP synthesis coupled electron transport	21	3.44262	3.95247e-15	NDUFB3, NDUFA4, NDUFA2, NDUFB5, NDUFB6, NDUFA8, NDUFB7, NDUFA6, TAZ, NDUFC2, NDUFAB1, NDUFA1, NDUFB1, NDUFB2, NDUFS6, UQCR10, UQCR11, NDUFS4, UQCRH, NDUFS8, UQCRB	504	56	13528	10.0655	6.75859e-12	8.4488e-13	6.73905e-12
KEGG_PATHWAY	hsa05012:Parkinson's disease	34	5.57377	5.46447e-15	NDUFB3, NDUFB5, NDUFB6, NDUFB7, COX7B, COX7C, NDUFAB1, COX7A2L, ATP5G1, UQCRFS1, UQCRQ, ATP5G3, COX5B, NDUFB1, NDUFB2, NDUFS6, UQCR10, NDUFS4, UQCR11, NDUFS8, ATP5O, ATP5J, NDUFA4, NDUFA2, COX7A2, NDUFA8, NDUFA6, NDUFC2, ATP5F1, NDUFA1, COX6C, UQCRH, SDHC, UQCRB	270	128	5085	5.0026	6.58251e-13	2.1938e-13	6.25056e-12
GOTERM_BP_FAT	GO:0045333~cellular respiration	26	4.2623	8.47664e-15	NDUFB3, NDUFB5, NDUFB6, NDUFB7, NDUFAB1, NDUFB1, PDHB, NDUFB2, NDUFS6, UQCR10, NDUFS4, UQCR11, NDUFS8, FH, NDUFA4, NDUFA2, NDUFA8, SUCLG2, NDUFA6, SUCLG1, TAZ, NDUFC2, NDUFA1, UQCRH, SDHC, UQCRB	504	97	13528	7.19457	1.42681e-11	1.5854e-12	1.4222e-11
GOTERM_CC_FAT	GO:0031967~organelle envelope	67	10.9836	1.03492e-14	HCCS, TIMM17A, UNC50, NDUFAB1, STOML2, UQCRFS1, COX5B, UQCRQ, ACN9, NDUFAF3, NDUFS6, UQCR10, UQCR11, CISD1, NDUFS4, PARL, ATP5S, NDUFS8, TIMM9, ATP5L, NUP37, ATP5O, ATP5I, ATP5J, FECH, RAN, SUCLG1, NDUFC2, NDUFA13, TMEM70, CYB5B, CLIC1, TIMM23, TIMM8B, COX6C, BNIP2, UQCRH, TOMM20, ATPIF1, UQCRB, NDUFB3, HSD17B10, NDUFB5, NDUFB6, NDUFB7, COX7B, COX7C, TIMM13, ATP5G1, COX7A2L, ATP5G3, NDUFB1, NDUFB…	482	620	12782	2.86573	4.22296e-12	1.91958e-13	1.4444e-11
GOTERM_CC_FAT	GO:0031975~envelope	67	10.9836	1.20267e-14	HCCS, TIMM17A, UNC50, NDUFAB1, STOML2, UQCRFS1, COX5B, UQCRQ, ACN9, NDUFAF3, NDUFS6, UQCR10, UQCR11, CISD1, NDUFS4, PARL, ATP5S, NDUFS8, TIMM9, ATP5L, NUP37, ATP5O, ATP5I, ATP5J, FECH, RAN, SUCLG1, NDUFC2, NDUFA13, TMEM70, CYB5B, CLIC1, TIMM23, TIMM8B, COX6C, BNIP2, UQCRH, TOMM20, ATPIF1, UQCRB, NDUFB3, HSD17B10, NDUFB5, NDUFB6, NDUFB7, COX7B, COX7C, TIMM13, ATP5G1, COX7A2L, ATP5G3, NDUFB1, NDUFB…	482	622	12782	2.85651	4.90408e-12	2.13274e-13	1.67755e-11
KEGG_PATHWAY	hsa05016:Huntington's disease	39	6.39344	4.65601e-14	NDUFB3, NDUFB5, POLR2F, NDUFB6, NDUFB7, POLR2K, COX7B, COX7C, NDUFAB1, COX7A2L, ATP5G1, UQCRFS1, UQCRQ, ATP5G3, COX5B, NDUFB1, NDUFB2, NDUFS6, UQCR10, NDUFS4, UQCR11, NDUFS8, ATP5O, TBPL1, AP2M1, ATP5J, NDUFA4, NDUFA2, COX7A2, NDUFA8, NDUFA6, ATP5F1, NDUFC2, NDUFA1, COX6C, UQCRH, IFT57, SDHC, UQCRB	270	180	5085	4.08056	5.62872e-12	1.40721e-12	5.34794e-11
KEGG_PATHWAY	hsa05010:Alzheimer's disease	37	6.06557	5.32711e-14	NDUFB3, HSD17B10, NDUFB5, NDUFB6, NDUFB7, COX7B, COX7C, NDUFAB1, COX7A2L, ATP5G1, UQCRFS1, UQCRQ, ATP5G3, COX5B, NDUFB1, NDUFB2, NDUFS6, UQCR10, NDUFS4, UQCR11, NDUFS8, ATP5O, ATP5J, NDUFA4, NDUFA2, COX7A2, NDUFA8, NDUFA6, ATP5F1, NDUFC2, FADD, NDUFA1, NAE1, COX6C, UQCRH, SDHC, UQCRB	270	163	5085	4.27505	6.44818e-12	1.28964e-12	6.12621e-11
GOTERM_BP_FAT	GO:0022904~respiratory electron transport chain	21	3.44262	7.54438e-14	NDUFB3, NDUFA4, NDUFA2, NDUFB5, NDUFB6, NDUFA8, NDUFB7, NDUFA6, TAZ, NDUFC2, NDUFAB1, NDUFA1, NDUFB1, NDUFB2, NDUFS6, UQCR10, UQCR11, NDUFS4, UQCRH, NDUFS8, UQCRB	504	64	13528	8.80729	1.27662e-10	9.82014e-12	1.27254e-10
GOTERM_MF_FAT	GO:0016655~oxidoreductase activity, acting on NADH or NADPH, quinone or similar compound as acceptor	18	2.95082	3.72653e-13	NDUFB3, NDUFA4, NDUFA2, NDUFB5, NDUFB6, NDUFA8, NDUFB7, NDUFA6, NDUFC2, NDUFAB1, NDUFA13, NDUFA1, NDUFB1, NDUFB2, NDUFS6, NDUFS4, NDUFS8, CRYZL1	461	49	12983	10.3455	2.15422e-10	5.38554e-11	5.4764e-10
GOTERM_MF_FAT	GO:0008137~NADH dehydrogenase (ubiquinone) activity	17	2.78689	5.23889e-13	NDUFB3, NDUFA4, NDUFA2, NDUFB5, NDUFB6, NDUFA8, NDUFB7, NDUFA6, NDUFC2, NDUFAB1, NDUFA13, NDUFA1, NDUFB1, NDUFB2, NDUFS6, NDUFS4, NDUFS8	461	43	12983	11.1341	3.02822e-10	6.05644e-11	7.69829e-10
GOTERM_MF_FAT	GO:0050136~NADH dehydrogenase (quinone) activity	17	2.78689	5.23889e-13	NDUFB3, NDUFA4, NDUFA2, NDUFB5, NDUFB6, NDUFA8, NDUFB7, NDUFA6, NDUFC2, NDUFAB1, NDUFA13, NDUFA1, NDUFB1, NDUFB2, NDUFS6, NDUFS4, NDUFS8	461	43	12983	11.1341	3.02822e-10	6.05644e-11	7.69829e-10
GOTERM_MF_FAT	GO:0003954~NADH dehydrogenase activity	17	2.78689	5.23889e-13	NDUFB3, NDUFA4, NDUFA2, NDUFB5, NDUFB6, NDUFA8, NDUFB7, NDUFA6, NDUFC2, NDUFAB1, NDUFA13, NDUFA1, NDUFB1, NDUFB2, NDUFS6, NDUFS4, NDUFS8	461	43	12983	11.1341	3.02822e-10	6.05644e-11	7.69829e-10
GOTERM_CC_FAT	GO:0045271~respiratory chain complex I	17	2.78689	8.53328e-13	NDUFB3, NDUFA4, NDUFA2, NDUFB5, NDUFB6, NDUFA8, NDUFB7, NDUFA6, NDUFC2, NDUFAB1, NDUFA13, NDUFA1, NDUFB1, NDUFB2, NDUFS6, NDUFS4, NDUFS8	482	42	12782	10.7337	3.49007e-10	1.29262e-11	1.19407e-09
GOTERM_CC_FAT	GO:0005747~mitochondrial respiratory chain complex I	17	2.78689	8.53328e-13	NDUFB3, NDUFA4, NDUFA2, NDUFB5, NDUFB6, NDUFA8, NDUFB7, NDUFA6, NDUFC2, NDUFAB1, NDUFA13, NDUFA1, NDUFB1, NDUFB2, NDUFS6, NDUFS4, NDUFS8	482	42	12782	10.7337	3.49007e-10	1.29262e-11	1.19407e-09
GOTERM_CC_FAT	GO:0030964~NADH dehydrogenase complex	17	2.78689	8.53328e-13	NDUFB3, NDUFA4, NDUFA2, NDUFB5, NDUFB6, NDUFA8, NDUFB7, NDUFA6, NDUFC2, NDUFAB1, NDUFA13, NDUFA1, NDUFB1, NDUFB2, NDUFS6, NDUFS4, NDUFS8	482	42	12782	10.7337	3.49007e-10	1.29262e-11	1.19407e-09
GOTERM_CC_FAT	GO:0031090~organelle membrane	89	14.5902	4.24574e-12	HCCS, RAB9A, TIMM17A, UNC50, NDUFAB1, STOML2, SGMS1, UQCRFS1, COX5B, UQCRQ, NDUFAF3, SC4MOL, ACTR3, NDUFS6, UQCR10, NDUFS4, CISD1, UQCR11, PARL, PIGF, PEX2, ATP5S, TIMM9, NDUFS8, ATP5L, ATP5O, ATP5I, ATP5J, STX1A, FECH, SUCLG1, NDUFC2, NDUFA13, TMEM70, CYB5B, TIMM23, TIMM8B, COX6C, SEC61B, UQCRH, NCK1, TOMM20, ATPIF1, FAM38A, CLN5, SRP9, TRAPPC3, UQCRB, NDUFB3, HSD17B10, TMX1, DERL2, NDUFB5, NDUF…	482	1096	12782	2.15343	1.7365e-09	6.20177e-11	5.94113e-09
GOTERM_BP_FAT	GO:0006120~mitochondrial electron transport, NADH to ubiquinone	16	2.62295	1.14171e-11	NDUFB3, NDUFA4, NDUFA2, NDUFB5, NDUFB6, NDUFA8, NDUFB7, NDUFA6, NDUFC2, NDUFAB1, NDUFA1, NDUFB1, NDUFB2, NDUFS6, NDUFS4, NDUFS8	504	42	13528	10.2252	1.93063e-08	7.72252e-10	1.92449e-08
GOTERM_BP_FAT	GO:0015980~energy derivation by oxidation of organic compounds	26	4.2623	1.04947e-10	NDUFB3, NDUFB5, NDUFB6, NDUFB7, NDUFAB1, NDUFB1, PDHB, NDUFB2, NDUFS6, UQCR10, NDUFS4, UQCR11, NDUFS8, FH, NDUFA4, NDUFA2, NDUFA8, SUCLG2, NDUFA6, SUCLG1, TAZ, NDUFC2, NDUFA1, UQCRH, SDHC, UQCRB	504	144	13528	4.84634	1.77466e-07	6.5728e-09	1.76901e-07
GOTERM_MF_FAT	GO:0016651~oxidoreductase activity, acting on NADH or NADPH	18	2.95082	3.83959e-09	NDUFB3, NDUFA4, NDUFA2, NDUFB5, NDUFB6, NDUFA8, NDUFB7, NDUFA6, NDUFC2, NDUFAB1, NDUFA13, NDUFA1, NDUFB1, NDUFB2, NDUFS6, NDUFS4, NDUFS8, CRYZL1	461	83	12983	6.10757	2.21928e-06	2.21928e-07	5.64179e-06
SP_PIR_KEYWORDS	ubiquinone	8	1.31148	3.18716e-05	NDUFB3, NDUFS6, NDUFB5, NDUFB6, NDUFA8, NDUFS8, NDUFA1, NDUFB2	606	30	19235	8.46425	0.0121328	0.00045201	0.0441647
SP_PIR_KEYWORDS	transport	83	13.6066	3.39551e-05	NCBP2, ATP6V0E1, RAB9A, CHMP5, TIMM17A, UNC50, VPS52, NDUFAB1, UQCRFS1, UQCRQ, RAB1A, NDUFS6, UQCR10, UQCR11, NDUFS4, ATP5S, TIMM9, NDUFS8, ATP5L, NUP37, ATP5O, SAR1B, ATP5I, ATP5J, STX1A, ACTN4, RAN, MAGOH, RAB4A, PCTP, NDUFC2, NDUFA13, CYB5B, CLIC1, TIMM23, TIMM8B, SEC61B, RAB11FIP3, UQCRH, TXN, TOMM20, THOC7, TRAPPC3, SERP1, UQCRB, NDUFB3, CHMP2A, TMX1, NDUFB5, NDUFB6, DERL1, NDUFB7, SNX5, BET…	606	1670	19235	1.57754	0.0129208	0.000464357	0.047051
GOTERM_BP_FAT	GO:0055114~oxidation reduction	42	6.88525	0.000464307	NDUFB3, HCCS, HSD17B10, TMX1, LDHB, NDUFB5, NDUFB6, NDUFB7, NDUFAB1, PRDX4, UQCRFS1, UQCRQ, NDUFB1, PDHB, GLRX2, NDUFB2, SC4MOL, NDUFS6, UQCR10, NDUFS4, UQCR11, NDUFS8, KDM5C, ETFA, NDUFA4, NDUFA2, NDUFA8, NDUFA6, C1ORF27, TAZ, NDUFC2, NDUFA13, CYB5B, DHRS7B, NDUFA1, UQCRH, PRDX6, SDHC, TXN, RDH14, UQCRB, CRYZL1	504	639	13528	1.76421	0.544029	0.0125867	0.77977
SP_PIR_KEYWORDS	nad	13	2.13115	0.0166744	NDUFB3, HSD17B10, LDHB, NDUFA2, NDUFB5, NDUFA6, NDUFC2, NDUFAB1, DHRS7B, SC4MOL, NDUFB2, NDUFS6, NDUFS8	606	189	19235	2.18324	0.998404	0.130644	20.7889
GOTERM_BP_FAT	GO:0016310~phosphorylation	40	6.55738	0.049713	NDUFB3, NDUFB5, ATP6V0E1, NDUFB6, NDUFB7, PTPLAD1, NDUFAB1, PRDX4, ROBLD3, ATP5G1, PMVK, ATP5G3, NDUFB1, NDUFB2, NDUFS6, UQCR10, NDUFS4, UQCR11, NDUFS8, ATP5L, ATP5O, ATP5I, ATP5J, NDUFA4, IRAK1, NDUFA2, MAPKSP1, NDUFA8, NDUFA6, TAZ, ATP5F1, NDUFC2, DGUOK, NDUFA1, MAST2, GSK3A, GMFG, UQCRH, MAPK8IP3, UQCRB	504	800	13528	1.34206	1	0.469543	57.6634
SP_PIR_KEYWORDS	oxidoreductase	26	4.2623	0.0519637	NDUFB3, LDHB, HSD17B10, NDUFB5, COX7B, PRDX4, NDUFAB1, COX7C, UQCRFS1, COX5B, PDHB, NDUFB2, SC4MOL, NDUFS6, NDUFS8, KDM5C, NDUFA2, COX7A2, NDUFA6, NDUFC2, DHRS7B, COX6C, UQCRH, PRDX6, RDH14, CRYZL1	606	562	19235	1.46844	1	0.319971	52.2694
GOTERM_BP_FAT	GO:0006796~phosphate metabolic process	46	7.54098	0.0753395	NDUFB3, NDUFB5, ATP6V0E1, NDUFB6, NDUFB7, PTPLAD1, NDUFAB1, PRDX4, ROBLD3, DUSP11, ATP5G1, PMVK, ACP1, PTEN, ATP5G3, NDUFB1, NDUFB2, NDUFS6, UQCR10, UQCR11, NDUFS4, NDUFS8, ATP5L, ATP5O, ATP5I, ATP5J, NDUFA4, IRAK1, NDUFA2, MAPKSP1, NDUFA8, PTPN2, NDUFA6, PTPRN2, TAZ, ATP5F1, NDUFC2, DGUOK, NDUFA1, PPA2, MAST2, GSK3A, GMFG, UQCRH, MAPK8IP3, UQCRB	504	973	13528	1.26896	1	0.591375	73.2951
GOTERM_BP_FAT	GO:0006793~phosphorus metabolic process	46	7.54098	0.0753395	NDUFB3, NDUFB5, ATP6V0E1, NDUFB6, NDUFB7, PTPLAD1, NDUFAB1, PRDX4, ROBLD3, DUSP11, ATP5G1, PMVK, ACP1, PTEN, ATP5G3, NDUFB1, NDUFB2, NDUFS6, UQCR10, UQCR11, NDUFS4, NDUFS8, ATP5L, ATP5O, ATP5I, ATP5J, NDUFA4, IRAK1, NDUFA2, MAPKSP1, NDUFA8, PTPN2, NDUFA6, PTPRN2, TAZ, ATP5F1, NDUFC2, DGUOK, NDUFA1, PPA2, MAST2, GSK3A, GMFG, UQCRH, MAPK8IP3, UQCRB	504	973	13528	1.26896	1	0.591375	73.2951
Annotation Cluster 3	Enrichment Score: 11.904881951260004
Category	Term	Count	%	PValue	Genes	List Total	Pop Hits	Pop Total	Fold Enrichment	Bonferroni	Benjamini	FDR
GOTERM_BP_FAT	GO:0022613~ribonucleoprotein complex biogenesis	40	6.55738	1.47999e-19	NCBP2, RPL14, UTP18, LSM6, SNRPD3, SNRPD1, SNRPD2, IMP3, RPL7, FRG1, RPLP0, PRMT5, NPM1, RPL5, RPL11, RPL7A, RSL24D1, GEMIN6, IMP4, FTSJ2, NSA2, EXOSC8, NIP7, EXOSC4, RPL26, RPL24, RPS6, NOP10, RPF1, FBL, RPS7, RPS19, RPS16, RPS17, POP4, SIP1, SNRPF, SNRPE, SNRPG, C1D	504	180	13528	5.96473	2.50267e-16	8.34223e-17	2.4947e-16
GOTERM_BP_FAT	GO:0042254~ribosome biogenesis	30	4.91803	6.49766e-16	RPL14, UTP18, LSM6, IMP3, RPL7, FRG1, RPLP0, NPM1, RPL5, RPL11, RSL24D1, RPL7A, FTSJ2, IMP4, NSA2, EXOSC8, NIP7, EXOSC4, RPL26, RPL24, RPS6, NOP10, FBL, RPF1, RPS7, RPS19, RPS16, RPS17, POP4, C1D	504	122	13528	6.60031	1.12643e-12	1.87739e-13	1.12133e-12
GOTERM_BP_FAT	GO:0006396~RNA processing	61	10	3.318e-14	NCBP2, RPL36A, RPL14, UTP18, SNRPD3, LSM6, LSM7, SNRPD1, SNRPD2, YBX1, IMP3, DGCR8, PRMT5, LSM5, RPL11, LSM3, LSM2, LSM1, IMP4, FTSJ2, EXOSC8, MAGOH, EXOSC4, RPS19, RPS16, RPS17, SNRNP40, SIP1, SNRPF, SNRPE, C1D, SNRPG, MRPL44, HSD17B10, POLR2F, POLR2K, DUSP11, SF3B5, RPL7, FRG1, NUDT21, RPL5, RPL10A, HNRNPC, GEMIN6, NSA2, BCAS2, RPL26, SSB, RPS6, HNRNPA1, NOP10, RPF1, FBL, RPS7, PAPOLA, POP4, SN…	504	547	13528	2.99327	5.61339e-11	5.10303e-12	5.59552e-11
GOTERM_BP_FAT	GO:0006364~rRNA processing	24	3.93443	2.06268e-13	EXOSC8, RPL14, UTP18, LSM6, EXOSC4, RPL26, RPS6, NOP10, RPF1, FBL, RPS7, IMP3, RPS19, RPS16, RPL7, RPS17, FRG1, RPL5, RPL11, POP4, FTSJ2, IMP4, NSA2, C1D	504	92	13528	7.00207	3.48819e-10	2.32546e-11	3.47711e-10
GOTERM_BP_FAT	GO:0016072~rRNA metabolic process	24	3.93443	5.47853e-13	EXOSC8, RPL14, UTP18, LSM6, EXOSC4, RPL26, RPS6, NOP10, RPF1, FBL, RPS7, IMP3, RPS19, RPS16, RPL7, RPS17, FRG1, RPL5, RPL11, POP4, FTSJ2, IMP4, NSA2, C1D	504	96	13528	6.71032	9.26491e-10	5.44994e-11	9.23539e-10
GOTERM_BP_FAT	GO:0034470~ncRNA processing	28	4.59016	1.38213e-09	HSD17B10, RPL14, UTP18, LSM6, IMP3, RPL7, DGCR8, FRG1, RPL5, RPL11, FTSJ2, IMP4, NSA2, EXOSC8, EXOSC4, RPL26, SSB, RPS6, NOP10, FBL, RPF1, RPS7, RPS19, RPS16, RPS17, POP4, POP5, C1D	504	187	13528	4.01901	2.33718e-06	8.34708e-08	2.32974e-06
GOTERM_BP_FAT	GO:0034660~ncRNA metabolic process	29	4.7541	3.23061e-08	HSD17B10, RPL14, UTP18, LSM6, WARS2, IMP3, RPL7, FRG1, RPL5, RPL11, FTSJ2, IMP4, NSA2, EXOSC8, EXOSC4, RPL26, SSB, RPS6, NOP10, FBL, RPF1, RPS7, RPS19, RPS16, RPS17, YARS2, POP4, POP5, C1D	504	230	13528	3.38433	5.46282e-05	1.65544e-06	5.44558e-05
SP_PIR_KEYWORDS	rrna processing	13	2.13115	3.58196e-07	EXOSC8, UTP18, LSM6, EXOSC4, NOP10, FBL, RPF1, IMP3, FRG1, IMP4, FTSJ2, C1D, NSA2	606	61	19235	6.76446	0.00013718	6.85942e-06	0.000496454
Annotation Cluster 4	Enrichment Score: 10.557646508934084
Category	Term	Count	%	PValue	Genes	List Total	Pop Hits	Pop Total	Fold Enrichment	Bonferroni	Benjamini	FDR
GOTERM_CC_FAT	GO:0031974~membrane-enclosed lumen	136	22.2951	3.32748e-15	MORF4L1, NCBP2, RPL36A, MRPL42, MRPS33, SNRPD3, NDUFAB1, SNRPD1, SNRPD2, SRP19, MED21, PDHB, KLHL7, IMP3, TIMM9, RPL11, IMP4, TBPL1, FECH, ACTN4, SUCLG2, RAN, SUCLG1, MAGOH, PECI, TIMM8B, RPS19, RFC4, SMARCE1, RPS13, YARS2, SIP1, SNRPF, SNRPE, UBA52, SNRPG, HMGB1, MRPS16, MRPS14, PPIL2, ANAPC10, WARS2, ATF1, RPS25, FRG1, RPL9, EIF3E, CACYBP, NPM1, RPL3, HSPE1, RPL5, TAF9, HIST1H4J, FH, MRPS28, SU…	482	1856	12782	1.94318	1.36224e-12	6.4837e-14	4.66294e-12
GOTERM_CC_FAT	GO:0070013~intracellular organelle lumen	130	21.3115	2.33156e-14	MORF4L1, NCBP2, RPL36A, MRPL42, MRPS33, SNRPD3, NDUFAB1, SNRPD1, SNRPD2, SRP19, MED21, PDHB, KLHL7, IMP3, RPL11, IMP4, TBPL1, FECH, ACTN4, SUCLG2, RAN, SUCLG1, MAGOH, PECI, RPS19, RFC4, SMARCE1, RPS13, YARS2, SNRPF, SIP1, SNRPE, UBA52, SNRPG, HMGB1, MRPS16, MRPS14, PPIL2, ANAPC10, WARS2, ATF1, RPS25, FRG1, RPL9, EIF3E, NPM1, RPL3, HSPE1, RPL5, TAF9, HIST1H4J, FH, MRPS28, SUB1, MRPS22, PHB, SAP18,…	482	1779	12782	1.93785	9.53571e-12	3.97349e-13	3.26295e-11
GOTERM_CC_FAT	GO:0043233~organelle lumen	130	21.3115	1.30276e-13	MORF4L1, NCBP2, RPL36A, MRPL42, MRPS33, SNRPD3, NDUFAB1, SNRPD1, SNRPD2, SRP19, MED21, PDHB, KLHL7, IMP3, RPL11, IMP4, TBPL1, FECH, ACTN4, SUCLG2, RAN, SUCLG1, MAGOH, PECI, RPS19, RFC4, SMARCE1, RPS13, YARS2, SNRPF, SIP1, SNRPE, UBA52, SNRPG, HMGB1, MRPS16, MRPS14, PPIL2, ANAPC10, WARS2, ATF1, RPS25, FRG1, RPL9, EIF3E, NPM1, RPL3, HSPE1, RPL5, TAF9, HIST1H4J, FH, MRPS28, SUB1, MRPS22, PHB, SAP18,…	482	1820	12782	1.89419	5.32637e-11	2.04858e-12	1.82232e-10
GOTERM_CC_FAT	GO:0031981~nuclear lumen	103	16.8852	1.66312e-10	MORF4L1, NCBP2, RPL36A, SNRPD3, SNRPD1, SNRPD2, MED21, SRP19, KLHL7, IMP3, RPL11, IMP4, TBPL1, ACTN4, RAN, MAGOH, RFC4, RPS19, SMARCE1, RPS13, SNRPF, SIP1, SNRPE, UBA52, SNRPG, HMGB1, ANAPC10, ATF1, RPS25, FRG1, EIF3E, RPL9, NPM1, RPL3, RPL5, TAF9, HIST1H4J, SUB1, PHB, SAP18, RPS9, SSB, RPS6, HNRNPA1, NOP10, RPF1, RPS7, PSMC5, POLD2, POP4, POP5, WRB, COPS2, COPS5, UTP18, RPS2, CASP6, PCGF2, GPKOW…	482	1450	12782	1.88374	6.80218e-08	2.34558e-09	2.32725e-07
GOTERM_CC_FAT	GO:0005730~nucleolus	60	9.83607	3.57289e-09	COPS2, RPL36A, COPS5, UTP18, SNRPD3, RPS2, SRP19, KLHL7, IMP3, DGCR8, GPKOW, RPS3A, RPL11, IMP4, FTSJ2, PSMD8, EXOSC8, ACTN4, NIP7, EXOSC4, NOL7, MED4, TAF12, RPS19, SMARCE1, RPS13, C1D, GLTSCR2, UTP3, HMGB1, POLR2F, RPL35, RPL36, RPS25, FRG1, RPL9, NPM1, RPL3, RPL5, RSL24D1, NSA2, BCAS2, SUB1, PAK1IP1, RPS9, SSB, RPS6, HNRNPA1, NOP10, ZNF22, RPF1, FBL, PWP2, RPS7, PAPOLA, PSMC5, RPL23, POP4, POP…	482	698	12782	2.27954	1.46131e-06	4.71391e-08	4.99962e-06
GOTERM_CC_FAT	GO:0005654~nucleoplasm	57	9.34426	7.50847e-05	NCBP2, MORF4L1, RPL36A, SNRPD3, SNRPD1, SNRPD2, RPS2, MED21, CASP6, PCGF2, GTF2A2, TBPL1, RAN, CCNH, MAGOH, NDUFA13, GTF2B, MED7, MED4, RFC4, TAF12, SMARCE1, SNRPF, SIP1, SNRPE, UBA52, C1D, SNRPG, HMGB1, POLR2F, POLR2K, CREM, SHFM1, HCFC1, NFYB, ANAPC10, ATF1, RPA3, SUMO1, FRG1, MDC1, EIF3E, NUDT21, NPM1, THAP1, TAF9, SUPT4H1, GEMIN6, HIST1H4J, POLR3K, SUB1, PHB, SAP18, HNRNPA1, NOP10, POLD2, TCE…	482	882	12782	1.71379	0.030244	0.000748763	0.105016
Annotation Cluster 5	Enrichment Score: 6.972360986328544
Category	Term	Count	%	PValue	Genes	List Total	Pop Hits	Pop Total	Fold Enrichment	Bonferroni	Benjamini	FDR
SMART	SM00651:Sm	12	1.96721	2.61464e-15	LSM6, SNRPD3, LSM7, SNRPD1, LSM5, SNRPD2, LSM3, LSM2, SNRPF, LSM1, SNRPE, SNRPG	190	17	9079	33.73	3.19744e-13	3.19744e-13	3.06422e-12
GOTERM_BP_FAT	GO:0006396~RNA processing	61	10	3.318e-14	NCBP2, RPL36A, RPL14, UTP18, SNRPD3, LSM6, LSM7, SNRPD1, SNRPD2, YBX1, IMP3, DGCR8, PRMT5, LSM5, RPL11, LSM3, LSM2, LSM1, IMP4, FTSJ2, EXOSC8, MAGOH, EXOSC4, RPS19, RPS16, RPS17, SNRNP40, SIP1, SNRPF, SNRPE, C1D, SNRPG, MRPL44, HSD17B10, POLR2F, POLR2K, DUSP11, SF3B5, RPL7, FRG1, NUDT21, RPL5, RPL10A, HNRNPC, GEMIN6, NSA2, BCAS2, RPL26, SSB, RPS6, HNRNPA1, NOP10, RPF1, FBL, RPS7, PAPOLA, POP4, SN…	504	547	13528	2.99327	5.61339e-11	5.10303e-12	5.59552e-11
INTERPRO	IPR006649:Like-Sm ribonucleoprotein, eukaryotic and archaea-type, core	12	1.96721	8.02985e-13	LSM6, SNRPD3, LSM7, SNRPD1, LSM5, SNRPD2, LSM3, LSM2, SNRPF, LSM1, SNRPE, SNRPG	578	17	16659	20.3448	7.46813e-10	7.46813e-10	1.25702e-09
INTERPRO	IPR001163:Like-Sm ribonucleoprotein, core	12	1.96721	4.60327e-12	LSM6, SNRPD3, LSM7, SNRPD1, LSM5, SNRPD2, LSM3, LSM2, SNRPF, LSM1, SNRPE, SNRPG	578	19	16659	18.2032	4.28109e-09	2.14054e-09	7.20582e-09
GOTERM_BP_FAT	GO:0000377~RNA splicing, via transesterification reactions with bulged adenosine as nucleophile	24	3.93443	1.06304e-08	NCBP2, RPL36A, POLR2F, POLR2K, MAGOH, SNRPD3, LSM7, SNRPD1, SNRPD2, SF3B5, HNRNPA1, YBX1, PAPOLA, PRMT5, NUDT21, SNRNP40, HNRNPC, LSM2, SNRPF, SIP1, GEMIN6, CSTF1, SNRPE, SNRPG	504	153	13528	4.2104	1.79758e-05	5.992e-07	1.79188e-05
GOTERM_BP_FAT	GO:0000375~RNA splicing, via transesterification reactions	24	3.93443	1.06304e-08	NCBP2, RPL36A, POLR2F, POLR2K, MAGOH, SNRPD3, LSM7, SNRPD1, SNRPD2, SF3B5, HNRNPA1, YBX1, PAPOLA, PRMT5, NUDT21, SNRNP40, HNRNPC, LSM2, SNRPF, SIP1, GEMIN6, CSTF1, SNRPE, SNRPG	504	153	13528	4.2104	1.79758e-05	5.992e-07	1.79188e-05
GOTERM_BP_FAT	GO:0000398~nuclear mRNA splicing, via spliceosome	24	3.93443	1.06304e-08	NCBP2, RPL36A, POLR2F, POLR2K, MAGOH, SNRPD3, LSM7, SNRPD1, SNRPD2, SF3B5, HNRNPA1, YBX1, PAPOLA, PRMT5, NUDT21, SNRNP40, HNRNPC, LSM2, SNRPF, SIP1, GEMIN6, CSTF1, SNRPE, SNRPG	504	153	13528	4.2104	1.79758e-05	5.992e-07	1.79188e-05
SP_PIR_KEYWORDS	mrna splicing	26	4.2623	1.09573e-08	NCBP2, LSM6, SNRPD3, LSM7, SNRPD1, SNRPD2, SF3B5, YBX1, FRG1, LSM5, LSM3, LSM2, HNRNPC, LSM1, GEMIN6, BCAS2, MAGOH, HNRNPA1, THOC7, SNRNP40, SNRNP27, SNRPF, SIP1, SNRPE, PUF60, SNRPG	606	209	19235	3.94863	4.19665e-06	2.62291e-07	1.51867e-05
SP_PIR_KEYWORDS	mrna processing	29	4.7541	1.5107e-08	NCBP2, LSM6, SNRPD3, LSM7, SNRPD1, SNRPD2, SF3B5, YBX1, FRG1, NUDT21, LSM5, LSM3, LSM2, HNRNPC, LSM1, GEMIN6, BCAS2, MAGOH, HNRNPA1, PAPOLA, THOC7, SNRNP40, SNRNP27, SIP1, SNRPF, CSTF1, SNRPE, PUF60, SNRPG	606	260	19235	3.54033	5.78596e-06	3.40351e-07	2.09381e-05
GOTERM_BP_FAT	GO:0008380~RNA splicing	32	5.2459	7.62922e-08	NCBP2, POLR2F, RPL36A, POLR2K, LSM6, SNRPD3, LSM7, SNRPD1, SNRPD2, SF3B5, YBX1, FRG1, PRMT5, NUDT21, LSM5, LSM3, LSM2, HNRNPC, LSM1, GEMIN6, BCAS2, MAGOH, HNRNPA1, PAPOLA, SNRNP40, SNRNP27, SIP1, SNRPF, CSTF1, SNRPE, PUF60, SNRPG	504	284	13528	3.02437	0.000129002	3.79441e-06	0.0001286
GOTERM_BP_FAT	GO:0006397~mRNA processing	33	5.40984	3.83263e-07	NCBP2, POLR2F, RPL36A, POLR2K, LSM6, SNRPD3, LSM7, SNRPD1, SNRPD2, SF3B5, YBX1, FRG1, PRMT5, NUDT21, LSM5, LSM3, LSM2, HNRNPC, LSM1, GEMIN6, BCAS2, MAGOH, HNRNPA1, PAPOLA, SNRNP40, POP4, SNRNP27, SIP1, SNRPF, CSTF1, SNRPE, PUF60, SNRPG	504	321	13528	2.75938	0.000647887	1.85169e-05	0.000646033
GOTERM_BP_FAT	GO:0000387~spliceosomal snRNP biogenesis	10	1.63934	4.64495e-07	NCBP2, PRMT5, SNRPD3, SNRPD1, SNRPD2, SIP1, SNRPF, GEMIN6, SNRPE, SNRPG	504	28	13528	9.58617	0.000785153	2.18181e-05	0.000782959
GOTERM_BP_FAT	GO:0016071~mRNA metabolic process	35	5.7377	1.09249e-06	NCBP2, POLR2F, RPL36A, POLR2K, LSM6, SNRPD3, LSM7, SNRPD1, SNRPD2, SF3B5, YBX1, FRG1, EIF3E, PRMT5, NUDT21, LSM5, LSM3, LSM2, HNRNPC, LSM1, GEMIN6, BCAS2, MAGOH, SSB, HNRNPA1, PAPOLA, SNRNP40, POP4, SNRNP27, SIP1, SNRPF, CSTF1, SNRPE, PUF60, SNRPG	504	370	13528	2.53904	0.0018457	4.86147e-05	0.00184151
SP_PIR_KEYWORDS	Spliceosome	17	2.78689	1.12994e-06	BCAS2, MAGOH, SNRPD3, SNRPD1, SNRPD2, SF3B5, HNRNPA1, FRG1, SNRNP40, LSM3, HNRNPC, LSM2, SNRPF, GEMIN6, SIP1, SNRPE, SNRPG	606	120	19235	4.49663	0.000432675	1.96711e-05	0.00156608
KEGG_PATHWAY	hsa03040:Spliceosome	21	3.44262	7.70474e-06	NCBP2, BCAS2, MAGOH, SNRPD3, LSM6, LSM7, SNRPD1, SNRPD2, SF3B5, HNRNPA1, BUD31, LSM5, SNRNP40, LSM3, HNRNPC, LSM2, SNRNP27, SNRPF, SNRPE, PUF60, SNRPG	270	126	5085	3.13889	0.000931842	0.000133174	0.00885745
GOTERM_BP_FAT	GO:0022618~ribonucleoprotein complex assembly	13	2.13115	7.82287e-06	NCBP2, NIP7, SNRPD3, SNRPD1, SNRPD2, RPL24, PRMT5, NPM1, GEMIN6, SIP1, SNRPF, SNRPE, SNRPG	504	69	13528	5.05705	0.0131414	0.000314915	0.0131856
GOTERM_CC_FAT	GO:0005681~spliceosome	18	2.95082	9.05192e-06	BCAS2, MAGOH, SNRPD3, SNRPD1, SNRPD2, SF3B5, HNRNPA1, FRG1, RHEB, SNRNP40, LSM3, HNRNPC, LSM2, SNRPF, GEMIN6, SIP1, SNRPE, SNRPG	482	132	12782	3.61618	0.00369541	0.000102835	0.0126658
GOTERM_CC_FAT	GO:0030532~small nuclear ribonucleoprotein complex	8	1.31148	2.02757e-05	LSM6, SNRPD3, SNRPD1, SNRPD2, SNRNP40, SNRPF, SNRPE, SNRPG	482	24	12782	8.83956	0.00825856	0.000218209	0.0283685
BIOCARTA	h_smPathway:Spliceosomal Assembly	6	0.983607	0.000215557	SNRPD3, SNRPD1, SNRPD2, SNRPF, SNRPE, SNRPG	60	15	1437	9.58	0.0158263	0.0158263	0.225386
KEGG_PATHWAY	hsa03018:RNA degradation	10	1.63934	0.0027203	PAPOLA, EXOSC8, EXOSC4, LSM6, LSM7, LSM5, LSM3, LSM2, LSM1, C1D	270	57	5085	3.30409	0.280792	0.0359603	3.08315
GOTERM_BP_FAT	GO:0000245~spliceosome assembly	6	0.983607	0.00611168	SNRPD1, SNRPD2, SIP1, GEMIN6, SNRPE, SNRPG	504	32	13528	5.03274	0.999969	0.111128	9.81759
SP_PIR_KEYWORDS	systemic lupus erythematosus	5	0.819672	0.00956869	SNRPD3, SNRPD1, SNRPD2, SSB, SNRPE	606	27	19235	5.87795	0.974839	0.082074	12.4762
Annotation Cluster 6	Enrichment Score: 6.379767397224456
Category	Term	Count	%	PValue	Genes	List Total	Pop Hits	Pop Total	Fold Enrichment	Bonferroni	Benjamini	FDR
SP_PIR_KEYWORDS	proteasome	21	3.44262	1.70234e-16	PSMB10, SHFM1, PSMA7, PSMB8, PSMB9, PSMA2, PSMB4, PSMA1, PSMC6, PSMB6, PSMC5, PSMC4, PSMA5, PSMB3, PSMD10, PSMA4, PSMD2, POMP, UCHL5, PSMD4, PSMD8	606	56	19235	11.9028	8.50431e-14	7.77156e-15	3.10862e-13
GOTERM_BP_FAT	GO:0051351~positive regulation of ligase activity	23	3.77049	9.82645e-15	PSMB10, XRCC4, ANAPC10, PSMA7, PSMB8, PIN1, PSMB9, UBE2N, PSMA2, PSMB4, PSMA1, PSMC6, PSMB6, PSMC5, PSMC4, PSMA5, PSMB3, PSMD10, PSMA4, PSMD2, PSMD4, UBA52, PSMD8	504	73	13528	8.45684	1.67087e-11	1.67089e-12	1.66533e-11
GOTERM_CC_FAT	GO:0000502~proteasome complex	21	3.44262	3.27995e-14	PSMB10, SHFM1, PSMA7, PSMB8, PSMB9, PSMA2, PSMB4, PSMA1, PSMC6, PSMB6, PSMC5, PSMC4, PSMA5, PSMB3, PSMD10, PSMA4, PSMD2, POMP, UCHL5, PSMD4, PSMD8	482	61	12782	9.12938	1.33954e-11	5.35794e-13	4.583e-11
GOTERM_BP_FAT	GO:0051443~positive regulation of ubiquitin-protein ligase activity	22	3.60656	4.45157e-14	PSMB10, ANAPC10, PSMA7, PSMB8, PIN1, PSMB9, UBE2N, PSMA2, PSMB4, PSMA1, PSMC6, PSMB6, PSMC5, PSMC4, PSMA5, PSMB3, PSMD10, PSMA4, PSMD2, PSMD4, UBA52, PSMD8	504	70	13528	8.43583	7.52832e-11	6.27365e-12	7.504e-11
GOTERM_BP_FAT	GO:0051340~regulation of ligase activity	23	3.77049	1.08303e-13	PSMB10, XRCC4, ANAPC10, PSMA7, PSMB8, PIN1, PSMB9, UBE2N, PSMA2, PSMB4, PSMA1, PSMC6, PSMB6, PSMC5, PSMC4, PSMA5, PSMB3, PSMD10, PSMA4, PSMD2, PSMD4, UBA52, PSMD8	504	81	13528	7.6216	1.83233e-10	1.30881e-11	1.82654e-10
GOTERM_BP_FAT	GO:0051438~regulation of ubiquitin-protein ligase activity	22	3.60656	4.78794e-13	PSMB10, ANAPC10, PSMA7, PSMB8, PIN1, PSMB9, UBE2N, PSMA2, PSMB4, PSMA1, PSMC6, PSMB6, PSMC5, PSMC4, PSMA5, PSMB3, PSMD10, PSMA4, PSMD2, PSMD4, UBA52, PSMD8	504	78	13528	7.57061	8.09717e-10	5.06073e-11	8.07143e-10
GOTERM_BP_FAT	GO:0051436~negative regulation of ubiquitin-protein ligase activity during mitotic cell cycle	20	3.27869	1.23477e-12	PSMB10, ANAPC10, PSMA7, PSMB8, PSMB9, PSMA2, PSMB4, PSMA1, PSMC6, PSMB6, PSMC5, PSMC4, PSMA5, PSMB3, PSMD10, PSMA4, PSMD2, PSMD4, UBA52, PSMD8	504	65	13528	8.25885	2.08803e-09	1.16002e-10	2.08138e-09
GOTERM_BP_FAT	GO:0031145~anaphase-promoting complex-dependent proteasomal ubiquitin-dependent protein catabolic process	20	3.27869	1.23477e-12	PSMB10, ANAPC10, PSMA7, PSMB8, PSMB9, PSMA2, PSMB4, PSMA1, PSMC6, PSMB6, PSMC5, PSMC4, PSMA5, PSMB3, PSMD10, PSMA4, PSMD2, PSMD4, UBA52, PSMD8	504	65	13528	8.25885	2.08803e-09	1.16002e-10	2.08138e-09
GOTERM_BP_FAT	GO:0031397~negative regulation of protein ubiquitination	21	3.44262	1.60129e-12	PSMB10, ANAPC10, PSMA7, PSMB8, PSMB9, PSMA2, PSMB4, PSMA1, PSMC6, PSMB6, PSMC5, ATG5, PSMC4, PSMA5, PSMB3, PSMD10, PSMA4, PSMD2, PSMD4, UBA52, PSMD8	504	74	13528	7.61712	2.70776e-09	1.42513e-10	2.69914e-09
GOTERM_BP_FAT	GO:0051352~negative regulation of ligase activity	20	3.27869	2.25849e-12	PSMB10, ANAPC10, PSMA7, PSMB8, PSMB9, PSMA2, PSMB4, PSMA1, PSMC6, PSMB6, PSMC5, PSMC4, PSMA5, PSMB3, PSMD10, PSMA4, PSMD2, PSMD4, UBA52, PSMD8	504	67	13528	8.01232	3.81917e-09	1.90958e-10	3.80701e-09
GOTERM_BP_FAT	GO:0051444~negative regulation of ubiquitin-protein ligase activity	20	3.27869	2.25849e-12	PSMB10, ANAPC10, PSMA7, PSMB8, PSMB9, PSMA2, PSMB4, PSMA1, PSMC6, PSMB6, PSMC5, PSMC4, PSMA5, PSMB3, PSMD10, PSMA4, PSMD2, PSMD4, UBA52, PSMD8	504	67	13528	8.01232	3.81917e-09	1.90958e-10	3.80701e-09
GOTERM_BP_FAT	GO:0031398~positive regulation of protein ubiquitination	22	3.60656	2.32666e-12	PSMB10, ANAPC10, PSMA7, PSMB8, PIN1, PSMB9, UBE2N, PSMA2, PSMB4, PSMA1, PSMC6, PSMB6, PSMC5, PSMC4, PSMA5, PSMB3, PSMD10, PSMA4, PSMD2, PSMD4, UBA52, PSMD8	504	84	13528	7.02986	3.93444e-09	1.87354e-10	3.92192e-09
GOTERM_BP_FAT	GO:0051437~positive regulation of ubiquitin-protein ligase activity during mitotic cell cycle	20	3.27869	3.02762e-12	PSMB10, ANAPC10, PSMA7, PSMB8, PSMB9, PSMA2, PSMB4, PSMA1, PSMC6, PSMB6, PSMC5, PSMC4, PSMA5, PSMB3, PSMD10, PSMA4, PSMD2, PSMD4, UBA52, PSMD8	504	68	13528	7.89449	5.11963e-09	2.32711e-10	5.10334e-09
KEGG_PATHWAY	hsa03050:Proteasome	19	3.11475	6.86869e-12	PSMB10, SHFM1, PSMA7, PSMB8, PSMB9, PSMA2, PSMB4, PSMA1, PSMC6, PSMB6, PSMC5, PSMC4, PSMA5, PSMB3, PSMA4, PSMD2, POMP, PSMD4, PSMD8	270	47	5085	7.61348	8.31116e-10	1.38519e-10	7.89668e-09
GOTERM_BP_FAT	GO:0051439~regulation of ubiquitin-protein ligase activity during mitotic cell cycle	20	3.27869	7.05841e-12	PSMB10, ANAPC10, PSMA7, PSMB8, PSMB9, PSMA2, PSMB4, PSMA1, PSMC6, PSMB6, PSMC5, PSMC4, PSMA5, PSMB3, PSMD10, PSMA4, PSMD2, PSMD4, UBA52, PSMD8	504	71	13528	7.56092	1.19357e-08	5.18942e-10	1.18977e-08
GOTERM_BP_FAT	GO:0031396~regulation of protein ubiquitination	23	3.77049	1.10569e-11	PSMB10, ANAPC10, PSMA7, PSMB8, PIN1, PSMB9, UBE2N, PSMA2, PSMB4, PSMA1, PSMC6, PSMB6, PSMC5, ATG5, PSMC4, PSMA5, PSMB3, PSMD10, PSMA4, PSMD2, PSMD4, UBA52, PSMD8	504	100	13528	6.17349	1.86973e-08	7.79053e-10	1.86378e-08
GOTERM_BP_FAT	GO:0043161~proteasomal ubiquitin-dependent protein catabolic process	23	3.77049	1.6817e-11	PSMB10, DERL2, DERL1, ANAPC10, PSMA7, PSMB8, PSMB9, PSMA2, PSMB4, PSMA1, PSMC6, SEC61B, PSMB6, PSMC5, PSMC4, PSMA5, PSMB3, PSMD10, PSMA4, PSMD2, PSMD4, UBA52, PSMD8	504	102	13528	6.05244	2.84375e-08	1.09375e-09	2.8347e-08
GOTERM_BP_FAT	GO:0010498~proteasomal protein catabolic process	23	3.77049	1.6817e-11	PSMB10, DERL2, DERL1, ANAPC10, PSMA7, PSMB8, PSMB9, PSMA2, PSMB4, PSMA1, PSMC6, SEC61B, PSMB6, PSMC5, PSMC4, PSMA5, PSMB3, PSMD10, PSMA4, PSMD2, PSMD4, UBA52, PSMD8	504	102	13528	6.05244	2.84375e-08	1.09375e-09	2.8347e-08
SP_PIR_KEYWORDS	threonine protease	11	1.80328	1.22445e-10	PSMA2, PSMB10, PSMB4, PSMA1, PSMB6, PSMA5, PSMA4, PSMB3, PSMA7, PSMB8, PSMB9	606	20	19235	17.4575	4.68964e-08	3.60741e-09	1.69707e-07
INTERPRO	IPR001353:Proteasome, subunit alpha/beta	11	1.80328	1.60374e-10	PSMA2, PSMB10, PSMB4, PSMA1, PSMB6, PSMA5, PSMA4, PSMB3, PSMA7, PSMB8, PSMB9	578	19	16659	16.6863	1.49148e-07	4.9716e-08	2.51042e-07
GOTERM_MF_FAT	GO:0070003~threonine-type peptidase activity	11	1.80328	3.80299e-10	PSMA2, PSMB10, PSMB4, PSMA1, PSMB6, PSMA5, PSMA4, PSMB3, PSMA7, PSMB8, PSMB9	461	20	12983	15.4895	2.19813e-07	3.14018e-08	5.58801e-07
GOTERM_MF_FAT	GO:0004298~threonine-type endopeptidase activity	11	1.80328	3.80299e-10	PSMA2, PSMB10, PSMB4, PSMA1, PSMB6, PSMA5, PSMA4, PSMB3, PSMA7, PSMB8, PSMB9	461	20	12983	15.4895	2.19813e-07	3.14018e-08	5.58801e-07
SP_PIR_KEYWORDS	proteinase	10	1.63934	5.51285e-10	PSMA2, PSMB10, PSMB4, PSMB6, PSMA5, PSMA4, PSMB3, PSMA7, PSMB8, PSMB9	606	17	19235	18.6711	2.11142e-07	1.50816e-08	7.64075e-07
GOTERM_CC_FAT	GO:0005839~proteasome core complex	11	1.80328	6.83512e-10	PSMA2, PSMB10, PSMB4, PSMA1, PSMB6, PSMA5, PSMA4, PSMB3, PSMA7, PSMB8, PSMB9	482	20	12782	14.5853	2.79556e-07	9.31855e-09	9.56453e-07
INTERPRO	IPR001353:Proteasome, alpha and beta subunits	9	1.47541	4.93203e-09	PSMB10, PSMB4, PSMA1, PSMB6, PSMA5, PSMB3, PSMA7, PSMB8, PSMB9	578	14	16659	18.5283	4.58677e-06	1.1467e-06	7.72036e-06
GOTERM_BP_FAT	GO:0051248~negative regulation of protein metabolic process	27	4.42623	6.32638e-09	PSMB10, SRP14, ANAPC10, PSMA7, PSMB4, PSMB6, ATG5, PSMB3, EIF3E, PSMD2, PSMD4, TAF9, PSMD8, NDUFA13, FLNA, PSMB8, PSMB9, PSMA2, PSMA1, PSMC6, PSMC5, PSMC4, PSMA5, PSMA4, PSMD10, UBA52, SRP9	504	187	13528	3.87548	1.06979e-05	3.68894e-07	1.06639e-05
GOTERM_BP_FAT	GO:0032269~negative regulation of cellular protein metabolic process	26	4.2623	1.26929e-08	PSMB10, SRP14, ANAPC10, PSMA7, PSMB4, PSMB6, ATG5, EIF3E, PSMB3, PSMD2, PSMD4, TAF9, PSMD8, NDUFA13, PSMB8, PSMB9, PSMA2, PSMA1, PSMC6, PSMC5, PSMC4, PSMA5, PSMA4, PSMD10, UBA52, SRP9	504	180	13528	3.87707	2.14635e-05	6.9238e-07	2.13955e-05
GOTERM_BP_FAT	GO:0031400~negative regulation of protein modification process	21	3.44262	1.40734e-08	PSMB10, ANAPC10, PSMA7, PSMB8, PSMB9, PSMA2, PSMB4, PSMA1, PSMC6, PSMB6, PSMC5, ATG5, PSMC4, PSMA5, PSMB3, PSMD10, PSMA4, PSMD2, PSMD4, UBA52, PSMD8	504	119	13528	4.73669	2.37978e-05	7.43691e-07	2.37224e-05
GOTERM_BP_FAT	GO:0006511~ubiquitin-dependent protein catabolic process	27	4.42623	1.17509e-06	PSMB10, DERL2, DERL1, NEDD8, ANAPC10, PSMA7, PSMB4, PSMB6, PSMB3, PSMD2, PSMD4, PSMD8, PSMB8, PSMB9, PSMA2, PSMA1, PSMC6, SEC61B, PSMC5, PSMC4, PSMA5, PSMA4, PSMD10, UCHL5, UCHL3, TCEB1, UBA52	504	242	13528	2.99469	0.0019851	5.09494e-05	0.00198073
INTERPRO	IPR016050:Proteasome, beta-type subunit, conserved site	7	1.14754	1.30102e-06	PSMB10, PSMB4, PSMB6, PSMA4, PSMB3, PSMB8, PSMB9	578	12	16659	16.8127	0.00120921	0.00024196	0.00203653
GOTERM_BP_FAT	GO:0031401~positive regulation of protein modification process	22	3.60656	6.29157e-06	PSMB10, ANAPC10, PSMA7, PSMB8, PIN1, PSMB9, UBE2N, PSMA2, PSMB4, PSMA1, PSMC6, PSMB6, PSMC5, PSMC4, PSMA5, PSMB3, PSMD10, PSMA4, PSMD2, PSMD4, UBA52, PSMD8	504	187	13528	3.1578	0.0105827	0.000265941	0.0106047
GOTERM_BP_FAT	GO:0032268~regulation of cellular protein metabolic process	39	6.39344	6.95099e-06	PSMB10, NCBP2, SRP14, AURKAIP1, PTPLAD1, ANAPC10, PSMA7, PIN1, PSMB4, NDUFS4, PSMB6, ATG5, EIF3H, PSMB3, EIF3E, HRSP12, PSMD2, PSMD4, TAF9, PSMD8, MAGOH, NDUFA13, RPS5, SELT, PSMB8, PSMB9, UBE2N, PSMA2, PSMA1, PSMC6, PSMC5, PSMC4, PSMA5, PSMD10, PSMA4, NCK1, MAPK8IP3, SRP9, UBA52	504	474	13528	2.20846	0.0116854	0.000286646	0.0117161
GOTERM_BP_FAT	GO:0010605~negative regulation of macromolecule metabolic process	51	8.36066	2.38454e-05	COPS2, SRP14, HSBP1, TCEAL1, RPS3, PCGF2, ATG5, DGCR8, PSMD2, PSMD4, PSMD8, MECP2, NDUFA13, FLNA, PSMA2, PSMA1, HHEX, SMARCE1, PSMA5, PSMA4, RPS13, SRP9, UBA52, C1D, UTP3, PSMB10, HMGB1, EID1, HAT1, ANAPC10, PSMA7, PSMB4, SUMO1, PSMB6, DRAP1, PSMB3, EIF3E, NPM1, TAF9, SUPT4H1, ZBTB7A, WDTC1, PHB, PSMB8, PSMB9, PSMC6, PSMC5, PSMC4, GSK3A, PSMD10, DR1	504	734	13528	1.86499	0.0395209	0.000937306	0.0401866
GOTERM_BP_FAT	GO:0043086~negative regulation of catalytic activity	26	4.2623	3.95522e-05	PSMB10, ADCY6, ANAPC10, PSMA7, PSMB4, PSMB6, PSMB3, PSMD2, PSMD4, PSMD8, HBXIP, FLNA, PSMB8, PSMB9, PSMA2, PSMA1, PSMC6, PSMC5, PSMC4, PSMA5, GSK3A, PSMA4, PSMD10, ATPIF1, CSTA, UBA52	504	277	13528	2.5194	0.0646963	0.00145294	0.0666489
GOTERM_BP_FAT	GO:0019941~modification-dependent protein catabolic process	42	6.88525	4.67116e-05	PSMB10, DERL2, DERL1, UFC1, ANAPC10, UBA5, NEDD8, UBE2V2, PSMA7, RBX1, SUMO3, PSMB4, SUMO2, SUMO1, RNF123, PSMB6, PSMB3, CACYBP, PSMD2, PSMD4, PSMD8, RNF14, CCNB1IP1, ATG3, PSMB8, PSMB9, NAE1, UBL5, UBE2N, PSMA2, PSMA1, PSMC6, RNF7, SEC61B, PSMC5, PSMC4, PSMA5, PSMD10, PSMA4, UCHL5, UCHL3, TCEB1, UBA52	504	574	13528	1.964	0.0759519	0.0016443	0.0787088
GOTERM_BP_FAT	GO:0043632~modification-dependent macromolecule catabolic process	42	6.88525	4.67116e-05	PSMB10, DERL2, DERL1, UFC1, ANAPC10, UBA5, NEDD8, UBE2V2, PSMA7, RBX1, SUMO3, PSMB4, SUMO2, SUMO1, RNF123, PSMB6, PSMB3, CACYBP, PSMD2, PSMD4, PSMD8, RNF14, CCNB1IP1, ATG3, PSMB8, PSMB9, NAE1, UBL5, UBE2N, PSMA2, PSMA1, PSMC6, RNF7, SEC61B, PSMC5, PSMC4, PSMA5, PSMD10, PSMA4, UCHL5, UCHL3, TCEB1, UBA52	504	574	13528	1.964	0.0759519	0.0016443	0.0787088
GOTERM_BP_FAT	GO:0044092~negative regulation of molecular function	29	4.7541	5.22322e-05	PSMB10, ADCY6, ANAPC10, PSMA7, RPS3, PSMB4, SUMO1, PSMB6, PSMB3, PSMD2, PSMD4, PSMD8, IRAK1, HBXIP, PSMB8, FLNA, PSMB9, PSMA2, PSMA1, PSMC6, PSMC5, PSMC4, GSK3A, PSMA5, PSMA4, PSMD10, ATPIF1, CSTA, UBA52	504	334	13528	2.33053	0.0845384	0.00180097	0.088007
GOTERM_BP_FAT	GO:0032270~positive regulation of cellular protein metabolic process	23	3.77049	5.83273e-05	PSMB10, AURKAIP1, ANAPC10, PSMA7, PSMB8, PIN1, PSMB9, UBE2N, PSMA2, PSMB4, PSMA1, PSMC6, PSMB6, PSMC5, PSMC4, PSMA5, PSMB3, PSMD10, PSMA4, PSMD2, PSMD4, UBA52, PSMD8	504	233	13528	2.64957	0.093926	0.00193214	0.0982721
GOTERM_BP_FAT	GO:0030163~protein catabolic process	44	7.21311	6.508e-05	PSMB10, DERL2, DERL1, UFC1, ANAPC10, UBA5, NEDD8, UBE2V2, PSMA7, RBX1, SUMO3, PSMB4, SUMO2, SUMO1, RNF123, PSMB6, PSMB3, CACYBP, PSMD2, PSMD4, TPRKB, PSMD8, RNF14, CCNB1IP1, ATG3, PSMB8, PSMB9, NAE1, UBL5, UBE2N, PSMA2, PSMA1, PSMC6, RNF7, SEC61B, PSMC5, PSMC4, PSMA5, PSMD10, PSMA4, UCHL5, UCHL3, TCEB1, CLN5, UBA52	504	622	13528	1.89874	0.104214	0.00211418	0.109644
INTERPRO	IPR000426:Proteasome, alpha-subunit, conserved site	5	0.819672	8.92149e-05	PSMA2, PSMA1, PSMA5, PSMA4, PSMA7	578	8	16659	18.0136	0.0796245	0.0137337	0.139562
GOTERM_BP_FAT	GO:0051247~positive regulation of protein metabolic process	23	3.77049	0.000108779	PSMB10, AURKAIP1, ANAPC10, PSMA7, PSMB8, PIN1, PSMB9, UBE2N, PSMA2, PSMB4, PSMA1, PSMC6, PSMB6, PSMC5, PSMC4, PSMA5, PSMB3, PSMD10, PSMA4, PSMD2, PSMD4, UBA52, PSMD8	504	243	13528	2.54053	0.168027	0.00340078	0.183201
GOTERM_BP_FAT	GO:0031399~regulation of protein modification process	26	4.2623	0.000110395	PSMB10, PTPLAD1, ANAPC10, PSMA7, PSMB8, PIN1, PSMB9, UBE2N, PSMA2, PSMB4, PSMA1, PSMC6, PSMB6, PSMC5, NDUFS4, ATG5, PSMC4, PSMA5, PSMB3, PSMD10, PSMA4, PSMD2, MAPK8IP3, PSMD4, UBA52, PSMD8	504	295	13528	2.36567	0.170298	0.00338859	0.185922
GOTERM_BP_FAT	GO:0051603~proteolysis involved in cellular protein catabolic process	42	6.88525	0.000125747	PSMB10, DERL2, DERL1, UFC1, ANAPC10, UBA5, NEDD8, UBE2V2, PSMA7, RBX1, SUMO3, PSMB4, SUMO2, SUMO1, RNF123, PSMB6, PSMB3, CACYBP, PSMD2, PSMD4, PSMD8, RNF14, CCNB1IP1, ATG3, PSMB8, PSMB9, NAE1, UBL5, UBE2N, PSMA2, PSMA1, PSMC6, RNF7, SEC61B, PSMC5, PSMC4, PSMA5, PSMD10, PSMA4, UCHL5, UCHL3, TCEB1, UBA52	504	600	13528	1.87889	0.191562	0.00379015	0.21175
GOTERM_BP_FAT	GO:0044257~cellular protein catabolic process	42	6.88525	0.000139898	PSMB10, DERL2, DERL1, UFC1, ANAPC10, UBA5, NEDD8, UBE2V2, PSMA7, RBX1, SUMO3, PSMB4, SUMO2, SUMO1, RNF123, PSMB6, PSMB3, CACYBP, PSMD2, PSMD4, PSMD8, RNF14, CCNB1IP1, ATG3, PSMB8, PSMB9, NAE1, UBL5, UBE2N, PSMA2, PSMA1, PSMC6, RNF7, SEC61B, PSMC5, PSMC4, PSMA5, PSMD10, PSMA4, UCHL5, UCHL3, TCEB1, UBA52	504	603	13528	1.86954	0.210681	0.00414201	0.235554
GOTERM_BP_FAT	GO:0044265~cellular macromolecule catabolic process	47	7.70492	0.000272589	PSMB10, NCBP2, DERL2, DERL1, UFC1, ANAPC10, UBA5, NEDD8, UBE2V2, PSMA7, RBX1, RPA3, SUMO3, PSMB4, SUMO2, SUMO1, RNF123, PSMB6, PSMB3, EIF3E, CACYBP, PSMD2, PSMD4, PSMD8, RNF14, CCNB1IP1, CCNH, MAGOH, ATG3, PSMB8, PSMB9, NAE1, UBL5, UBE2N, PSMA2, PSMA1, PSMC6, PSMC5, SEC61B, RNF7, PSMC4, PSMA5, PSMD10, PSMA4, UCHL5, UCHL3, TCEB1, UBA52	504	725	13528	1.74005	0.369354	0.0077833	0.458489
GOTERM_BP_FAT	GO:0000278~mitotic cell cycle	29	4.7541	0.000295223	PSMB10, CETN3, CETN2, ANAPC10, PSMA7, PSMB4, PSMB6, PSMB3, KATNA1, CDC123, PSMD2, PSMD4, NUP37, PSMD8, SSSCA1, RAN, RPL24, PSMB8, PSMB9, PSMA2, PSMA1, PSMC6, PSMC5, PSMC4, PSMA5, PSMD10, PSMA4, MAPRE1, UBA52	504	370	13528	2.10378	0.393042	0.00828707	0.49647
[truncated: 1,183 more rows]

## Sheet: Cluster 3
Annotation Cluster 1	Enrichment Score: 9.861423929288987
[truncated: 817 more rows]

## Sheet: Cluster 4
Annotation Cluster 1	Enrichment Score: 3.35694369060016
[truncated: 842 more rows]

[truncated: 10 more sheets: Cluster 5, Cluster 6, Cluster 7, Cluster 8, Cluster 9, Cluster 10, Cluster 11, Cluster 12, Cluster 13, Cluster 14]
