# Supplementary material for: Systems biology reveals how altered TGFβ signalling with age reduces protection against pro-inflammatory stimuli
Source: PLoS Comput Biol. 2019 Jan 24;15(1):e1006685. doi: 10.1371/journal.pcbi.1006685 (PMC6363221; doi:10.1371/journal.pcbi.1006685)
Supplement: S4 File — Means and standard deviations of all experimental data and model parameters for simulation outputs (if changed from values provided in S2 File). (XLSX) [file pcbi.1006685.s015.xlsx]

## Sheet: S1A
S1 Fig. Effect of TGF-β on IL-1+OSM-induced MMP13 expression. SW1353 cells were stimulated with IL-1 (0.5 ng/ml) and/or OSM (10 ng/ml) ± TGF-β (0.15 ng/ml or the concentration indicated) for 24 h. qPCR was then performed on isolated mRNA to measure MMP13 expression. Data are presented as fold change relative to IL-1+OSM (mean ± SEM). Data were pooled from 5 independent experiments (n ≥ 20) (A) an…
IL-1+OSM	mean	SEM	OSM	mean	SEM	IL-1	mean	SEM	IL-1+OSM+TGF	mean	SEM
0.849533	1	0.05274	0.00668	0.00678517	0.00135278	0.338224	0.397915	0.0561929	0.306837	0.465037	0.0611283
1.02249			0.006637			0.078107			0.825899
1.12798			0.008962			0.184184			0.78247
1.01796			0.004652			0.166755			0.441841
0.713407			0.008174			0.534991			0.589354
0.892356			0.003006			0.790997			0.785109
0.916799			0.007586			0.319903			0.51726
1.00511			0.002054			0.237727			0.317164
1.45437			0.001247			0.783722			0.461367
1.10686			0.001327			0.587176			0.004529
0.915752			0.00108			0.034309			0.071955
1.40842			0.003582			0.054637			0.036102
0.681696			0.001766			0.032604			0.18587
1.14703			0.003011			0.022021			0.096308
0.740244			0.003843			0.354388			0.669028
0.848608			0.001387			0.426827			0.670063
1.0156			0.004109			0.730238			0.853152
1.1358			0.02516			0.728762			0.679597
0.62627			0.00691			0.5895			0.354842
0.938661			0.006406			0.43758			0.651993
1.6305			0.007748			0.113592
0.804567			0.017018			0.228554
			0.023714			0.415729
						0.784101
						0.97325

## Sheet: S1B
Control	mean	SEM	IL1+OSM	mean	SEM	IL1+OSM+TGF 0.15ng	mean	SEM	IL1+OSM+TGF 1.5ng	mean	SEM	IL1+OSM+TGF 5ng	mean	SEM	IL1+OSM+TGF 10ng	mean	SEM
0.770331	1	0.144938	307.44	283.808	28.0703	127.146	135.179	13.403	61.0266	91.9418	10.8111	103.391	100.517	8.84147	99.1151	116.055	9.26376
1.06132			200.247			84.5665			76.2292			95.0423			117.411
0.739086			321.47			122.195			72.6476			96.735			92.4495
0.895709			306.077			134.8			102.276			68.4252			128.493
1.53355						170.229			107.909			103.59			142.806
						172.136			131.562			135.919

## Sheet: S2A and B
S2 Fig. Effect of TGFBR1 silencing on TGFβ-mediated repression of MMP13. SW1353 chondrocytes were stimulated for 2 h with TGFβ (10ng/ml). qPCR was then performed on isolated mRNA to measure the expression of (A) PAI1 or (B) ID1. Data are presented as fold change relative to control (normalized to 1.0; mean ± SEM), pooled from 3 separate experiments, n = 15-17. (C) SW1353 chondrocytes were treated…
ID1			ID1			PAI1			PAI1
Control	mean	SEM	TGF	mean	SEM	Control	mean	SEM	TGF	mean	SEM
0.42753	1	0.121195	3.44571	1.39078	0.207612	0.42753	1	0.127852	7.66401	4.34511	0.458634
0.995228			1.00264			0.995228			2.76465
0.789548			2.90755			0.789548			6.94079
1.78769			1.39166			1.78769			3.22232
1.12406			2.59333			0.43866			7.59
0.376611			1.27174			0.553774			3.89358
0.559027			1.30271			1.52729			4.51153
1.69994			0.753301			1.48027			1.91657
1.24036			0.891408			0.606387			3.85222
0.606387			0.639151			0.70775			2.76523
0.70775			0.903692			1.11985			4.10858			_
1.11985			0.913212			1.52765			3.73107
1.52765			1.07471			1.03836			7.46587
1.03836			1.27451						3.18946
			0.983461						4.60535
			0.903715						3.04051
									2.60505

## Sheet: S2C
IL1+OSM	mean	SEM	IL1+OSM+TGF	mean	SEM	IL1+OSM+TGF (siCon)	mean	SEM	IL1+OSM+TGF (siAlk5)	mean	SEM
0.83532	1	0.0870927	0.533663	0.542594	0.0539673	0.533663	0.514611	0.0435183	2.62871	1.28277	0.129801
0.19912			0.531146			0.531146			0.406457
1.4913			0.224871			0.224871			1.80086
0.660151			0.091857			0.091857			0.96064
0.529003			0.098638			0.098638			0.442941
1.33785			0.774762			0.774762			0.791939
0.463343			0.811487			0.811487			0.050081
2.48391			0.530251			0.010904			1.66777
1.1349			0.497443			0.530251			2.08054
0.794109			0.7492			0.497443			1.80806
1.17065			0.546542			0.7492			1.62461
0.900341			0.52598			0.546542			2.3837
1.12382			0.47349			0.52598			0.901835
0.749191			0.535295			0.47349			0.552074
0.819267			0.648153			0.535295			1.35373
0.956214			0.522827			0.648153			0.864498
1.1945			0.958869			0.522827			2.00407			2
1.15701			0.712225			0.958869			0.767338
						0.712225

## Sheet: S3
S3 Fig. Level of TGFBR1mRNA relative to ACVRL1. SW1353 cells were serum-starved overnight and then harvested without stimulation. qPCR was then performed on the isolated mRNA to measure expression of TGFBR1 and ACVRL1. The data are presented relative to ACVRL1 (normalized to 1.0; n=10, mean ± SEM). GAPDH was used throughout for normalisation purposes. Statistics were calculated using an unpaired …
ALK1	mean	SEM	ALK5	mean	SEM
1.0797	1	0.185528	19.2155	18.6196	3.53758
2.09498			44.7744
0.577677			7.56199
2.05904			30.8061
0.667483			17.1015
0.547192			12.6826
0.758707			10.104
0.83319			17.5678
0.693468			13.8906
0.68857			12.4918

## Sheet: S4
S4 Fig. Effect of siRNA-mediated TGFBR1 silencing on Alk5 expression. SW1353 cells were harvested following 24 h treatment with a non-targeting siRNA (siCON) or a siRNA specific to TGFBR1 (siALK5), at 50 nM final concentration. (A) Whole cell lysates were resolved by SDS-PAGE and then Western blotted for Alk5 and GAPDH. Data are representative of 3 independent experiments on separate SW1353 cell …
siCON	mean	SEM	siALK5	mean	SEM
1.91765	1	0.169582	0.055582	0.0382356	0.00529522
1.30486			0.034102
1.31306			0.040764
0.9193			0.032268
0.668592			0.024913
0.462854			0.017278
0.688369			0.038381
0.725318			0.062597

## Sheet: S6A and B
S6 Fig. Pre-treatment with TGF-β was sufficient to mediate repression of IL-1+OSM-induced MMP13. Simulation modelling of 6 h of TGF-β pre-treatment followed by an event that triggers IL-1+OSM stimulation for a further 48 h. An active form of TGF-β was used in the simulations. Curves show how the particle numbers of MMP13 mRNA change with time. (A) Deterministic simulation results where the black …
Initial concentrations
IL1+OSM simulation:
IL1 = 0
OSM = 0
Tgfb_I = 0
All other initial conditions as in S2 File (Table S1)
Events:
name	trigger	assignments
6 hours IL1+OSM	Time > 21600	IL1 = 100
		OSM = 1000
IL1+OSM+TGF simulation:
IL1 = 0
OSM = 0
Tgfb_I = 0
Tgfb_A = 200
All other initial conditions as in S2 File (Table S1)
Events:
name	trigger	assignments
6 hours IL1+OSM	Time > 21600	IL1 = 100
		OSM = 1000

## Sheet: S6C
no pre-treament			no pre-treament			TGF pre-treatment			TGF pre-treatment			no pre-treament			no pre-treament			TGF pre-treatment			TGF pre-treatment			no pre-treament			no pre-treament			TGF pre-treatment			TGF pre-treatment			no pre-treament			no pre-treament			TGF pre-treatment			TGF pre-treatment
6 hours IL1+OSM treatment			6 hours IL1+OSM treatment			6 hours IL1+OSM treatment			6 hours IL1+OSM treatment			12 hours il1+OSM treatment			12 hours il1+OSM treatment			12 hours il1+OSM treatment			12 hours il1+OSM treatment			24 hours IL1+OSM treatment			24 hours IL1+OSM treatment			24 hours IL1+OSM treatment			24 hours IL1+OSM treatment			48 hours IL1+OSM treatment			48 hours IL1+OSM treatment			48 hours IL1+OSM treatment			48 hours IL1+OSM treatment
IL1+OSM	mean	SEM	IL1+OSM+TGF	mean	SEM	preIL1+OSM	mean	SEM	preIL1+OSM+TGF	mean	SEM	IL1+OSM	mean	SEM	IL1+OSM+TGF	mean	SEM	preIL1+OSM	mean	SEM	preIL1+OSM+TGF	mean	SEM	IL1+OSM	mean	SEM	IL1+OSM+TGF	mean	SEM	preIL1+OSM	mean	SEM	preIL1+OSM+TGF	mean	SEM	IL1+OSM	mean	SEM	IL1+OSM+TGF	mean	SEM	preIL1+OSM	mean	SEM	preIL1+OSM+TGF	mean	SEM
1.61333	1	0.143166	1.40539	0.885405	0.186472	1.11388	0.817441	0.118337	0.559226	0.918972	0.121238	0.954377	1	0.0461538	0.841626	0.989156	0.0526603	0.80147	0.768706	0.0577401	0.560462	0.695212	0.0662349	0.881132	1	0.04244	0.441433	0.676076	0.0401005	0.44171	0.449787	0.0284283	0.509454	0.488096	0.0286548	0.815785	1	0.0711606	0.381619	0.303668	0.0242166	0.263761	0.252758	0.0286089	0.261438	0.261621	0.0242556
1.81828			0.149915			1.06481			1.08346			0.860637			0.990086			0.529565			0.489192			0.83035			0.706917			0.499458			0.298262			0.61372			0.283142			0.137424			0.113467
0.674939			0.228747			0.29879			1.39843			0.726891			1.00304			0.641331			0.449845			1.20004			0.519329			0.342798			0.448593			1.60666			0.265754			0.162039			0.178183
1.26785			0.511808			0.487084			0.603638			0.937598			1.44236			0.587946			0.349781			1.36504			0.590819			0.246458			0.248263			0.665509			0.35501			0.185886			0.199301
0.447893			0.735147			0.482074			0.521562			1.2193			1.31713			0.798919			0.462067			0.811821			0.640604			0.346028			0.430897			0.803729			0.217014			0.100708			0.234355
0.519827			0.576548			0.398275			0.900969			1.3012			1.22299			0.628157			0.313744			0.911619			0.8109			0.362165			0.34191			1.4946			0.268348			0.214411			0.281433
0.925881			1.14448			0.487			1.74824			1.02227			0.957375			0.629304			0.514789			1.05487			0.613988			0.572926			0.477212			1.06886			0.288655			0.319939			0.317121
0.754922			1.06165			1.54472			0.483859			0.862437			1.02546			0.725226			0.722615			0.870333			0.5344			0.528595			0.542213			0.797429			0.301417			0.166694			0.137633
0.639123			1.69832			0.905075			1.7255			1.0344			0.813271			0.590119			0.526104			1.0748			0.984316			0.291908			0.546621			0.677311			0.400409			0.196551			0.216134
1.33795			2.34331			0.600228			0.775414			1.0809			1.04259			0.775803			0.568227			1.01279			0.780397			0.427393			0.452228			1.2654			0.394494			0.225477			0.24175
1.26002			0.008397			1.66102			1.24792			0.813296			0.837794			0.855298			0.642783			1.11498			0.653171			0.563669			0.475298			0.886708			0.475149			0.122157			0.284269
1.93332			0.009552			0.557623			0.82713			1.11319			0.958924			1.11364			1.32566			0.858141			0.743381			0.504002			0.722226			1.30429			0.477866			0.260078			0.341374
0.328786			1.51136			0.572948			0.554492			1.17603			0.881503			0.527354			0.525696			0.938562			0.76933			0.464518			0.610054			1.22508			0.288921			0.416521			0.41353
0.47788			1.01105			1.53943			0.435749			0.727971			0.686972			1.24697			1.04646			1.07553						0.564237			0.525414			1.02139			0.26959			0.4829			0.301979
						0.548662						1.16951			0.816216			0.64366			0.697882									0.590941			0.482088			1.22196			0.135919			0.493913			0.549822
																		1.20453			1.1073												0.624126			0.73202			0.145949			0.281808			0.248259
																					1.07565												0.562773			0.693303			0.213101			0.266623			0.16838
																					0.819167															1.10625									0.220746
																					1.0116

## Sheet: S7
S7 Fig. Effects of an additional RUNX2 inactivation reaction on the model. Deterministic simulation results for the complete model, showing the change in MMP-13 mRNA across 20 months simulation time. IL-1+OSM were triggered using events at 4, 9 and 23 months. An extra reaction is added to the model, which allows RUNX2 to move from its active form to its inactive form without SMAD2 involvement. Th…
IL1+OSM+TGF simulation:
Events:
name = 4 month IL1+OSM
trigger = Time > 1.051e+7
assignment;
IL1 = 100
OSM = 1000
name = 9 month IL1+OSM
trigger = Time > 2.365e+7
assignment;
IL1 = 100
OSM = 1000
name = 23 month IL1+OSM
trigger = Time > 6.044e+7
assignment;
IL1 = 100
OSM = 1000
IL1+OSM+TGF with additional RUNX2 simulation:
New reaction;
Reaction = Runx2_A -> Runx2_I
Parameter value = 0.001 s-1
Events:
name = 4 month IL1+OSM
trigger = Time > 1.051e+7
assignment;
IL1 = 100
OSM = 1000
name = 9 month IL1+OSM
trigger = Time > 2.365e+7
assignment;
IL1 = 100
OSM = 1000
name = 23 month IL1+OSM
trigger = Time > 6.044e+7
assignment;
IL1 = 100
OSM = 1000

## Sheet: S8
S8 Fig. Degradation of Anti-TGF. Deterministic simulation results showing the degradation of Anti-TGF across 50 hours simulation time. The simulation was run using COPASI. Model details are provided in S4_file.
New reaction (all simulations)
Reaction = Runx2_A -> Runx2_I
Parameter value = 0.001 s-1
Reaction = Tgfb_I + Anti-TGF -> Anti-TGF
Parameter value = 5.49455e-7 mol-1 s-1
Reaction = Tgfb_A + Anti-TGF -> Anti-TGF
Parameter value = 5.49455e-7 mol-1 s-1
Reaction Anti-TGF -> Sink
Parameter value = 3.50413e-5 s-1
Initial concentrations
Anti-TGF = 200
IL1 = 0
OSM = 0
Tgfb_A = 0
Tgfb_I = 0

[truncated: 3 more sheets: S9, S10, S11]
